# Supplementary material for: Domestication and Genetic Improvement Alter the Symbiotic Microbiome Structure and Function of Tomato Leaf and Fruit Pericarp
Source: Microorganisms. 2024 Jul 2;12(7):1351. doi: 10.3390/microorganisms12071351 (PMC11279011; doi:10.3390/microorganisms12071351)
Supplement: Supplementary file 1 [file microorganisms-12-01351-s001.zip › Supplementary Table S1.xlsx]

## Sheet: fruit metatranscriptome sequenc
Run	Library Name	Clade
SRR5932797	RS-36	CER
SRR5932798	RS-37	CER
SRR5932799	RS-34	CER
SRR5932800	RS-35	CER
SRR5932811	RS-134	CER
SRR5932812	RS-135	BIG
SRR5932813	RS-132	BIG
SRR5932815	RS-138	CER
SRR5932816	RS-139	BIG
SRR5932817	RS-136	BIG
SRR5932818	RS-137	BIG
SRR5932819	RS-140	BIG
SRR5932820	RS-141	BIG
SRR5932837	RS-77	PIM
SRR5932838	RS-76	BIG
SRR5932839	RS-75	CER
SRR5932840	RS-74	BIG
SRR5932841	RS-73	BIG
SRR5932842	RS-72	CER
SRR5932843	RS-71	CER
SRR5932844	RS-70	CER
SRR5932845	RS-69	BIG
SRR5932846	RS-66	CER
SRR5932847	RS-269	BIG
SRR5932848	RS-268	BIG
SRR5932849	RS-257	CER
SRR5932850	RS-256	BIG
SRR5932852	RS-258	CER
SRR5932854	RS-261	BIG
SRR5932855	RS-266	PIM
SRR5932856	RS-264	BIG
SRR5932857	RS-300	CER
SRR5932858	RS-301	CER
SRR5932859	RS-302	CER
SRR5932860	RS-303	CER
SRR5932861	RS-400	BIG
SRR5932862	RS-401	BIG
SRR5932863	RS-402	wild
SRR5932864	RS-403	wild
SRR5932865	RS-416	PIM
SRR5932866	RS-418	PIM
SRR5932867	RS-18	PIM
SRR5932868	RS-17	PIM
SRR5932869	RS-16	PIM
SRR5932870	RS-15	PIM
SRR5932871	RS-23	PIM
SRR5932872	RS-21	PIM
SRR5932873	RS-20	PIM
SRR5932874	RS-19	PIM
SRR5932876	RS-24	PIM
SRR5932877	RS-201	BIG
SRR5932879	RS-196	BIG
SRR5932880	RS-195	BIG
SRR5932881	RS-198	BIG
SRR5932882	RS-197	BIG
SRR5932883	RS-192	BIG
SRR5932884	RS-191	BIG
SRR5932885	RS-194	BIG
SRR5932886	RS-193	BIG
SRR5932897	RS-94	CER
SRR5932908	RS-208	wild
SRR5932909	RS-209	CER
SRR5932910	RS-210	BIG
SRR5932911	RS-211	BIG
SRR5932912	RS-202	CER
SRR5932913	RS-203	BIG
SRR5932914	RS-205	CER
SRR5932915	RS-206	BIG
SRR5932916	RS-100	BIG
SRR5932917	RS-212	BIG
SRR5932930	RS-142	BIG
SRR5932931	RS-145	PIM
SRR5932932	RS-144	PIM
SRR5932933	RS-148	CER
SRR5932934	RS-147	BIG
SRR5932935	RS-152	BIG
SRR5932937	RS-154	CER
SRR5932938	RS-153	BIG
SRR5932955	RS-106	CER
SRR5932956	RS-64	CER
SRR5932957	RS-65	CER
SRR5932958	RS-55	BIG
SRR5932959	RS-56	CER
SRR5932960	RS-57	CER
SRR5932961	RS-58	BIG
SRR5932962	RS-59	BIG
SRR5932963	RS-60	BIG
SRR5932964	RS-61	CER
SRR5932965	RS-63	CER
SRR5932969	RS-1	BIG
SRR5932970	RS-5	BIG
SRR5932974	RS-10	BIG
SRR5932976	RS-131	CER
SRR5932977	RS-130	BIG
SRR5932978	RS-124	PIM
SRR5932979	RS-123	PIM
SRR5932980	RS-121	BIG
SRR5932981	RS-120	CER
SRR5932982	RS-129	CER
SRR5932983	RS-128	BIG
SRR5932984	RS-127	BIG
SRR5932986	RS-107	CER
SRR5932987	RS-165	CER
SRR5932988	RS-166	BIG
SRR5932989	RS-155	BIG
SRR5932990	RS-157	BIG
SRR5932991	RS-158	CER
SRR5932992	RS-159	BIG
SRR5932993	RS-160	BIG
SRR5932994	RS-162	BIG
SRR5932996	RS-164	PIM
SRR5933007	RS-299	CER
SRR5933008	RS-298	CER
SRR5933009	RS-297	BIG
SRR5933010	RS-296	BIG
SRR5933011	RS-294	CER
SRR5933012	RS-292	BIG
SRR5933013	RS-290	CER
SRR5933014	RS-288	BIG
SRR5933015	RS-286	CER
SRR5933016	RS-285	BIG
SRR5933023	RS-216	CER
SRR5933024	RS-215	BIG
SRR5933025	RS-222	PIM
SRR5933026	RS-221	CER
SRR5933027	RS-220	BIG
SRR5933028	RS-219	CER
SRR5933029	RS-227	CER
SRR5933030	RS-226	BIG
SRR5933043	RS-105	CER
SRR5933044	RS-104	BIG
SRR5933045	RS-96	CER
SRR5933046	RS-95	BIG
SRR5933047	RS-99	CER
SRR5933048	RS-97	CER
SRR5933067	RS-91	CER
SRR5933068	RS-103	BIG
SRR5933069	RS-112	BIG
SRR5933070	RS-113	BIG
SRR5933071	RS-115	BIG
SRR5933072	RS-117	BIG
SRR5933074	RS-109	CER
SRR5933075	RS-110	BIG
SRR5933076	RS-111	BIG
SRR5933077	RS-118	CER
SRR5933078	RS-119	CER
SRR5933079	RS-241	BIG
SRR5933080	RS-243	CER
SRR5933081	RS-232	BIG
SRR5933082	RS-233	CER
SRR5933083	RS-228	BIG
SRR5933086	RS-240	CER
SRR5933088	RS-238	CER
SRR5933090	RS-53	BIG
SRR5933091	RS-42	BIG
SRR5933092	RS-40	CER
SRR5933093	RS-47	BIG
SRR5933094	RS-43	BIG
SRR5933095	RS-49	BIG
SRR5933096	RS-48	BIG
SRR5933097	RS-51	BIG
SRR5933098	RS-50	PIM
SRR5933099	RS-176	BIG
SRR5933100	RS-175	BIG
SRR5933101	RS-174	BIG
SRR5933102	RS-172	BIG
SRR5933103	RS-171	BIG
SRR5933104	RS-169	BIG
SRR5933105	RS-168	BIG
SRR5933106	RS-167	BIG
SRR5933107	RS-178	BIG
SRR5933108	RS-177	BIG
SRR5933120	RS-284	CER
SRR5933121	RS-273	CER
SRR5933122	RS-276	BIG
SRR5933123	RS-270	BIG
SRR5933124	RS-271	CER
SRR5933125	RS-280	CER
SRR5933133	RS-433	PIM
SRR5933134	RS-432	PIM
SRR5933137	RS-425	PIM
SRR5933138	RS-420	PIM
SRR5933139	RS-430	CER
SRR5933146	RS-682
SRR5933153	RS-189	CER
SRR5933154	RS-190	BIG
SRR5933155	RS-187	CER
SRR5933156	RS-188	BIG
SRR5933157	RS-183	BIG
SRR5933158	RS-186	BIG
SRR5933159	RS-181	CER
SRR5933160	RS-182	PIM
SRR5933161	RS-179	BIG
SRR5933162	RS-180	BIG
SRR5933178	RS-89	BIG
SRR5933179	RS-90	BIG
SRR5933180	RS-86	BIG
SRR5933181	RS-88	BIG
SRR5933182	RS-83	CER
SRR5933183	RS-85	BIG
SRR5933184	RS-78	BIG
SRR5933185	RS-82	BIG
SRR5933186	RS-255	BIG
SRR5933187	RS-254	CER
SRR5933188	RS-246	BIG
SRR5933189	RS-245	BIG
SRR5933190	RS-248	CER
SRR5933191	RS-247	CER
SRR5933192	RS-250	CER
SRR5933193	RS-249	BIG
SRR5933195	RS-252	CER
SRR5933196	RS-38	CER
SRR5933197	RS-39	CER
SRR5933198	RS-28	CER
SRR5933199	RS-29	CER
SRR5933200	RS-26	CER
SRR5933201	RS-27	CER

## Sheet: leaf metagenome sequencing
Run	Clade
SRR1571027	PIM_1
SRR1572233	PIM_2
SRR1572234	PIM_3
SRR1572235	PIM_4
SRR1572236	PIM_5
SRR1572237	PIM_6
SRR1572238	PIM_7
SRR1572239	PIM_8
SRR1572240	PIM_9
SRR1572241	PIM_10
SRR1572242	PIM_11
SRR1572243	PIM_12
SRR1572244	PIM_13
SRR1572245	PIM_14
SRR1572246	PIM_15
SRR1572247	PIM_16
SRR1572248	PIM_17
SRR1572249	PIM_18
SRR1572250	PIM_19
SRR1572251	PIM_20
SRR1572252	PIM_21
SRR1572253	PIM_22
SRR1572254	PIM_23
SRR1572255	PIM_24
SRR1572256	PIM_25
SRR1572257	PIM_26
SRR1572258	PIM_27
SRR1572259	PIM_28
SRR1572260	PIM_29
SRR1572261	PIM_30
SRR1572262	PIM_31
SRR1572263	PIM_32
SRR1572264	PIM_33
SRR1572265	PIM_34
SRR1572266	PIM_35
SRR1572269	PIM_36
SRR1572270	PIM_37
SRR1572271	PIM_38
SRR1572272	PIM_39
SRR1572273	PIM_40
SRR1572274	PIM_41
SRR1572275	PIM_42
SRR1572276	PIM_43
SRR1572277	PIM_44
SRR1572278	PIM_45
SRR1572279	PIM_46
SRR1572280	PIM_47
SRR1572281	PIM_48
SRR1572282	PIM_49
SRR1572283	PIM_50
SRR1572284	PIM_51
SRR1572285	PIM_52
SRR1572286	PIM_53
SRR1572287	PIM_54
SRR1572289	PIM_55
SRR1572290	PIM_56
SRR1572291	PIM_57
SRR1572292	PIM_58
SRR1572293	PIM_59
SRR1572294	PIM_60
SRR1572298	CER_1
SRR1572300	CER_2
SRR1572302	CER_3
SRR1572304	CER_4
SRR1572314	CER_5
SRR1572315	CER_6
SRR1572316	CER_7
SRR1572318	CER_8
SRR1572320	CER_9
SRR1572322	CER_10
SRR1572324	CER_11
SRR1572326	CER_12
SRR1572328	CER_13
SRR1572329	CER_14
SRR1572330	CER_15
SRR1572334	CER_16
SRR1572335	CER_17
SRR1572336	CER_18
SRR1572338	CER_19
SRR1572340	CER_20
SRR1572343	CER_21
SRR1572344	CER_22
SRR1572345	CER_23
SRR1572346	CER_24
SRR1572349	CER_25
SRR1572351	CER_26
SRR1572353	CER_27
SRR1572355	CER_28
SRR1572360	CER_29
SRR1572361	CER_30
SRR1572362	CER_31
SRR1572363	CER_32
SRR1572364	CER_33
SRR1572366	CER_34
SRR1572368	CER_35
SRR1572371	CER_36
SRR1572372	CER_37
SRR1572373	CER_38
SRR1572374	CER_39
SRR1572375	CER_40
SRR1572376	CER_41
SRR1572378	CER_42
SRR1572379	CER_43
SRR1572380	CER_44
SRR1572381	CER_45
SRR1572383	CER_46
SRR1572384	CER_47
SRR1572385	CER_48
SRR1572386	CER_49
SRR1572387	CER_50
SRR1572390	CER_51
SRR1572391	CER_52
SRR1572392	CER_53
SRR1572396	CER_54
SRR1572401	CER_55
SRR1572402	CER_56
SRR1572404	CER_57
SRR1572405	CER_58
SRR1572406	CER_59
SRR1572407	CER_60
SRR1572408	CER_61
SRR1572409	CER_62
SRR1572410	CER_63
SRR1572411	CER_64
SRR1572413	CER_65
SRR1572417	CER_66
SRR1572418	CER_67
SRR1572419	CER_68
SRR1572424	CER_69
SRR1572425	CER_70
SRR1572428	CER_71
SRR1572430	CER_72
SRR1572433	CER_73
SRR1572435	CER_74
SRR1572436	CER_75
SRR1572438	CER_76
SRR1572439	CER_77
SRR1572440	CER_78
SRR1572449	CER_79
SRR1572452	BIG_1
SRR1572456	BIG_2
SRR1572461	BIG_3
SRR1572465	BIG_4
SRR1572466	BIG_5
SRR1572470	BIG_6
SRR1572471	BIG_7
SRR1572472	BIG_8
SRR1572474	BIG_9
SRR1572476	BIG_10
SRR1572477	BIG_11
SRR1572478	BIG_12
SRR1572479	BIG_13
SRR1572482	BIG_14
SRR1572483	BIG_15
SRR1572484	BIG_16
SRR1572485	BIG_17
SRR1572486	BIG_18
SRR1572489	BIG_19
SRR1572490	BIG_20
SRR1572491	BIG_21
SRR1572493	BIG_22
SRR1572495	BIG_23
SRR1572496	BIG_24
SRR1572498	BIG_25
SRR1572499	BIG_26
SRR1572504	BIG_27
SRR1572505	BIG_28
SRR1572507	BIG_29
SRR1572508	BIG_30
SRR1572510	BIG_31
SRR1572511	BIG_32
SRR1572513	BIG_33
SRR1572514	BIG_34
SRR1572515	BIG_35
SRR1572524	BIG_36
SRR1572525	BIG_37
SRR1572526	BIG_38
SRR1572527	BIG_39
SRR1572530	BIG_40
SRR1572531	BIG_41
SRR1572532	BIG_42
SRR1572533	BIG_43
SRR1572534	BIG_44
SRR1572535	BIG_45
SRR1572536	BIG_46
SRR1572538	BIG_47
SRR1572545	BIG_48
SRR1572546	BIG_49
SRR1572548	BIG_50
SRR1572549	BIG_51
SRR1572550	BIG_52
SRR1572551	BIG_53
SRR1572553	BIG_54
SRR1572556	BIG_55
SRR1572558	BIG_56
SRR1572559	BIG_57
SRR1572560	BIG_58
SRR1572562	BIG_59
SRR1572564	BIG_60
SRR1572566	BIG_61
SRR1572567	BIG_62
SRR1572568	BIG_63
SRR1572569	BIG_64
SRR1572570	BIG_65
SRR1572571	BIG_66
SRR1572573	BIG_67
SRR1572574	BIG_68
SRR1572578	BIG_69
SRR1572579	BIG_70
SRR1572582	BIG_71
SRR1572583	BIG_72
SRR1572584	BIG_73
SRR1572585	BIG_74
SRR1572586	BIG_75
SRR1572587	BIG_76
SRR1572588	BIG_77
SRR1572589	BIG_78
SRR1572590	BIG_79
SRR1572593	BIG_80
SRR1572594	BIG_81
SRR1572596	BIG_82
SRR1572597	BIG_83
SRR1572598	BIG_84
SRR1572599	BIG_85
SRR1572602	BIG_86
SRR1572607	BIG_87
SRR1572611	BIG_88
SRR1572612	BIG_89
SRR1572615	BIG_90
SRR1572621	BIG_91
SRR1572624	BIG_92
SRR1572625	BIG_93
SRR1572626	BIG_94
SRR1572629	BIG_95
SRR1572630	BIG_96
SRR1572632	BIG_97
SRR1572635	BIG_98
SRR1572637	BIG_99
SRR1572639	BIG_100
SRR1572641	BIG_101
SRR1572648	BIG_102
SRR1572655	BIG_103
SRR1572656	BIG_104
SRR1572657	BIG_105
SRR1572659	BIG_106
SRR1572660	BIG_107
SRR1572661	BIG_108
SRR1572664	BIG_109
SRR1572685	WILD_1
SRR1572686	WILD_2
SRR1572687	WILD_3
SRR1572688	WILD_4
SRR1572689	WILD_5
SRR1572690	WILD_6
SRR1572691	WILD_7
SRR1572692	WILD_8
SRR1572693	WILD_9
SRR1572694	WILD_10
SRR1572695	WILD_11
SRR1572696	WILD_12
SRR1572697	WILD_13
Taxonomy
