# Supplementary material for: Domestication and Genetic Improvement Alter the Symbiotic Microbiome Structure and Function of Tomato Leaf and Fruit Pericarp
Source: Microorganisms. 2024 Jul 2;12(7):1351. doi: 10.3390/microorganisms12071351 (PMC11279011; doi:10.3390/microorganisms12071351)
Supplement: Supplementary file 1 [file microorganisms-12-01351-s001.zip › Supplementary Table S2.xlsx]

## Sheet: Sheet1
Table S2. Quantitative PCR validation of metagenomic analysis. The table indicate the genera used for the experiments, followed by the primer sequences, the qPCR results (delta Ct and standard deviation). Then the list of the 17 accessions and their groups are indicated.
	genus	Sequence (5'-3') to amplify part of 16S rDNA	Average ΔCt	STD	List of selected accessions	Clade
	Clostridium sp	ACTTTAAGTTGGGAGGAAGGG	3.56422	2.70881
		ACACAGGAAATTCCACCACCC
	Pasteurella sp	AGTCGTATGTTCGCGTTGGT	1.20039	0.912297	RS-15	PIM
		GTGCGCTTATTCGCTTGACC			RS-23	PIM
	Halothece sp	CTGGAACTGAGACACGGTCC	0.00259084	0.00196904	RS-21	PIM
		TTAACCCATCGCCTTCCTCC			RS-20	PIM
	Candidatus sp	CCCTAAACGATGTCAACTAGTTG	0.000154511	0.000117428	RS-19	PIM
		ACCCTCTGTTCCGACCAT			RS-24	PIM
	Bacillus sp	TGGTTCGAAATTGAAAGGCGG	0.000143637	0.000109164	RS-34	CER
		GTGTCTCAGTCCCAGTGTGG			RS-35	CER
	Halomonas sp	GTTTGATCCTGGCTCAGGAYDAAC	1.14813	0.872579	RS-134	CER
		GAAAGGAGGTRWTCCAYCCSCAC			RS-247	CER
	Hamiltonella sp	ACTGTAACTGACGCTGAGGC	9.58942e-06	7.28796e-06	RS-250	CER
		GGGGTACTTATGGTTCCGGC			RS-201	BIG
	Synechococcus sp	GCCGATTGTGGTGAAGTGGA	4.976e-06	3.78176e-06	RS-196	BIG
		GTACGGGCCGCCATGAAA			RS-195	BIG
	Xanthomonas sp.	GCTCCGGGTTTCTCGTGAC	1.78688e-05	1.35803e-05	RS-198	BIG
		ACCTACGAGCTCTTTACGCC			RS-197	BIG
	Methylobacterium sp	GATCGGCCCGCGTCTGATTAG	3.03481e-06	2.30646e-06	RS-192	BIG
		CCGTCATTATCGTCCCGGACA
	16S V3-V4	ACTCCTACGGGAGGCAGCAG
		GGACTACHVGGGTWTCTAAT
