# Supplementary material for: Domestication and Genetic Improvement Alter the Symbiotic Microbiome Structure and Function of Tomato Leaf and Fruit Pericarp
Source: Microorganisms. 2024 Jul 2;12(7):1351. doi: 10.3390/microorganisms12071351 (PMC11279011; doi:10.3390/microorganisms12071351)
Supplement: Supplementary file 1 [file microorganisms-12-01351-s001.zip › Supplementary Table S3.xlsx]

## Sheet: leaf phylum
name	SRR1571027	SRR1572233	SRR1572234	SRR1572235	SRR1572236	SRR1572237	SRR1572238	SRR1572239	SRR1572240	SRR1572241	SRR1572242	SRR1572243	SRR1572244	SRR1572245	SRR1572246	SRR1572247	SRR1572248	SRR1572249	SRR1572250	SRR1572251	SRR1572252	SRR1572253	SRR1572254	SRR1572255	SRR1572256	SRR1572257	SRR1572258	SRR1572259	SRR1572260	SRR1572261	SRR1572262	SRR1572263	SRR1572264	SRR1572265	SRR1572266	SRR1572269	SRR1572270	SRR1572271	SRR1572272	SRR1572273	SRR1572274	SRR1572275	SRR1572276	SRR1572277	SRR1572278	SRR1572279	SRR1572280	SRR1572281	SRR1572282
Firmicutes	33.4245	30.9011	32.7511	30.711	33.8061	37.0221	33.653	26.0466	24.8939	31.3633	51.199	28.4131	48.0077	39.6009	27.5912	52.5337	33.3385	41.1644	57.9369	43.4021	52.4421	59.2762	42.8877	27.8354	41.6895	48.7734	52.6681	16.228	58.9782	59.163	50.2344	35.583	45.0711	45.3528	33.3759	28.9488	48.519	39.1322	49.1347	29.5257	26.9794	22.7815	31.3393	34.3906	37.271	55.7634	55.7976	48.1264	35.1319
Cyanobacteria	9.65461	13.4109	8.54755	8.37463	7.5943	8.11555	9.03029	9.04336	12.1532	10.1274	8.28159	14.88	7.70849	13.089	18.0941	9.13089	11.9831	12.6752	5.45499	6.36542	6.83846	7.05037	4.51148	8.02115	13.7001	9.0573	8.35677	1.66849	6.38729	6.20538	9.3561	13.8285	7.49728	6.46488	13.34	17.1473	6.3884	12.0129	8.21548	12.0905	18.2679	19.4695	17.1508	16.2313	11.4934	3.90822	3.93801	5.32971	13.5123
Actinobacteria	1.46636	1.02925	1.29882	1.508	1.74452	2.35519	1.38149	1.32349	1.5612	1.65923	0.24344	2.27062	0.15485	1.13344	2.05	0.78981	3.0454	1.24968	0.54528	0.95435	1.11946	1.10113	1.50823	0.94867	0.68477	0.90918	0.77654	0.17754	0.32397	0.65222	1.01349	1.03757	0.58103	0.2961	0.64935	0.96694	0.14753	0.90037	0.56725	0.88686	0.98698	2.50768	1.20824	0.99067	0.82317	0.35843	0.14585	0.4146	0.81059
Tenericutes	0.61783	0.38766	0.60577	0.96465	0.83225	1.1897	0.51106	0.41123	0.4256	0.50786	0.23673	0.32005	0.1467	0.14102	0.22162	0.13443	0.23924	0.16226	0.11278	0.25569	0.13191	0.17229	0.14632	0.09514	0.11072	0.1188	0.14234	0.0346	0.1498	0.13481	0.1731	0.20104	0.25591	0.24675	0.17845	0.16666	0.15228	0.23825	0.13662	0.24539	0.22648	0.25486	0.26447	0.14011	0.17871	0.14766	0.0866	0.16467	0.2209
Chloroflexi	0.01586	0.02746	0.02635	0.02393	0.02499	0.03018	0.03486	0.0322	0.03689	0.03601	0.01523	0.01891	0.01497	0.02184	0.01246	0.00747	0.01214	0.0154	0.00448	0.01355	0.0077	0.00354	0.00737	0.00591	0.01205	0.0151	0.01461	0.002	0.00537	0.00877	0.01339	0.01403	0.01543	0.04935	0.01045	0.01306	0.0093	0.00991	0.00512	0.01008	0.00895	0.01133	0.01247	0.00633	0.00885	0.00815	0	0.00583	0.00928
Deinococcus-Thermus	0.00288	0.00107	0.0024	0.00139	0.00316	0.00112	0.00334	0.00217	0.00278	0.00209	0.00361	0.00588	0.00267	0.00471	0.02829	0.00465	0.04429	0.01471	0.00555	0.08455	0.01112	0.00266	0.00777	0.01398	0.00073	0.00662	0.00282	0.00521	0.00442	0.00481	0.00358	0.00189	0.00079	0	0.00116	0.00199	0.00041	0.00114	0.00142	0.00117	0.00097	0.00244	0.00264	0.00049	0.00063	0.00114	0	0.00103	0.00062
Coprothermobacterota	0.00036	0.00071	0.00034	0	0	0	0	0	0.0004	0.00042	0.00026	0.00021	0.00015	0.00047	0.00015	0.00033	0	0.00013	0	0	0.0001	2e-05	8e-05	5e-05	0.00024	7e-05	0.00028	6e-05	0.00015	0.00016	0.00029	0	0	0	0	0	0	0	0	0	0.00024	0	0	0	0.00021	0	0	0	0
Armatimonadetes	0	0.00036	0	0	0	0	0	0	0	0.00042	0	0.00042	0.0003	0.00019	0	8e-05	0	0	0	0	6e-05	4e-05	0.0002	0.0001	0	0.00013	0.00023	6e-05	4e-05	8e-05	7e-05	0	0	0	0	0	0	0.00016	0.00014	0	0	0.00022	0	0	0	0	0	0	0
Proteobacteria	49.9986	50.6694	53.2587	51.7776	52.1779	47.7562	51.3479	59.3089	57.0758	52.3438	37.4246	50.4332	40.5884	43.5667	50.2861	36.3924	48.7102	43.1102	35.1933	40.731	37.7804	31.0039	49.0058	60.3176	42.4844	39.8984	36.9036	78.2703	33.0027	32.9496	37.7522	46.0834	42.7272	43.0005	40.1239	48.2648	41.4205	41.3078	40.0324	41.3504	48.2707	47.737	46.3074	42.8218	41.5097	34.3794	33.6691	35.5067	44.5463
Bacteroidetes	0.93828	0.85486	0.5493	0.75313	0.5852	0.50897	0.76547	1.46129	1.31805	1.14718	0.8847	1.56768	1.89526	1.5051	0.48897	0.35605	0.99294	0.60963	0.23544	1.25292	0.49143	0.53113	0.58773	0.74304	0.48571	0.57656	0.49181	0.1559	0.57373	0.32286	0.38245	1.13013	0.88006	1.56276	0.57774	0.66718	0.83042	0.63451	0.45924	0.80553	0.60419	1.702	0.6052	0.36854	0.61496	0.59801	0.61987	0.60311	1.49866
Ignavibacteriae	0.00072	0.00036	0.00034	0	0	0	0	0	0	0	0	0.00021	0.0003	0.00028	0.00015	0	0.00015	0.00044	0.00015	0	0.00029	9e-05	8e-05	0.00015	0.00012	0.00046	0.00028	0	0.00026	0.00032	0.00021	0.00027	0	0	0	0	0.00021	0.00016	0.00028	0	0	0.00044	0	0.00032	0	0	0	0	0.00021
Chlorobi	0.00036	0.00071	0.00034	0	0.00063	0.00075	0	0.00062	0	0.00167	0	0.00231	0.0003	0.00047	0.00073	0.00075	0.00092	0.00063	0	0.00051	0.0007	0.0003	0.00052	0.00066	0.00097	0.00079	0.00102	7e-05	0.00049	0.00032	0.00057	0.00108	0.0004	0	0.00097	0.00073	0.00041	0.00065	0.00071	0	0.00073	0.00067	0	0.00065	0.00021	0.00019	0	0.00034	0.00041
Fibrobacteres	0.00072	0	0.00034	0	0.00032	0.00037	0.00111	0.00062	0.00079	0.00293	0.00026	0.00126	0.00044	0.00066	0.00117	0.00033	0.00165	0.00082	0.0016	0.0024	0.00054	0.00017	0.00677	0.00121	0.00037	0.00099	0.00073	0.00019	0.00064	0.00053	0.00064	0.00135	0.00079	0	0.00135	0.00018	0.00041	0.00032	0.00043	0.00023	0.00048	0.00067	0.00072	0.00016	0.00063	0	0.00456	0	0.00165
Gemmatimonadetes	0.00036	0	0	0	0	0	0	0.00031	0	0.00042	0	0.00693	0.00044	0.00038	0.00132	0.00017	0.00243	0.00069	0.00015	0.00069	0.00025	0.00045	0.00084	0.0005	0.00037	0.0004	0.00011	6e-05	0.00026	0.00024	0.00036	0.00108	0.0004	0	0	0.00018	0	0	0.00014	0	0.00024	0.00067	0.00024	0.00016	0.00042	0.00038	0	0.00017	0
Candidatus Cloacimonetes	0.00036	0.00036	0.00034	0.00104	0	0.00037	0.00037	0.00031	0	0.00042	0.00052	0.00021	0	0	0	0	0.00029	0.00013	0	0.00034	3e-05	0	0.00016	0	0.00024	0.00013	0.00017	2e-05	0	4e-05	0.00021	0	0	0	0.00019	0.00036	0	0.00032	0.00028	0	0.00024	0	0.00048	0	0.00021	0	0	0.00051	0.00041
Spirochaetes	0.10165	0.0674	0.0859	0.15153	0.10154	0.10843	0.09606	0.08794	0.08925	0.07913	0.05163	0.09793	0.0409	0.04057	0.05262	0.03271	0.06741	0.05278	0.02721	0.06414	0.05809	0.0306	0.045	0.01555	0.02579	0.029	0.03423	0.00923	0.03343	0.03094	0.05593	0.06234	0.07357	0.0658	0.03871	0.04878	0.04732	0.05278	0.04084	0.07664	0.08227	0.05422	0.0597	0.0375	0.0529	0.03772	0.02735	0.05575	0.06085
Chlamydiae	0.05803	0.0535	0.05236	0.05028	0.05093	0.06036	0.05674	0.05109	0.04125	0.0628	0.03459	0.04245	0.02223	0.02033	0.03796	0.02292	0.03657	0.02519	0.01087	0.03035	0.03369	0.03414	0.03375	0.01009	0.01886	0.01814	0.02053	0.00581	0.02212	0.02004	0.02908	0.03346	0.04865	0.04935	0.01781	0.02539	0.01984	0.02241	0.01765	0.01805	0.03242	0.02977	0.0211	0.02094	0.02318	0.01384	0.01367	0.01372	0.02826
Planctomycetes	0.00721	0.01284	0.00993	0.00728	0.00759	0.00633	0.00927	0.00774	0.0115	0.00963	0.00671	0.0269	0.00845	0.0208	0.02125	0.01453	0.03982	0.01907	0.00851	0.00755	0.01797	0.0379	0.03139	0.00868	0.00718	0.01053	0.01822	0.00344	0.01728	0.01765	0.01755	0.01214	0.01899	0.01645	0.00735	0.00653	0.00888	0.01234	0.00199	0.01477	0.00678	0.00867	0.01175	0.00649	0.00843	0.0072	0.01823	0.01355	0.01155
Verrucomicrobia	0.00685	0.00392	0.00411	0.00555	0.00633	0.0082	0.0089	0.00867	0.00436	0.00921	0.00542	0.02333	0.00311	0.00904	0.01671	0.00814	0.03948	0.01364	0.00646	0.00789	0.02475	0.05415	0.02442	0.0104	0.00402	0.01126	0.01399	0.00448	0.018	0.01677	0.02041	0.01835	0.01859	0	0.00832	0.01269	0.00847	0.01153	0.00427	0.00562	0.01549	0.01222	0.01415	0.00455	0.00464	0.0055	0.00912	0.00669	0.0099
Kiritimatiellaeota	0	0.00036	0.00034	0	0	0	0	0.00031	0.00079	0	0.00077	0.00042	0.00104	0.00122	0.00073	0.00091	0.00073	0.00107	8e-05	0	0.00044	0.00013	0.0004	0.00025	0.00097	0.00113	0.00113	0.00013	0.00042	0.00077	0.00115	0.00027	0.0004	0	0.00019	0.00018	0	0.00016	0	0.00023	0.00024	0.00044	0.00024	0	0.00021	0	0	0	0
Lentisphaerae	0	0	0	0	0	0	0	0	0	0	0	0	0	0	0	0	0.00015	0	0	0	0	0	0	0	0	0	0	0	0	0	0	0	0	0	0.00019	0	0.00021	0	0	0	0	0	0	0	0	0	0	0	0
Fusobacteria	0.05227	0.0378	0.03936	0.03641	0.02815	0.04732	0.03968	0.04552	0.01706	0.03768	0.01936	0.03383	0.01526	0.01158	0.0066	0.00556	0.00884	0.01534	0.00403	0.01801	0.00628	0.00246	0.00356	0.00606	0.00767	0.01569	0.01167	0.0019	0.00488	0.00812	0.00874	0.02618	0.02136	0.1645	0.02264	0.00961	0.0155	0.01169	0.01437	0.00914	0.00992	0.01733	0.01007	0.00584	0.02339	0.00588	0	0.00823	0.03053
Aquificae	0.0274	0.05849	0.00274	0.03398	0.02214	0.01788	0.00371	0.03995	0.0587	0.00126	0.0395	0.09036	0.00178	0.04001	0.00205	0.00116	0.09466	0.06635	0.03845	0.05814	0.04298	0.04622	0.0006	0.03412	0.00097	0.06622	0.08047	0.01509	0.0874	0.08665	0.09518	0.0027	0.03441	0	0.00252	0.00127	0.00207	0.07259	0.00128	0.00328	0.06993	0.08088	0.0036	0.00227	0.00126	0.00208	0.00456	0.00172	0.06889
Synergistetes	0.04866	0.03638	0.02533	0.01768	0.03574	0.01863	0.02077	0.02477	0.02459	0.03726	0.01626	0.10108	0.03438	0.04782	0.0834	0.04583	0.11175	0.04704	0.02234	0.02332	0.08262	0.19908	0.09632	0.01868	0.02738	0.04284	0.04579	0.0093	0.05718	0.05187	0.08974	0.0394	0.0439	0.01645	0.01839	0.04189	0.02727	0.06447	0.01181	0.04734	0.06049	0.03444	0.06066	0.02338	0.0177	0.03033	0.03646	0.03997	0.03609
Candidatus Gracilibacteria	0.00144	0.00143	0.00103	0.00069	0.0019	0.00186	0.00074	0.00062	0	0.00042	0.00052	0.00042	0.00044	0.00141	0.00015	8e-05	0.00044	0.00013	8e-05	0.00017	0.0001	0.00028	0.00028	5e-05	0.00061	0.00099	0.00147	7e-05	0.00034	0.0002	0.00086	0.00027	0	0	0	0	0	0	0	0.00023	0	0.00022	0	0	0	0.00019	0.00912	0	0
Candidatus Saccharibacteria	0	0.00071	0	0	0.00032	0	0	0.00062	0	0.00042	0	0	0.00015	0.00028	0.00015	0.00025	0.00112	0.00082	0.00038	0	0.00082	0.00019	0.00064	0.0002	0	0.00119	0.00056	0	0	0.00065	0	0	0.0004	0	0.00019	0.00036	0	0.00032	0.00014	0	0	0	0	0	0	0	0	0	0.00041
Thermotogae	0.0155	0.0107	0.01677	0.01872	0.02088	0.00782	0.01743	0.01115	0.00793	0.01172	0.00568	0.00588	0.00252	0.00122	0.00161	0.00075	0.00126	0.00114	0.00099	0.00412	0.00165	6e-05	0.00216	0.00252	0.00122	0.00073	0.00079	0.00017	0.00068	0.00028	0.00122	0.00297	0.00356	0.01645	0.00368	0.00181	0.00227	0.0039	0.00142	0.00211	0.00315	0.00422	0.00456	0.00065	0.00126	0.00208	0	0.0012	0.00248
Thermodesulfobacteria	0.00685	0.00357	0.00821	0.00763	0.00664	0.00931	0.00297	0.00341	0.00397	0.00377	0.00232	0.00252	0.00104	0.00122	0.00117	0.00066	0.00063	0.00051	0.00084	0.0012	0.00029	0.00017	0.0004	0.00076	0.00049	0.0004	0.00085	0.00019	0.00011	0.00053	0.00036	0.00054	0.00158	0	0.00097	0.00091	0.00062	0.00162	0.00028	0.00187	0.00073	0.00133	0.00096	0.00032	0.00084	0.00114	0.00456	0.00034	0.00083
Nitrospirae	0.00108	0.00107	0.00137	0.00035	0.00032	0.00112	0.00074	0.00093	0.00238	0.00126	0.00026	0.00042	0.00074	0.00113	0.00029	0.00033	0.00039	0.00082	8e-05	0.00034	0.00038	0.00013	0.00028	0.0004	0.00024	0.0006	0.00085	6e-05	0.00038	0.00036	0.00072	0.00027	0.0004	0	0.00058	0.00036	0.00021	0.00032	0.00028	0.00023	0	0.00022	0	0	0	0	0	0.00017	0
Deferribacteres	0.0018	0.00036	0	0.00035	0.00063	0.00149	0.00148	0.00062	0.00119	0.00084	0.00103	0.00063	0.0003	0.00141	0.00073	0.00042	0.00058	0.00101	0.00053	0.00017	0.00041	0.00026	0.00028	0.0004	0.0011	0.00073	0.00068	0.00013	0.00026	0.00089	0.0005	0.00135	0.00198	0	0.00019	0	0.00083	0.00065	0.00057	0.00023	0.00024	0.00022	0.00048	0.00032	0.00042	0.00057	0	0.00034	0
Elusimicrobia	0.00144	0.0025	0.00205	0.00173	0.00221	0.00186	0.00185	0	0.00198	0.00084	0.00155	0.00925	0.00282	0.00471	0.00762	0.00183	0.00636	0.00499	0.00137	0.0012	0.00212	0.00177	0.01005	0.00156	0.00158	0.00517	0.0044	0.0006	0.00382	0.004	0.00645	0.00108	0.00198	0	0.00174	0.00163	0.00041	0.0026	0.00085	0.00234	0.00218	0.00311	0.00096	0.0013	0.00148	0.00076	0.00456	0.00189	0.00021
Acidobacteria	0.00108	0.00143	0.00205	0.00035	0.00063	0.00037	0.00148	0.00124	0.00079	0.00042	0.00129	0.00757	0.00089	0.00169	0.00132	0.00224	0.00427	0.00221	0.0003	0.0024	0.0006	0.0003	0.00096	0.00136	0.00061	0.00179	0.00152	0.00026	0.00064	0.00093	0.00387	0.0027	0.00672	0	0.00155	0.00163	0	0.00097	0.00043	0.00047	0.00048	0.00267	0.00216	0.00049	0	0.00057	0	0.00034	0.00165
Calditrichaeota	0.00036	0.00036	0	0	0.00032	0.00149	0.00037	0.00031	0.00079	0	0.00026	0.00084	0.0003	0.00019	0.00044	0	0.00044	0.00051	0	0.00069	0.0001	0.00013	8e-05	0.00015	0.00097	0.0004	0.00023	4e-05	0.00015	0.00024	0.00043	0.00081	0.0004	0	0.00077	0.00145	0.00021	0.0013	0.00028	0.00141	0.00121	0.008	0.00216	0.00049	0.00084	0	0	0	0.00124
Chrysiogenetes	0	0	0	0	0	0	0	0	0	0	0	0	0	0	0	0	5e-05	0	8e-05	0	0	0	0	0	0	0	0	0	0	4e-05	0	0	0	0	0	0	0	0	0	0	0	0	0	0	0	0	0	0	0
Dictyoglomi	0	0.00036	0	0.00035	0	0	0.00037	0.00031	0.0004	0.00084	0	0.00084	0.00044	0.00028	0	0.00033	0	0	0.0003	0.00069	0	0	0.00028	0	0.00037	0.00013	0.00039	6e-05	0	0	0	0.00027	0	0	0.00058	0	0	0.00032	0.00028	0.0007	0.00073	0.00067	0.00096	0.00065	0.00042	0.00076	0	0.00034	0
Caldiserica	0	0	0	0	0	0	0	0	0	0	0	0.00021	0	0	0	0	0	0	0	0	0	0	0	0	0	0	0	0	0	8e-05	7e-05	0	0	0	0	0	0	0	0	0	0	0	0	0	0	0	0	0.00017	0
Euryarchaeota	1.60982	0.83845	1.07875	2.92203	1.16439	0.75712	1.30991	0.75929	0.82145	0.94496	0.51295	0.49216	0.34334	0.14827	0.29476	0.09034	0.37605	0.20651	0.08664	0.99294	0.26362	0.03805	0.31507	0.06456	0.24784	0.09608	0.0838	0.02687	0.0576	0.05571	0.20591	0.68299	0.81835	0.8883	0.44264	0.45264	0.50974	0.52181	0.50805	0.75444	0.64944	0.74057	0.71334	0.28606	0.55215	0.23162	0.23701	0.4031	0.73922
Thaumarchaeota	0.04217	0.0271	0.04586	0.08669	0.03922	0.03316	0.04265	0.03128	0.02658	0.03266	0.02091	0.01618	0.01941	0.00979	0.02081	0.00631	0.02375	0.0132	0.00692	0.03841	0.01169	0.00421	0.0205	0.00424	0.00925	0.00808	0.00795	0.00179	0.00548	0.00663	0.01318	0.02914	0.03283	0.08225	0.02129	0.01723	0.0188	0.02192	0.01722	0.02695	0.01839	0.02644	0.02877	0.0151	0.01981	0.01384	0.01367	0.01544	0.02661
Crenarchaeota	0.00685	0.00214	0.00479	0.00624	0.00474	0.00745	0.00223	0.00526	0.00278	0.00628	0.00361	0.00147	0.00237	0.00066	0.00103	0.00091	0.00107	0.00032	0.00076	0.00274	0.00092	0.00024	0.00108	0.0005	0.00085	0.00079	0.00034	0.00011	0.00038	0.00065	0.00086	0.00324	0.00198	0	0.00174	0.00145	0.00248	0.00211	0.00085	0.00375	0.00194	0.00222	0.00264	0.00032	0.00148	0.00133	0	0.0012	0.00248
Candidatus Korarchaeota	0	0	0	0	0	0.00037	0	0	0	0	0	0	0	0	0	0	0.0001	0	0	0	3e-05	2e-05	0	0	0	7e-05	0	0	0	0	0	0	0	0	0	0	0	0	0	0	0	0	0	0	0	0	0	0	0
Candidatus Micrarchaeota	1.88774	1.55493	1.5774	2.5368	1.73598	1.92894	1.6537	1.28788	1.41365	1.56544	0.98538	1.12428	0.97712	0.57124	0.67234	0.41267	0.81285	0.52307	0.29221	5.68203	0.62593	0.40722	0.74138	1.83592	0.47172	0.3297	0.31067	3.37783	0.26209	0.25281	0.51681	1.19625	1.83961	1.72726	11.1485	3.19606	1.86602	4.95545	0.82284	14.1143	3.69651	4.5032	2.16974	4.64214	7.38747	4.47969	5.36007	9.2827	3.24565
[truncated: 212 more columns]

## Sheet: leaf genus
name	SRR1571027	SRR1572233	SRR1572234	SRR1572235	SRR1572236	SRR1572237	SRR1572238	SRR1572239	SRR1572240	SRR1572241	SRR1572242	SRR1572243	SRR1572244	SRR1572245	SRR1572246	SRR1572247	SRR1572248	SRR1572249	SRR1572250	SRR1572251	SRR1572252	SRR1572253	SRR1572254	SRR1572255	SRR1572256	SRR1572257	SRR1572258	SRR1572259	SRR1572260	SRR1572261	SRR1572262	SRR1572263	SRR1572264	SRR1572265	SRR1572266	SRR1572269	SRR1572270	SRR1572271	SRR1572272	SRR1572273	SRR1572274	SRR1572275	SRR1572276	SRR1572277	SRR1572278	SRR1572279	SRR1572280	SRR1572281	SRR1572282
Clostridium	22.3665	19.8898	23.226	19.9273	22.5295	25.1197	22.7571	14.518	13.5332	21.0119	39.3809	17.7977	35.6955	30.0585	19.6164	42.6242	25.1384	31.2529	48.8566	35.9447	44.1053	51.6494	36.6857	19.3589	33.2302	38.7983	41.3795	14.0487	50.4222	49.9503	40.7532	26.3582	36.266	34.0672	24.3393	20.2116	40.0568	31.0154	40.9932	22.6555	20.8423	14.4846	24.723	26.1817	30.1327	46.2591	47.0062	39.0808	27.3077
Alkaliphilus	0.00649	0.00214	0.00719	0.0111	0.00981	0.00783	0.00779	0.00372	0.0131	0.00922	0.00155	0.01199	0.00415	0.00537	0.00924	0.00664	0.01297	0.00935	0.00198	0.00824	0.00875	0.00287	0.00757	0.00192	0.00219	0.00305	0.00293	0.00073	0.00291	0.00267	0.00552	0.00702	0.00554	0	0.0031	0.00181	0.00455	0.00617	0.00342	0.00399	0.00194	0.00222	0.00336	0.00341	0.0059	0.0036	0	0.00549	0.00371
Mordavella	0.00577	0.01356	0.00822	0.0052	0.00665	0.00932	0.00482	0.00279	0.00357	0.00712	0.00103	0.02439	0.00074	0.00207	0.00689	0.0039	0.01224	0.00265	0.01072	0.00069	0.00298	0.00162	0.00236	0.00096	0.00024	0.00113	0.00141	0.00075	0.00132	0.00214	0.00537	0.00918	0.00356	0	0.00077	0.00671	0.00372	0.0013	0.00541	0	0.00654	0.00267	0.0084	0.00162	0	0.00038	0.01827	0.00377	0.00144
Candidatus Arthromitus	0.00072	0	0.00034	0.00416	0.00253	0.00261	0	0.00031	0	0.00042	0.00155	0.00105	0.00015	0.00028	0	0	0.00117	0	0	0.00172	0.00057	0.00179	0.00036	0	0	0.0004	0	0.00013	4e-05	0.00048	0	0	0	0	0.00039	0.00054	0.00041	0	0.00014	0.00047	0	0	0	0.00032	0.00126	0.00076	0	0.00069	0.00103
Geosporobacter	0.00036	0.00143	0	0	0.00032	0	0	0	0	0.00084	0	0	0.00015	0	0	0	0	0	0	0	0.01515	0	0	0	0	0	0	0	0	0	0	0	0	0	0	0	0	0.00016	0	0	0	0	0	0	0	0.00019	0	0	0
Hungateiclostridium	0.84908	0.87925	0.73661	0.62872	0.5786	0.6156	0.81385	0.88495	0.75019	0.89451	0.5328	0.29019	0.2136	0.14737	0.08211	0.0647	0.02322	0.08354	0.0624	0.15219	0.01477	0.00071	0.01365	0.10697	0.47474	0.04358	0.06046	0.0163	0.0191	0.01842	0.02421	0.43714	0.43141	0.2483	0.38782	0.77498	0.21434	0.39057	0.37111	0.40519	0.91139	0.73296	0.51866	0.55735	0.41597	0.10523	0.09135	0.11222	0.60498
Mageeibacillus	0.00577	0.00107	0.00342	0.00763	0.00823	0.00746	0.00148	0.00248	0.00198	0.00503	0	0.00189	0.00044	0	0	8e-05	0	0.00013	0.00053	0	0	2e-05	0.00012	0.0003	0	0	0.00017	2e-05	0.00042	4e-05	7e-05	0	0	0	0.00019	0.00036	0.00041	0	0	0.00117	0	0.00111	0	0	0.00084	0.00019	0	0.00017	0.00041
Fastidiosipila	0	0.00036	0.00137	0	0	0.00149	0	0	0	0.00126	0.00181	0	0	0	0.00073	0.00017	0.00019	0	0.00015	0.00069	0.0001	2e-05	0.00032	0.00025	0	0	0.00028	4e-05	8e-05	0.00016	7e-05	0	0	0	0	0	0	0.00032	0	0.00047	0.00048	0	0.00048	0	0	0	0	0	0
Ruminiclostridium	0	0	0.00034	0	0	0.00037	0	0	0	0.00126	0	0	0	0	0	0	0	0	0	0	0	0	4e-05	0	0	0	0	0	0	0	0	0	0	0	0	0	0	0	0	0	0	0.00022	0	0	0	0	0	0	0.00021
Thermoclostridium	0	0	0.00137	0	0	0	0	0	0	0	0	0	0	0	0	0	0	0	0	0	0	0	0	0	0	0	0	0	0	0	0	0	0	0	0	0	0	0	0	0	0	0	0	0	0	0	0	0	0
Pseudoclostridium	0	0	0	0	0.0288	0.02573	0.03229	0	0.02024	0.02933	0.0186	0	0	0	0	0	0.01938	0	0.00623	0	0	0	0	0	0	0	0.00998	0	0	0	0.02156	0.02025	0	0.06621	0	0	0.01323	0	0.0121	0	0	0	0	0	0	0.01005	0.00457	0	0.01424
Clostridioides	0.06456	2.66487	0.06233	1.30429	0.05697	0.03617	0.04453	0.01952	2.64829	0.02221	0.76912	2.76119	1.96526	0.70236	2.09867	0.87467	1.77285	1.81742	0.5741	0.46189	0.84426	0.4756	0.4631	3.0956	0.98539	2.09271	2.05838	0.10247	0.59036	0.86016	1.14341	1.76882	0.01583	0.04966	1.88448	1.58988	0.00889	0.56977	0.41694	0.01688	0.01307	1.87032	1.00637	2.06896	0.01096	0.00929	0.00457	1.1268	0.68875
Paeniclostridium	0.00469	0.00071	0.00308	0.00763	0.00253	0.00373	0.00148	0.00186	0.00198	0.00209	0.00026	0.00042	0.00044	0	0.00117	0.00025	0.00029	0.00032	8e-05	0.00051	0.00032	2e-05	0.00032	0.00015	0.00024	0	6e-05	2e-05	4e-05	8e-05	0.00079	0.00108	0.00198	0	0.00019	0.00145	0.00145	0.00097	0.00114	0.00188	0.00194	0.00222	0.00192	0.00081	0.00253	0	0	0.0012	0.00083
Filifactor	0	0	0	0.06037	0	0	0	0	0	0	0	0	0	0	0	0	0.00063	0	0	0	0.00025	0	0	5e-05	0.00024	0	0	0	0	0	7e-05	0	0.00079	0.03311	0	0	0	0	0	0	0	0.00022	0	0	0	0	0	0	0
Acetoanaerobium	0	0	0	0.00035	0.00032	0	0	0.00031	0	0	0.00026	0.00042	0	0	0	0	0	0	0	0.00051	0	0	4e-05	0	0	0	0	0	0	0	0	0	0	0	0	0	0	0	0	0.00023	0	0	0	0	0	0	0	0.00034	0
Peptoclostridium	0.02525	0.01427	0.02603	0.00035	0	0	0	0.02386	0.0004	0.00042	0	0.02544	0	0	0	0	5e-05	6e-05	0	0.02145	0	9e-05	4e-05	0	0.00645	0.00013	6e-05	0	0	4e-05	7e-05	0.00027	0.01741	0	0	0.01088	0	0	0.00014	0	0	0.00022	0	0.00715	0.01075	0	0	0	0
Blautia	0.00072	0.00321	0	0	0.00127	0.00075	0	0	0.00159	0	0	0.00063	0	0.00066	0.00029	0.00025	0.00301	0.00019	0	0.00137	0.00089	2e-05	0.00048	0.0001	0	0.00013	0.00017	0	0.00015	0.00024	7e-05	0.00081	0.0004	0	0.00155	0	0.00021	0.00065	0.00128	0.00094	0.00048	0.00044	0.00168	0.00049	0.00042	0.00057	0	0	0.00083
Lachnoclostridium	0	0.00071	0.00034	0.00139	0.00127	0.00075	0.00037	0	0	0	0.00052	0.00021	0	0.00047	0.00161	0.00091	0.00053	0.00013	0.00137	0.00069	0.00095	0.00026	0.0002	0.00015	0.00037	0.00013	0.00028	4e-05	0.00045	0.00032	0.00057	0.00027	0.00119	0	0.00019	0	0.00041	0.00032	0.00057	0.00023	0.00024	0.00044	0.00024	0.00032	0	0	0	0.00034	0.00041
Butyrivibrio	0	0.00036	0.00034	0.00069	0.00158	0.00112	0.00111	0.00062	0	0.00042	0.00052	0.00084	0.00015	0	0.00015	0	0.00039	0	8e-05	0.00069	0.0001	0.00026	0.00168	0.0001	0	0.00033	0	0.00019	0.00079	0.00044	0.0005	0.00054	0.00079	0	0.00058	0	0.00041	0.00049	0.00028	0.0007	0	0	0.00096	0.00032	0	0.00019	0	0.00034	0.00083
Roseburia	0	0	0	0	0	0.00075	0	0	0	0	0	0	0	0	0	0	0.0001	0	0	0	0	0	0	0	0	0	0	0	8e-05	8e-05	0	0	0	0	0	0	0	0	0	0	0	0	0	0	0	0	0	0	0
Anaerostipes	0	0	0	0	0.00222	0	0	0	0	0	0	0	0	0	0	0	0.0001	0	0.00015	0	0	0	0	0.0001	0	0	0	0	0	0	0.00021	0	0	0	0	0	0	0	0	0	0	0	0	0	0	0	0	0	0
Cellulosilyticum	0	0	0	0	0	0	0	0	0	0	0	0	0	9e-05	0	0	0	6e-05	8e-05	0	0	0	0	0	0	0	6e-05	0	0	0	0	0	0	0	0	0	0	0	0	0	0	0	0	0	0	0.00019	0	0	0
Lachnoanaerobaculum	0	0	0	0	0	0	0	0	0	0	0	0.00021	0	0	0	8e-05	5e-05	0	0	0	6e-05	0	0	0	0	0	0	2e-05	0	4e-05	0	0	0	0	0	0	0	0	0	0	0	0	0	0	0	0	0	0	0
Herbinix	0	0	0.00034	0.00035	0	0.00037	0	0	0	0.00042	0	0	0.00015	0.00019	0	0	0.00024	6e-05	0	0	0.00013	0	0.0004	0	0.00012	0	0.00017	0	4e-05	0.00012	0	0.00027	0	0	0.00058	0	0	0.00032	0.00014	0	0	0	0.00096	0	0	0.00019	0	0	0.00041
Anaerotignum	0	0	0	0	0.00032	0.00037	0	0	0	0	0	0	0	0	0	0	0	6e-05	0	0	0	0	0	0	0	0	0	0	0	0	0	0	0	0	0	0	0	0	0	0	0	0	0.00024	0	0.00021	0	0	0	0
Eubacterium	0.0184	0.00856	0.00822	0.01214	0.01108	0.00932	0.01002	0.00868	0.00278	0.00838	0.00542	0.00379	0.00415	0.00395	0.0088	0.00233	0.00563	0.00335	0.00099	0.01047	0.00285	0.00017	0.00368	0.00076	0.0017	0.00212	0.00118	0.00032	0.00076	0.00069	0.0038	0.00567	0.00871	0	0.0031	0.00345	0.0062	0.00504	0.0037	0.01126	0.01065	0.008	0.00384	0.00211	0.00611	0.00228	0	0.00343	0.00681
Acetobacterium	0	0	0	0	0	0	0	0	0	0.00042	0	0.00042	0.00015	0.00028	0	0.00025	0.00019	6e-05	0	0	6e-05	0	0	0	0.00024	0.0004	0.00017	2e-05	0	0	0	0.00027	0	0	0	0	0	0.00016	0.00014	0.00023	0.00024	0	0.00024	0	0	0	0	0	0
Dehalobacter	0	0	0	0	0	0	0	0	0	0	0	0	0	0	0	0	0	0	0	0	0	0	0	0	0	0	0	0	0	0.00578	0	0	0	0	0	0	0.00558	0	0	0	0	0	0	0.00406	0	0	0	0	0
Desulfitobacterium	0.00036	0.00107	0.00034	0.00139	0.00253	0.00261	0.00408	0.00093	0.00159	0.00168	0.00077	0.00273	0.00089	0.00094	0.00191	0.00141	0.00447	0.00114	0.00038	0.00223	0.00051	0.00045	0.0006	0.00015	0.0011	0.00166	0.00124	0.00043	0.00091	0.00109	0.00129	0.00054	0.0004	0	0.00174	0.00018	0.00041	0.0013	0.00014	0.00047	0.00218	0.00178	0.00072	0.00162	0.00422	0.0019	0	0.00223	0.00186
Desulfosporosinus	0.00108	0.00464	0.00342	0.00347	0.00158	0.00112	0.00186	0.00155	0.00278	0.00335	0.00077	0.00589	0.00148	0.00235	0.00088	0.00091	0.00141	0.00133	0.00312	0.00532	0.00048	0.00037	0.00617	0.00121	0.00049	0.00073	0.00107	0.00073	0.0031	0.00376	0.00193	0.00189	0.00158	0	0.00077	0.00127	0.00145	0.00114	0.001	0.00281	0.00048	0.00156	0.00192	0.00162	0.00148	0.00057	0	0.00051	0.00165
Desulfotomaculum	0	0	0.00034	0	0	0	0	0	0	0.00042	0	0	0	0	0	0	0	0	0	0	0	0	4e-05	0	0	0	0	0	0	0	0	0.00027	0	0	0	0	0	0	0	0	0	0	0	0	0	0	0	0	0
Syntrophobotulus	0	0	0	0	0	0	0	0	0	0	0	0.00021	0	0	0	0	0	0	0	0	0	0	0	0	0	0	0	0	0	0	0	0	0	0	0	0	0	0	0	0	0	0	0	0	0	0	0	0	0
Dehalobacterium	0	0	0	0.00035	0	0	0	0	0	0	0	0.00021	0	0	0	0	0	0	0	0	0	0	0	5e-05	0	0	0	0	0	0	0	0	0	0	0	0	0	0	0	0	0	0	0	0	0	0.00019	0	0	0
Thermincola	0	0	0.00034	0	0	0.00037	0	0	0	0	0	0	0	0	0	0	5e-05	0	0	0	3e-05	0	0	0	0	0	0.00023	4e-05	0.00015	0.00016	7e-05	0	0	0	0	0	0	0.00016	0.00014	0	0	0	0	0	0	0	0	0	0
Candidatus Desulforudis	0	0.00071	0	0	0	0	0.00037	0	0	0	0	0	0	0	0	0	5e-05	6e-05	8e-05	0	3e-05	0	0	0	0	0	6e-05	6e-05	8e-05	0.00012	0	0	0	0	0	0.00036	0	0	0	0.00023	0	0	0.00024	0	0	0	0	0	0
Desulfallas	0	0	0	0	0	0	0	0	0	0	0	0	0	0	0	0.01038	5e-05	0.00013	0	0	0.00013	0	4e-05	0	0	0	0	0	0.00605	0	0	0	0	0	0	0	0	0	0	0.00023	0	0	0	0	0	0	0	0.00017	0.00021
Desulfofarcimen	0	0	0	0	0	0	0	0	0	0	0	0	0.01067	0.01017	0.02258	8e-05	0	0.00985	0	0	0	0.01139	0.0169	0.00717	0	0.00729	0	0.00228	8e-05	0.00756	0	0	0	0	0.0091	0	0.00021	0.01868	0	0.02275	0.03002	0.012	0.01727	0	0.00021	0	0	0.00703	0
Thermaerobacter	0.00252	0.00107	0.00068	0.00069	0.00063	0.00112	0.00111	0.00186	0.00159	0.00126	0.00026	0	0.00044	0.00038	0.00044	0	0.00044	0.00038	0.00038	0.00051	0.00035	0.00043	0.0002	0.00025	0.00073	0.00053	0.00051	4e-05	0.00023	0.0004	0.00093	0	0	0	0	0.00091	0.00021	0.00016	0	0	0.00048	0	0	0	0.00042	0	0	0.00017	0.00021
Carboxydocella	0.0018	0	0.00068	0.00139	0.00411	0.00149	0.00148	0.00124	0.00119	0.00084	0.00362	0.00231	0.00015	0.00019	0	0	0.00024	0.00019	8e-05	0.00086	6e-05	0	0.00012	0.00015	0.00037	0.00013	0	6e-05	4e-05	0	7e-05	0.00108	0.0004	0	0	0.00109	0.00062	0.00032	0.00014	0.00094	0.00097	0.00022	0	0.00097	0.00042	0.00019	0	0.00017	0
Mogibacterium	0	0	0	0.00035	0	0	0	0	0	0	0	0	0	0.00019	0	0	0.00029	0	0	0.00017	0	0	0.0002	0	0	0	0	0	0	4e-05	0	0.00081	0	0	0	0	0.00021	0	0	0	0	0	0.00024	0	0	0	0	0	0
Ruminococcus	0.00252	0.00285	0.00548	0.00763	0.00285	0.00298	0.00482	0.00279	0.00318	0.00293	0.00387	0.00147	0.00148	0.00179	0.00264	0.00083	0.00413	0.00208	0.00076	0.00326	0.0013	0.00037	0.00112	0.0005	0.00146	0.00119	0.00107	0.00026	0.00079	0.00069	0.00165	0.00351	0.00633	0	0.00116	0.00073	0.00103	0.00227	0.00142	0.00211	0.00266	0.002	0.0024	0.00097	0.00169	0.00057	0	0.00069	0.00206
Faecalibacterium	0.00072	0.00036	0	0	0.00063	0	0.00111	0	0	0	0	0	0.0003	0.00047	0.00132	0.00025	0.00039	0.00013	0	0.00017	0.00019	2e-05	0.00084	0.0002	0	7e-05	0.00068	0	4e-05	0	0.0005	0	0	0.04966	0	0	0	0.00032	0	0	0	0	0	0	0	0	0	0	0
Ethanoligenens	0	0	0	0	0	0	0	0	0	0	0	0	0	0	0	0	0	0	0	0	0	0	0	0	0	0	0	4e-05	0	0	0	0.00027	0	0.01655	0	0	0	0.00016	0	0	0	0	0	0	0	0	0	0	0
Flavonifractor	0	0	0	0	0	0	0	0	0	0	0	0.00042	0	0	0	0	0	0	0	0	0	0	0	0	0	0	0	0	0	0	7e-05	0	0	0	0	0	0	0	0	0	0	0	0	0	0	0	0	0	0
Acutalibacter	0	0	0	0	0	0	0	0	0	0	0	0	0	0	0	0	0	0	0	0	0	0	0	0	0	0	0	0	0	0	0	0	0	0	0	0	0	0	0	0	0	0	0	0	0	0	0	0	0
Symbiobacterium	0.00216	0	0.00308	0.00208	0.00127	0.00224	0.00482	0.00217	0.00714	0.00335	0.00052	0.00105	0.00104	0.00066	0.00161	0.00075	0.00058	0.00076	0.00038	0	0.00029	0.00035	0.00016	0.00156	0.00097	0.00046	0.00023	7e-05	0.00034	0.00016	0.00079	0.00162	0.0004	0	0.00019	0.00036	0.00021	0.00016	0.00014	0	0	0.00133	0.00048	0.00049	0.00063	0	0	0	0.00041
Heliobacterium	0.00108	0.00178	0.0024	0.00347	0.00253	0.00298	0.00111	0.00248	0.00476	0.00293	0.00026	0.0021	0.00089	0.00132	0.00308	0.00108	0.00151	0.00189	0.00084	0	0.00079	0.00043	0.00044	0.00076	0.0011	0.00146	0.00113	0.00019	0.00057	0.00069	0.00179	0.00162	0	0	0.00155	0.00145	0.00083	0.00146	0.00043	0.00164	0.00097	0.00222	0.00024	0.00049	0.00148	0.00057	0	0.00017	0.00186
Oscillibacter	0.00072	0	0	0.00035	0.00063	0.00037	0.00148	0.00031	0.0004	0	0.00077	0	0.00015	0.00019	0.00088	0.00017	0.00053	0.00032	0.00038	0.00086	0.00022	0.00011	8e-05	0.0001	0.00024	0.00026	0.00034	0	4e-05	4e-05	0.0005	0.00162	0.00158	0	0.00039	0	0.00041	0.00162	0.00114	0.00023	0.00048	0.00089	0.00096	0.00065	0.00063	0.00038	0	0.00051	0.00062
Syntrophomonas	0.00036	0.00071	0	0	0	0	0	0	0.00079	0	0.00052	0.00021	0.00089	0.00066	0.00059	0.00075	0.00092	0.00069	0.00023	0.00069	0.00029	0.00026	0.0004	5e-05	0.00219	0.00033	0.00034	0.00011	0.00023	0.00069	0.00057	0.00027	0.00158	0	0.00019	0.00036	0	0	0.00028	0.00023	0.00097	0.00044	0	0.00065	0.00021	0	0	0.00017	0.00021
Syntrophothermus	0	0	0	0	0	0	0	0	0	0	0	0	0	0.00019	0	0.00042	0.00019	0.00032	0.0003	0.00034	6e-05	0.00011	8e-05	0.00025	0.00061	0.00179	0.00073	4e-05	4e-05	0.00016	0.00193	0	0	0	0	0	0	0	0.00014	0.00023	0	0.00044	0	0	0	0.00019	0	0.00017	0
Monoglobus	0.00072	0.00107	0.00411	0.00104	0.0019	0.00075	0.00223	0.00217	0.0004	0.00084	0.00026	0.00063	0.00059	0	0.00059	8e-05	5e-05	0	8e-05	0.00103	3e-05	2e-05	0.00016	0	0.00012	7e-05	0.00017	0	4e-05	0.00012	0	0.00027	0.0004	0	0	0	0.00021	0.00016	0.00071	0.00047	0	0.00022	0	0.00016	0	0.00057	0	0.00051	0
Intestinimonas	0	0	0	0.00104	0	0	0	0	0	0	0.00103	0.00021	0.00015	0	0	0	0	6e-05	0	0.00017	6e-05	0	0	0	0	0	0	0	4e-05	0	7e-05	0.00081	0.0004	0.01655	0	0	0	0	0.00014	0	0	0	0	0	0	0	0	0	0.00062
Christensenella	0.00036	0	0	0.00035	0.00095	0	0	0	0.0004	0	0	0	0	0	0	0	0	0	0	0.00069	0	0	0	0	0	0	0	0	4e-05	0	0	0.00027	0	0	0	0.00036	0	0	0.00043	0.00047	0.00048	0.00044	0	0.00016	0	0	0.00457	0.00017	0
Thermodesulfobium	0.36286	0.66193	0.28423	0.28175	0.23454	0.26175	0.27203	0.28848	0.40129	0.3004	0.3874	0.91388	0.32567	0.71997	0	0.59056	0.79678	0.79944	0	0.3713	0	0.55718	0	0	0.72264	0	0.52944	0	0	0.41618	0.67092	0.6518	0.39144	0	0.75007	0.97145	0.27697	0.68951	0.40869	0.60123	0	1.07221	0	0	0.60783	0.19757	0	0.28157	0.74632
Thermoanaerobacter	0.07214	0.01463	0.08767	0.09264	0.09306	0.13722	0.04602	0.04431	0.04604	0.05321	0.00646	0.01304	0.00237	0.00113	0.00205	0.00183	0.00102	0.00107	0.00198	0.00154	0.00029	0.00019	0.00084	0.00217	0.00037	0.00046	0.00056	0.0003	0.0011	0.00028	0.00064	0.00216	0.00554	0	0.00252	0.00109	0.00165	0.00244	0.00085	0.00211	0.00194	0.002	0.00264	0.00162	0.00316	0.00095	0	0.00223	0.00124
Ammonifex	0	0.00036	0	0	0	0	0	0	0	0	0	0	0	0	0	0	0	0	0	0	0	0	4e-05	0	0	0	6e-05	0	0	4e-05	0	0	0	0	0	0	0	0	0	0	0	0	0	0	0	0	0	0	0
Moorella	0	0.00036	0.00068	0	0.00032	0.00075	0.00037	0.00031	0	0.00084	0.00052	0.00126	0.0003	0.00094	0.00044	0.0005	0.00189	0.00069	0.00053	0.00206	0.0001	6e-05	0.00028	0.0003	0.00037	0.00066	0.00085	0.00026	0.00053	0.00097	0.00036	0.00027	0.0004	0	0	0.00109	0.00041	0.00179	0.00014	0.00023	0.00097	0.00111	0.00144	0.00032	0.00105	0.00019	0	0.00017	0
Carboxydothermus	0	0.00036	0	0	0.00095	0.00112	0	0.00031	0	0.00168	0.00052	0.00021	0	0	0.00015	8e-05	0	0	0	0	6e-05	0	0.00012	5e-05	0	0.00013	0	0	4e-05	4e-05	0	0	0	0	0	0.00018	0	0.00016	0.00028	0.00023	0	0.00089	0	0	0.00021	0	0	0.00034	0
Thermacetogenium	0	0	0	0	0	0	0	0	0	0	0	0	0	0	0	0	0	0	0	0	3e-05	2e-05	8e-05	0	0	0	0	0	0	0	0	0	0	0	0	0	0	0	0	0	0	0	0	0	0	0	0	0	0
Thermanaeromonas	0	0	0	0	0	0	0	0	0	0	0	0	0	0	0	0	0	0	0	0	0	0	4e-05	0	0	0	0	0	0	0	0	0	0	0	0	0	0	0	0	0	0	0	0	0	0	0	0	0	0
Caldanaerobacter	0	0	0.00034	0.00035	0	0	0	0	0	0	0.00026	0	0	0	0	0	0	0	0	0	0	0	0	5e-05	0.00012	0	6e-05	0	0	0	0	0	0.0004	0	0	0	0	0	0	0	0	0	0	0	0	0	0	0	0.00041
Tepidanaerobacter	0	0	0	0	0.00032	0	0	0	0	0	0.00026	0	0	0	0.00015	0	5e-05	0.00013	0	0	6e-05	0	4e-05	0	0	7e-05	0	0	4e-05	0	0	0	0	0	0.00019	0	0	0.00016	0	0	0	0	0	0	0	0.00019	0	0.00034	0
Caldicellulosiruptor	0.03354	0.01713	0.02431	0.03192	0.03513	0.04885	0.02598	0.02541	0.02262	0.02975	0.01266	0.00421	0.00208	0.00207	0.00132	0.00116	0.00107	0.0017	0.00068	0.00086	0.00089	0.00162	0.00128	0.00146	0.00061	0.00192	0.00141	0.00017	0.00087	0.00065	0.00136	0.00135	0.00198	0	0.00213	0.00272	0.00207	0.00146	0.00142	0.00305	0.00097	0.00111	0.00144	0.00097	0.00169	0.00171	0	0.00103	0.00103
Thermoanaerobacterium	0.00397	0.00178	0.00548	0.00486	0.00348	0.00373	0.00408	0.00217	0.00238	0.00126	0.00207	0.00105	0.00178	0.00047	0.00015	0.00025	0.00063	0.00032	0.00015	0.00223	6e-05	0	0.00052	0.0002	0.00073	0	0.00028	0.00011	8e-05	0.00012	0.00014	0.00189	0.00277	0	0.00058	0.00109	0.00269	0.00146	0.00114	0.00164	0.00194	0.00089	0.00264	0.00097	0.00253	0	0	0.00137	0.00206
Thermosediminibacter	0	0	0	0	0	0	0	0	0	0.00042	0	0	0	0	0	0	0.0001	0.00013	0	0.00034	0.0001	6e-05	0	0	0	0	6e-05	0	0	8e-05	0	0	0	0	0	0	0	0	0	0	0	0	0	0	0	0	0	0	0
Mahella	0	0	0.00034	0.00069	0.00063	0.00037	0.00037	0.00248	0.00159	0	0	0.00168	0.00074	0.00075	0.00059	0.0005	0.00063	0.00057	0.00061	0.00017	0.00044	0.00045	0.00024	0.00156	0.00024	0.00126	0.00186	0.00108	4e-05	0.00101	0.00193	0.00108	0.0004	0	0.00039	0.00073	0	0.00016	0.00071	0.00023	0.00024	0.00089	0.00024	0.00016	0.00042	0.00019	0	0.00017	0.00021
Natranaerobius	0.38017	0.59164	0.38594	0.31783	0.26999	0.327	0.36666	0.34115	0.45766	0.36912	0.3781	0.57133	0.26148	0.5275	0.90117	0.41832	0.52315	0.58764	0.25911	0.23403	0.32039	0.36502	0.21994	0.34515	0.48058	0.42858	0.37998	0.06677	0.30645	0.29401	0.4717	0.44605	0.27745	0.2152	0.56401	0.6772	0.17734	0.47001	0.27331	0.46358	0.61873	0.86146	0.6067	0.59682	0.43473	0.12267	0.10961	0.20058	0.53503
Acetohalobium	0.00325	0.0025	0.00205	0.0059	0.0019	0.00149	0.00148	0.0031	0.00357	0.00168	0.00155	0.00084	0.00193	0.00198	0.00161	0.00066	0.00146	0.00133	0.00061	0.00137	0.00114	0.00017	0.00072	0.00071	0.0011	0.00258	0.00259	0.00024	0.00076	0.00109	0.00301	0.00135	0.00079	0	0.00097	0.00036	0	0.00179	0.00057	0.00164	0.00097	0.00111	0.00144	0.00032	0.00063	0.00057	0	0.00069	0.00165
Halobacteroides	0	0	0	0.00069	0.00063	0.00037	0	0.00031	0.0004	0	0.00052	0.00105	0.0003	0.00047	0.00029	0.00017	0.00015	0.00038	0.00023	0.00017	3e-05	0.00022	0.00016	0.0002	0.00012	0.00053	0.00062	6e-05	0.00015	0.00028	0.00079	0	0	0	0.00019	0.00036	0	0	0.00014	0	0	0.00022	0.00024	0	0	0	0	0	0
Halanaerobium	0.00036	0.00036	0.00034	0.00069	0	0.00037	0.00111	0.00093	0	0.00042	0.00103	0	0.0003	0.00019	0	8e-05	5e-05	0.00013	8e-05	0.00086	6e-05	0	4e-05	0	0.00012	0.00026	0.00017	0	0	0	0.00014	0	0.00079	0	0.00019	0.00036	0	0.00049	0.00057	0	0.00048	0.00044	0.00048	0	0.00021	0	0	0	0.00144
Halothermothrix	0	0	0.00034	0	0.00032	0	0.00037	0	0	0	0.00026	0	0.00015	0	0	0	0	0	0	0	0	0	0	0	0	0	0	4e-05	0	0	0	0	0	0	0	0	0	0	0	0	0	0	0	0	0	0.00019	0	0	0
Bacillus	7.8246	5.49067	6.78874	5.75879	8.46445	8.31084	7.59336	8.31033	5.56808	7.24362	9.11911	4.94264	8.90624	6.44895	3.92609	7.35033	3.87897	5.80084	7.9009	5.54424	6.29528	5.78517	4.36241	3.45695	5.23301	6.77858	7.54298	1.86247	7.31955	7.21159	6.39354	5.03349	6.88559	6.95249	5.09873	4.24282	7.2327	5.49769	6.41146	4.81403	4.00719	3.13861	3.86857	4.67791	5.20923	8.69993	8.49966	7.03274	4.84414
Lysinibacillus	0.02272	0.00821	0.0161	0.04719	0.01804	0.01119	0.01893	0.01394	0.00992	0.02053	0.00542	0.00694	0.01112	0.00424	0.0063	0.00307	0.00938	0.00436	0.00213	0.01579	0.00631	0.00506	0.00833	0.00177	0.00694	0.00318	0.00243	0.0005	0.00185	0.00117	0.00358	0.01161	0.01306	0.03311	0.00929	0.00961	0.01075	0.00991	0.00897	0.01337	0.01452	0.02068	0.01415	0.00601	0.01349	0.00683	0.00913	0.00618	0.01548
Anoxybacillus	0.00505	0.00178	0.00171	0.00451	0.00411	0.00224	0.0026	0.00341	0.00357	0.00209	0.00155	0.00357	0.00163	0.00188	0.00308	0.00091	0.00287	0.00164	0.00076	0.00326	0.00152	0.00091	0.00236	0.00015	0.0011	0.00159	0.00079	0.00019	0.00068	0.00061	0.00129	0.00216	0	0	0.00039	0.00163	0.00041	0.00227	0.00128	0.00234	0.00242	0.00245	0.00096	0.00081	0.00148	0.00057	0	0.00103	0.00268
Geobacillus	0.09414	0.00071	0.00342	0.08813	0.00506	0.23341	0.00445	0.00682	0.00516	0.00461	0.00026	0.00904	0.00133	0.00414	0.00425	0.00415	0.00942	0.00543	0.01216	0.00137	0.01315	0.0054	0.00853	0.00156	0.00061	0.00212	0.00118	0.00054	0.00333	0.00303	0.00129	0.04725	0	0	0	0.00073	0	0.00065	0.00014	0	0.00266	0.00044	0.00072	0.00065	0.00042	0.00019	0	0.00017	0
Virgibacillus	0.00325	0.00107	0.00068	0.00243	0.0019	0.00298	0.00334	0.00279	0.00119	0.00126	0.00129	0.00063	0.00044	0.00019	0.00044	0.00025	0.01044	0.00095	0.00015	0.00017	0.00029	0.00041	0.00044	0.00126	0.00024	0.00139	0.00011	0	0.00011	8e-05	0.00265	0.00054	0.00158	0	0.00097	0.00127	0.00083	0.00097	0.00057	0.00094	0.00194	0.002	0.00024	0.00016	0.00042	0.00076	0	0.00017	0.00062
Salimicrobium	0.00108	0.00107	0.00137	0.00104	0.00127	0.00112	0.00297	0.00062	0.00238	0.00335	0.00207	0.00126	0.00133	0.00188	0.00235	0.00091	0.00131	0.00196	0.00068	0.00051	0.00082	0.0003	0.00036	0.0003	0.00195	0.00079	0.00152	0.00028	0.00061	0.00125	0.00129	0.00162	0.0004	0.01655	0.00058	0.00073	0.00041	0.00016	0.00028	0.00047	0.00048	0.00089	0.00024	0.00032	0.00063	0	0	0	0.00021
Lentibacillus	0.00072	0.00071	0.00034	0.00104	0	0.00186	0.00074	0.00031	0.00159	0	0.00026	0.00084	0.00044	0.00028	0.00044	0.00042	0.00019	0.00038	0.00023	0.00069	0.0001	0	0	0.00035	0.00024	0.00013	0.00017	0.00013	8e-05	4e-05	7e-05	0.00135	0.0004	0	0.00019	0.00054	0.00041	0.00065	0.00114	0.00094	0.00097	0.00067	0.00096	0.00097	0.00042	0.00114	0	0.00051	0.00062
Oceanobacillus	0.00072	0	0	0	0.00095	0.00037	0	0	0.0004	0	0.00026	0	0.00015	0.00019	0.00015	8e-05	0.0001	0	0	0.00017	0.00038	0	0.00012	0.0001	0	0	0	2e-05	0	0	7e-05	0	0	0	0.00019	0.00091	0	0.00276	0.00384	0.00141	0.00073	0.00111	0.00096	0.00032	0.00211	0	0	0.00017	0.00165
Paraliobacillus	0.00072	0.00214	0.00068	0.00035	0.00095	0.00075	0.00074	0	0.0004	0	0.00052	0	0	9e-05	0	0	5e-05	0	8e-05	0	0	0	0.00012	0.00015	0	0	6e-05	2e-05	0	0	0	0.00054	0	0	0	0.00018	0	0.00016	0	0	0	0.00022	0.00072	0.00016	0	0	0	0	0
Halobacillus	0.00036	0.00036	0.00034	0.00035	0	0.00037	0	0.00155	0.0004	0	0	0	0	0	0	0	5e-05	0	0	0.00017	0	0	0	0	0	0	6e-05	0	0	0	0	0.00027	0.00198	0	0	0	0	0	0	0	0.00024	0.00044	0	0.00016	0	0	0	0	0.00021
Terribacillus	0.00036	0	0	0	0	0.00037	0	0.00031	0.0004	0	0	0	0	0	0	0	0	6e-05	0	0	0	0	0	0	0	0	0	9e-05	0	0	0	0	0	0	0	0.00018	0	0.00731	0.00014	0.00047	0.00024	0	0.00048	0	0.00021	0.00019	0	0.00017	0
Aeribacillus	0.00036	0	0	0.00035	0	0	0	0	0	0	0	0	0	9e-05	0	0.00017	0.00019	6e-05	0	0	3e-05	0	4e-05	0	0	7e-05	0	0	0	0	7e-05	0	0	0	0	0	0	0	0	0	0	0.00022	0	0	0	0	0	0	0
Amphibacillus	0	0	0	0	0	0	0	0	0	0	0	0	0	0	0	0	0	0	0.00015	0	0	2e-05	0	0	0	0	0	0	0	0	0	0	0	0	0	0	0	0	0.00014	0	0	0	0	0.00016	0	0	0	0	0
Fictibacillus	0	0	0	0.00035	0	0	0	0	0.00079	0	0	0	0.00015	0	0	8e-05	5e-05	0	0	0.00017	0	4e-05	8e-05	5e-05	0	0	0	0	0	0	0	0.00135	0	0	0	0	0	0	0	0	0	0	0	0	0	0	0	0.00017	0
Parageobacillus	0	0.00071	0.00068	0	0	0	0.00037	0	0.00159	0.00084	0.00052	0	0.00104	0.00019	0.00073	0.00033	0.00078	6e-05	0	0.00051	0.00105	0.00011	0.00016	5e-05	0.00037	0.00013	0.00028	0.00011	0.00011	0.00057	0.00043	0.00054	0	0	0	0	0	0	0	0	0	0	0	0	0	0	0	0.00017	0
Staphylococcus	0.78524	0.35184	0.67805	1.38791	0.85809	1.23307	1.01314	1.13531	0.90499	0.817	0.32464	0.52128	0.34909	0.65858	0.55366	0.36957	0.70793	0.5286	0.16007	0.31433	0.47817	0.12687	0.67663	1.21108	0.42095	0.42739	0.52583	0.0793	0.16385	0.23591	0.41963	0.506	0.38154	1.96987	0.13108	0.19175	0.27718	0.1407	0.07744	0.20072	0.16461	0.25899	0.21879	0.13219	0.21463	0.20496	0.01827	0.07258	0.14712
Salinicoccus	0.01082	0.01285	0.01473	0.00972	0.01045	0.01007	0.01447	0.00837	0.0254	0.00964	0.00594	0.02523	0.01883	0.02834	0.05645	0.02799	0.08695	0.02848	0.013	0.01304	0.05639	0.12597	0.04881	0.01378	0.00706	0.02497	0.02352	0.00691	0.03438	0.03147	0.07092	0.0297	0.03285	0.03311	0.01471	0.0127	0.02129	0.02648	0.00811	0.01712	0.01235	0.01178	0.02711	0.01072	0.01455	0.01706	0.01827	0.0187	0.01609
Macrococcus	0.00397	0.00071	0.00171	0.0111	0.02374	0.0619	0.00186	0.00031	0.00119	0.00126	0.00052	0.00231	0.00148	0	0.00411	0.00108	0.00151	0.00101	0	0.00051	0.0006	0.00099	8e-05	0.0005	0.00037	0.00119	0.00141	4e-05	8e-05	0.00012	0.00222	0.00108	0.00158	0	0.00058	0.00091	0.00062	0.00097	0.00128	0.0007	0.00073	0	0.0012	0.00032	0.00126	0.00019	0	0.00051	0.00021
Auricoccus	0.00036	0.00036	0.00034	0.00139	0	0.00037	0.00037	0.00031	0	0	0	0.00126	0.00044	0.00038	0.00044	0.00108	0.00243	0.00044	8e-05	0	0.0013	9e-05	0.00268	0.0001	0.00012	0.00026	0.00023	7e-05	0.00076	0.00077	0.00021	0.00027	0.0004	0	0.00019	0	0	0.00016	0	0	0	0.00044	0.00144	0	0	0.00038	0	0.00017	0
Jeotgalicoccus	0	0	0	0	0	0	0	0	0	0	0	0	0.00015	0	0	0	0.00015	0	8e-05	0	6e-05	0	0.0004	0	0.00012	0	6e-05	0	4e-05	0	7e-05	0	0	0	0	0	0	0	0	0	0	0	0	0	0	0	0	0	0
Gemella	0.02345	0.00571	0.01712	0.05378	0.0307	0.01156	0.02041	0.01456	0.01627	0.02053	0.00594	0.00925	0.00904	0.00207	0.00894	0.00216	0.00899	0.00499	0.00038	0.01527	0.00723	0.00028	0.00637	0.00071	0.00341	0.00265	0.00209	0.00058	0.00235	0.00311	0.00466	0.01215	0.02177	0.08277	0.00716	0.00635	0.0093	0.00942	0.00569	0.01079	0.00799	0.00845	0.01199	0.00374	0.00822	0.00417	0.00457	0.00566	0.01279
Exiguobacterium	0.00252	0.00642	0.00171	0.00069	0.00253	0.00186	0.0026	0.00155	0.0004	0.00293	0.00336	0.02271	0.00119	0.00085	0.00147	0.00133	0.00121	0.00057	0.00076	0.00309	0.00127	0.00015	0.0012	0.04256	0.00073	0.00477	0.00023	0.00189	0.00042	0.00057	0.00057	0.0027	0.00396	0	0.00155	0.00218	0.00165	0.00146	0.00114	0.00094	0.00387	0.004	0.0024	0.0013	0.00126	0.00095	0	0.00051	0.00041
Paenibacillus	0.02417	0.02819	0.02911	0.02706	0.02026	0.03095	0.02524	0.02169	0.03215	0.02975	0.01085	0.06098	0.01897	0.02646	0.04809	0.0304	0.05164	0.03498	0.01611	0.05714	0.06412	0.04644	0.07231	0.01318	0.01327	0.02861	0.02042	0.00695	0.02421	0.02234	0.03976	0.03402	0.04829	0.04966	0.02633	0.03175	0.0308	0.03444	0.01708	0.0401	0.02808	0.03446	0.03886	0.0151	0.02635	0.02408	0.0137	0.02385	0.03178
Aneurinibacillus	0.0018	0.00357	0.00171	0.00069	0.00032	0.00075	0.00111	0.00093	0.00159	0.00084	0.00129	0.00147	0.00044	0.00038	0.00073	0.00033	0.00019	0.00044	0.00046	0.00051	0.00016	4e-05	8e-05	0.00066	0.00085	0.00053	0.00051	0.00041	0.00034	0.0004	0.00072	0.00405	0.00198	0.01655	0.00097	0.00036	0.00041	0.00114	0.00014	0.00117	0.00194	0.00089	0.00072	0.00065	0.00084	0.00076	0	0.00034	0.00083
Brevibacillus	0.00108	0.00071	0	0.00278	0.00127	0.00336	0	0.00062	0.00119	0.00084	0.00129	0.00505	0.00385	0.00235	0.00249	0.00623	0.0017	0.00088	0.00236	0.00086	0.00361	0.00285	0.00176	0.00283	0.00183	0.00132	0.00231	0.00065	0.00216	0.0042	0.00179	0.00081	0.00356	0	0.00058	0.00617	0.0031	0.00114	0.00171	0.0007	0.00194	0.002	0.00144	0.00016	0.00084	0.00057	0	0.00086	0.00041
Thermobacillus	0	0	0	0	0	0	0	0	0	0	0	0	0	0	0	0	0.00019	0	0	0	0	0.00019	4e-05	5e-05	0	7e-05	0	0	4e-05	4e-05	0	0	0	0	0	0	0	0	0	0	0	0	0	0	0	0	0	0	0
Sporosarcina	0.00721	0.01677	0.00514	0.00798	0.0076	0.00708	0.01002	0.00558	0.00953	0.00587	0.0031	0.01241	0.00578	0.00405	0.00748	0.0039	0.02307	0.00461	0.00372	0.01681	0.00827	0.00903	0.00949	0.00454	0.00414	0.00351	0.00536	0.00118	0.00424	0.00384	0.0063	0.00702	0.01227	0	0.0091	0.01088	0.00785	0.00845	0.00954	0.01126	0.00968	0.00823	0.00984	0.00536	0.00654	0.00702	0.00457	0.00703	0.00867
Planococcus	0.00613	0.00285	0.00377	0.0052	0.00855	0.01864	0.00334	0.00496	0.00675	0.00503	0.00517	0.00147	0.00193	0.00339	0.00455	0.00316	0.00364	0.00265	0.00023	0.00154	0.00155	0.00054	0.00068	0.00045	0.0028	0.00113	0.00152	0.00028	0.00117	0.00125	0.00494	0.0027	0.00633	0	0.00077	0.00073	0.00165	0.00325	0.00071	0.00399	0.00073	0.00178	0.00144	0.00162	0.00084	0.00209	0.00457	0.00326	0.00124
Kurthia	0.00036	0	0.00034	0.00035	0	0	0	0	0	0	0	0	0	0	0	0	0	6e-05	0	0	3e-05	0	0.00012	0	0	0	0	0	0	0	0	0	0	0	0	0	0	0	0	0.00023	0	0	0	0	0	0	0	0	0
Rummeliibacillus	0.00036	0	0	0	0.00032	0	0	0.00031	0	0	0	0	0	0.00047	0	0	0	0	0	0	0	0	4e-05	0.00015	0.00024	0	0	0	0	0	0	0	0	0	0	0	0	0	0	0.00047	0	0	0	0	0.00021	0	0	0	0.00124
Jeotgalibacillus	0	0	0	0	0	0.00037	0	0	0	0	0	0	0	0	0	0	5e-05	0	0	0	3e-05	0	4e-05	0	0	0	0	2e-05	4e-05	0	0	0	0	0	0	0	0	0	0	0	0	0	0	0	0	0	0	0	0
Solibacillus	0	0	0	0.00069	0	0.00037	0	0	0.0004	0.00042	0	0.00021	0.00015	0	0.00015	8e-05	5e-05	6e-05	8e-05	0	0.00016	2e-05	0	5e-05	0	0	0	0	0	0	7e-05	0.00027	0	0	0	0.00073	0.00021	0.00016	0	0.00023	0.00024	0.00067	0.00024	0	0	0.00019	0	0.00017	0.00041
Paenisporosarcina	0	0	0	0	0	0	0	0	0	0	0	0	0	0	0	0	0	0	0	0	0	0	0	0	0	0	0	0	0	0	0	0	0	0	0	0	0	0	0	0	0	0	0	0	0	0	0	0.00017	0
Tumebacillus	0.01767	0.01249	0.00788	0.02255	0.01266	0.02424	0.01336	0.02603	0.03056	0.01425	0.0124	0.05699	0.03483	0.04454	0.03138	0.03264	0.02628	0.0394	0.00836	0.01458	0.05829	0.02347	0.02627	0.00591	0.01132	0.02153	0.01111	0.00534	0.01638	0.01418	0.02794	0.03942	0.02929	0	0.02614	0.01705	0.02852	0.02616	0.01082	0.04854	0.04623	0.02245	0.02663	0.02176	0.01897	0.01972	0.0137	0.05491	0.01774
Alicyclobacillus	0	0	0	0	0	0	0.00037	0	0	0	0	0	0	0	0	0	0	0	0	0.00017	3e-05	0	0	0	0	0	0	0	8e-05	0	0	0	0	0	0	0	0	0	0	0	0	0	0	0	0	0	0	0	0
Kyrpidia	0	0	0	0	0.00032	0.00037	0	0	0	0	0	0.00021	0	0	0	8e-05	0	0	0	0	6e-05	0	8e-05	0	0	0	6e-05	0	4e-05	8e-05	0	0.00027	0	0	0.00019	0	0	0.00016	0.00028	0	0	0	0	0	0	0	0	0	0.00021
Listeria	0.00938	0.01463	0.00514	0.05239	0.00032	0.07345	0.15179	0.00031	0.04842	0.04399	0.00026	0.0471	0.00326	0.05829	0.03152	0.02575	0.02098	0.01743	0.00076	0.0211	0.04235	0.02219	0.12709	0.07502	0.00012	0.01013	0.01788	0.00566	0.0031	0.01204	0.02428	0	0.00831	0	0.00794	0.03773	0.01674	0.0398	0.00028	0	0.0932	0.00889	0.00072	0.0125	0.00021	0.00019	0	0.00017	0
Brochothrix	0	0	0.00034	0.00035	0.00063	0	0	0	0	0	0.00026	0.00042	0.00015	0	0	8e-05	5e-05	0	8e-05	0.00017	0.00016	0	4e-05	0	0	0	0	0	0	8e-05	0	0.00027	0	0.01655	0	0	0	0	0	0	0	0.00022	0	0	0	0	0	0.00069	0
Laceyella	0.00036	0.00071	0.00034	0	0.00032	0	0	0	0.0004	0	0.00052	0	0	0	0	0	5e-05	6e-05	0	0.00051	0	0	0	0.0001	0.00012	0	0	2e-05	0	4e-05	0	0.00027	0.00079	0	0.00039	0.00018	0.00021	0	0.00028	0	0.00024	0.00022	0.00072	0	0	0	0	0	0.00041
Novibacillus	0	0.00071	0	0.00035	0	0	0	0	0.0004	0	0	0	0	0	0	0	5e-05	0	0	0	0	0	0	0	0	0	0	0	0	0	0	0	0	0	0	0	0	0	0	0	0	0.00022	0	0	0	0	0	0	0
Streptococcus	0.1046	0.05246	0.06815	0.18251	0.12788	0.08613	0.12989	0.09451	0.09844	0.2032	0.10615	0.1125	0.07856	0.05151	0.04311	0.02292	0.04148	0.03839	0.01079	0.04118	0.02314	0.00655	0.02975	0.02888	0.02081	0.0298	0.03221	0.00323	0.0146	0.01673	0.03947	0.0324	0.04789	0.52971	0.03504	0.05025	0.03679	0.05686	0.02833	0.05792	0.03558	0.09804	0.07941	0.02079	0.04406	0.0218	0.01827	0.01802	0.02538
Lactococcus	0.04148	0.01499	0.02705	0.04511	0.03577	0.02498	0.04268	0.03656	0.03414	0.02095	0.01575	0.02145	0.00815	0.00923	0.01789	0.00465	0.01117	0.00884	0.00213	0.0314	0.01043	0.00387	0.00857	0.01055	0.00828	0.00722	0.00446	0.00073	0.00408	0.00259	0.00802	0.01296	0.02335	0.2152	0.00349	0.01052	0.0093	0.00861	0.00925	0.01383	0.01186	0.01489	0.02063	0.00617	0.01033	0.00607	0.00913	0.00395	0.01341
Lactobacillus	0.0642	0.04532	0.05479	0.08709	0.06489	0.08725	0.07571	0.07313	0.07859	0.06578	0.02996	0.06245	0.02935	0.03729	0.04135	0.02815	0.04935	0.03138	0.00996	0.0501	0.01731	0.02351	0.04512	0.01873	0.01728	0.02318	0.02312	0.00329	0.00927	0.01261	0.04513	0.04509	0.05462	0.64559	0.0242	0.02703	0.02088	0.0398	0.01537	0.03869	0.03437	0.03268	0.04726	0.02192	0.0272	0.02086	0.00913	0.02351	0.03652
Pediococcus	0.00108	0.00107	0.00205	0.00243	0.0019	0.00336	0.00186	0.00465	0.00516	0.00293	0	0.0021	0.0003	0.00066	0.00117	0.00042	0.00063	0.00044	0.00023	0	0.00029	0.00019	0.00024	0.00232	0.00097	0.00066	0.00107	9e-05	0.00011	0.00073	0.00086	0	0	0	0.00039	0.00036	0.00021	0.00097	0	0	0.00048	0.00067	0.0012	0.00032	0.00063	0.00019	0	0.00034	0.00021
Enterococcus	0.03968	0.0132	0.0274	0.03331	0.09306	0.06451	0.02524	0.02324	0.0127	0.02975	0.00723	0.01724	0.0046	0.00499	0.00191	0.00241	0.005	0.00663	0.00152	0.00463	0.00212	0.00071	0.0018	0.00419	0.00316	0.00113	0.00102	0.00056	0.00125	0.00129	0.00093	0.00486	0.00554	0	0.00407	0.0049	0.00372	0.00487	0.00242	0.00633	0.00726	0.00245	0.00408	0.00374	0.00232	0.00569	0.00913	0.00377	0.00578
Vagococcus	0.00325	0.00178	0.00308	0.00278	0.00506	0.00634	0.00482	0.00217	0.00238	0.00545	0.00103	0.00063	0.00015	0	0.00015	0	5e-05	0.00013	0.00023	0	6e-05	0	8e-05	5e-05	0.00037	0.00013	0	0	8e-05	4e-05	0	0	0.0004	0	0.00019	0	0.00021	0.00032	0	0	0.00024	0.00022	0	0.00032	0	0	0	0.00017	0
Tetragenococcus	0.00252	0.00071	0.00137	0.0118	0.00127	0.00037	0.00186	0.00186	0.00119	0.00042	0.00026	0	0.00074	0.00019	0.00015	8e-05	0.00044	0.00013	8e-05	0.00017	0.0006	0	0.00064	0.0001	0.00073	0.0002	0.00062	0.00011	4e-05	0.00012	0.00029	0.00135	0	0	0.00039	0.00109	0.00207	0.00097	0.00057	0.00094	0.0029	0.00222	0.0024	0.00081	0.00126	0.00019	0	0.00017	0.00103
Melissococcus	0	0.00071	0	0	0	0	0.00074	0	0	0	0	0	0	0	0	0	0	0	0	0	0	0	0	0	0	0	0	0	0	0	0	0	0.00079	0	0.00039	0	0	0	0.00014	0.00023	0	0	0	0	0.00063	0	0	0	0
Leuconostoc	0.00216	0.00143	0.00274	0.00173	0.0019	0.00112	0.00186	0.00155	0.00079	0	0.00103	0.00042	0.0003	0.00028	0.00029	0.00017	0.00029	0.00019	8e-05	0.00103	0.00016	2e-05	0.00088	0	0.00049	0	6e-05	4e-05	0	0	0.00014	0.00135	0	0	0	0	0	0	0.00142	0.00141	0	0.00067	0.00096	0.0013	0	0	0	0.00017	0
Weissella	0.00216	0.00036	0.00034	0.00173	0.00032	0	0.00037	0.00093	0.00079	0.00042	0	0.00105	0.00044	0.00019	0.00015	8e-05	0.00228	0.00088	0.00015	0.00017	0.00054	0.00011	0.00064	0.00015	0.00012	7e-05	0	0.00056	0.00182	0.00154	0.00014	0.00027	0	0	0.00116	0.00073	0.00041	0.00032	0.00014	0	0	0.00089	0.00144	0.00016	0.00042	0	0	0.00034	0.00062
Oenococcus	0.00036	0.00107	0.00068	0.00035	0.00032	0	0.00037	0	0	0.00084	0	0.00147	0	0.00019	0.00015	0.00017	0.00092	0.00101	8e-05	0.0012	0.00136	0	0.00096	5e-05	0	7e-05	0	2e-05	0	0	0.00014	0	0	0	0	0.00054	0	0	0.00014	0	0.00048	0	0.00048	0	0	0	0	0.00017	0
Aerococcus	0.00108	0.00607	0.00548	0.00798	0.01329	0.00037	0.00668	0.00372	0.00198	0.00335	0.00232	0.0021	0.00074	0.00047	0.00176	0.00033	0.00262	0.00101	0.00084	0.0036	0.0007	0.00041	0.00104	0.00056	0.00012	0.00073	0.00073	0.00024	0.00091	0.00125	0.00129	0.00081	0.00198	0	0.00252	0.00181	0.00145	0.00292	0.001	0.00375	0.00194	0.00222	0.00144	0.00065	0.00084	0.00057	0	0.00189	0.00165
Marinilactibacillus	0.00036	0	0	0.00104	0.00032	0	0	0	0	0	0	0.00021	0.00015	0	0	8e-05	0.00024	0	0	0	0.0001	0	8e-05	0	0	0	0	0	0	4e-05	0	0	0	0	0	0	0	0	0	0	0	0	0	0	0	0	0	0	0
Jeotgalibaca	0.00036	0	0.00068	0.00208	0.00032	0	0.00037	0.00155	0.00079	0.00084	0	0	0	0.00019	0.00015	8e-05	5e-05	0.00013	0	0.00017	0.0001	4e-05	0.00056	5e-05	0.00012	7e-05	0	2e-05	4e-05	0	0	0	0	0	0.00019	0.00036	0.00021	0.00049	0	0.0007	0	0.00067	0.00072	0.00016	0.00021	0.00019	0	0.00051	0.00144
Carnobacterium	0	0.00143	0.00103	0.00069	0.00095	0.00037	0.00074	0	0	0.00042	0.00077	0.00021	0.00015	9e-05	0	8e-05	0.00044	0.00019	0	0.00034	6e-05	6e-05	8e-05	5e-05	0	7e-05	0	4e-05	0	4e-05	0.00021	0	0	0	0.00019	0	0	0.00016	0.00199	0	0.00024	0	0.00024	0	0.00042	0	0	0	0.00083
Gottschalkia	0.02777	0.00464	0.02329	0.06107	0.02152	0.01678	0.02078	0.01084	0.01707	0.02011	0.00542	0.00715	0.00593	0.00273	0.00733	0.00133	0.01112	0.0041	0.00213	0.01321	0.00716	0.00013	0.00689	0.00061	0.00256	0.00192	0.00118	0.00071	0.00163	0.00093	0.00387	0.0081	0.0091	0	0.00387	0.00581	0.00951	0.00812	0.00655	0.01172	0.01235	0.01467	0.01032	0.00325	0.01054	0.00436	0.00457	0.00669	0.00929
Finegoldia	0.00252	0	0.00171	0	0	0	0.00074	0	0.0004	0	0	0.00105	0.00015	0.00019	0.00088	0.00083	0.00238	0.00076	0	0	0.00136	0.00017	0.0014	0.00025	0.00134	0.00026	0.00073	7e-05	0.00076	0.00073	0.00036	0.00108	0	0	0	0	0	0.00032	0.00057	0.00047	0	0.00044	0	0.00016	0	0	0	0.00017	0
Anaerococcus	0.00072	0	0	0.00173	0.00063	0.00149	0	0.00062	0	0	0	0.00147	0.0003	0.00094	0.00132	0	0.00053	0.00082	0	0	0.00086	0.00061	0.00092	0.00061	0.00037	0.0004	0.00056	0	0.00053	0.00048	0.0005	0.00054	0.0004	0	0	0	0.00041	0.00016	0.00028	0.00094	0	0.00067	0	0.00049	0	0	0	0.00017	0.00021
Peptoniphilus	0	0	0	0	0.00032	0	0	0	0	0	0	0	0	0	0	0	0.00029	0	0	0	0	0	0	0	0	0	0	2e-05	0	0	0	0	0	0	0	0	0	0	0	0	0	0	0.00024	0	0	0	0	0	0
Parvimonas	0	0	0.00788	0.0052	0.00475	0.00186	0.00334	0.00651	0.00318	0.00838	0	0.00042	0.00163	0.00028	0.00029	0	0.00175	0	0	0.00034	0	0	0.00028	0	0.00037	0	0.00011	0	0	0	0	0.00189	0.00277	0.04966	0.00077	0.00163	0.00062	0.00049	0.00085	0.00258	0.00073	0.00044	0	0.00032	0	0.00133	0	0.00034	0
Murdochiella	0.00108	0.00071	0.00103	0.00173	0	0	0	0.00062	0.0004	0	0	0.00042	0.00015	0.00019	0.00059	8e-05	0.00253	0	0	0	0.00019	0	0.0002	0	0.00037	0.0002	0.00023	0	0.00019	0.0002	0	0.00027	0	0	0.00039	0.00054	0.00062	0.00016	0.00043	0.0007	0	0.00022	0.00024	0.00049	0	0	0	0	0
Ezakiella	0.0018	0.00036	0.00103	0.00659	0.0038	0.00224	0.00074	0.00279	0.00119	0.00126	0	0.00105	0.00074	0	0.00015	0.00025	0.00155	0.00032	0.00251	0	0.00038	0	0.00024	0	0.00024	0.0002	0	0	0.00011	0	0.00029	0	0.02454	0	0.00136	0.00036	0.00083	0.0013	0.00057	0	0.00218	0.00067	0.00048	0	0.00042	0	0	0.00017	0.00083
Megamonas	0.00325	0.00107	0.00103	0.00555	0.00317	0.00037	0.00074	0	0.00079	0	0.00103	0	0.00089	9e-05	0.00044	0	0.00121	0.00025	8e-05	0.00069	0.00057	0	0.0004	0.00025	0.00012	0	0	2e-05	0	8e-05	7e-05	0.00054	0.00198	0.01655	0.00039	0.00036	0.01364	0.00081	0.00043	0.00023	0.00073	0.00156	0.00048	0	0.00063	0	0	0.00034	0.00062
Selenomonas	0.00108	0.00107	0.00034	0	0	0	0.00037	0	0.0004	0	0	0.00189	0.00015	9e-05	0	0.00066	0.00437	0.0036	0.00076	0.00034	0.00171	0.00169	0.00052	0.00066	0.00049	0.0002	6e-05	4e-05	8e-05	0	0	0.00081	0	0	0.00136	0.00091	0	0.0013	0.001	0.00117	0.00097	0.00067	0.00312	0.00049	0.00042	0.00038	0	0.00189	0.00103
Pelosinus	0	0.00107	0.00034	0.00035	0.00032	0.00075	0.00148	0.00062	0.0004	0.00042	0.00052	0.00084	0	0.00028	0	0	0.00024	0	0	0.00034	3e-05	0	0.0002	0	0	0	6e-05	0	4e-05	0	0	0	0	0.01655	0.00174	0	0.00021	0	0.00014	0.00047	0.00073	0.00022	0.00072	0.00032	0.00042	0.00019	0	0.00017	0.00041
Veillonella	0.00216	0.00107	0.00205	0.00382	0.0019	0.00075	0.00223	0.00155	0.0004	0.00419	0.00077	0.00147	0.00148	0.00056	0.00029	0.00058	0.00034	0.00038	0.00023	0.00172	0.00035	9e-05	0.00032	0.0001	0.00097	7e-05	0.00011	2e-05	8e-05	0.00024	0.00014	0.00297	0.00554	0.06621	0.00077	0.00054	0.00021	0.00049	0.00043	0.00188	0.00073	0.00178	0.00072	0.00065	0.00042	0.00019	0	0.00103	0.00124
Megasphaera	0.00036	0.00036	0.00068	0.00139	0.00222	0.00261	0.00297	0.00124	0.00397	0.00084	0.00026	0.00147	0.00222	0.00461	0.00894	0.00017	0.01477	0.00518	0.00213	0.00034	0.0059	0.00873	0.00044	0.00338	0.00207	0.00232	0.00259	0.00162	0.00556	0.00574	0.0053	0.00189	0.00475	0	0.00097	0.00073	0.00021	0.0013	0.00085	0.00492	0.00218	0.00267	0	0.00032	0.00316	0.00019	0	0	0.00144
Dialister	0.00036	0	0.00103	0.00139	0.00253	0.00149	0.00037	0	0	0	0	0.00294	0.0003	0.00075	0.00044	0.00058	0	0.00032	8e-05	0	0.00048	0.00022	0	0.00101	0	0.00066	0	0	0.00015	0.00032	0.00072	0	0	0	0	0	0	0	0	0.00047	0	0	0.00072	0	0.00042	0	0	0	0
Negativicoccus	0	0	0	0	0	0	0	0	0	0	0	0.00021	0	0	0	0	0	6e-05	0	0	0	4e-05	0	5e-05	0	0	6e-05	2e-05	0	4e-05	0	0	0	0	0	0	0	0	0.00028	0.00023	0.00048	0	0	0	0.00042	0	0	0.00017	0
Acidaminococcus	0.06204	0.00535	0.04212	0.00035	0.04938	0.04549	0.0334	0.03068	0.01945	0	0.01601	0.00126	0.00563	0.00047	0	0.0005	0.00078	0.00038	0	0.00017	0.00133	0.00313	0.00016	5e-05	0.00304	0.00013	0.00028	7e-05	8e-05	0.00024	0.0005	0.00567	0.00079	0	0.00252	0.00127	0.00041	0.00471	0.00057	0.00657	0.0075	0.00267	0.02615	0.0026	0	0.00038	0	0.00377	0.00021
Erysipelothrix	0	0	0.00137	0	0	0	0	0	0	0	0	0	0	0	0	0	0.00058	0	0	0	0	0	0.00012	0	0	0	0	0	0	0.0002	0.00021	0	0	0	0	0	0	0	0	0	0	0	0	0	0	0	0	0	0
Turicibacter	0	0	0	0.02672	0	0	0	0	0	0	0	0	0.0003	0	0	0	0	0	0	0	0	0	0	0	0	0	0	0	0.00023	8e-05	0	0	0	0	0	0	0	0	0	0	0	0	0	0	0	0	0	0	0
Erysipelatoclostridium	0	0	0	0	0	0	0	0	0	0	0	0	0	0	0	0	0	0	0	0	0	0	0	0	0	0	0	0	0	0	0	0	0	0	0	0	0	0	0	0	0	0	0	0	0	0	0	0	0
Faecalitalea	0	0	0	0	0	0	0	0	0	0.00042	0	0	0	0	0	0	0	0	0	0	0	0	0.00016	0	0	0	0	0	0	0	0	0	0	0	0	0	0	0	0	0	0	0	0	0	0	0	0	0	0
Faecalibaculum	0	0	0	0	0	0.00075	0.00037	0	0.00079	0.00251	0	0	0	0.00132	0.00103	0	0	0.00069	0	0	0	0	0.00016	0	0	0	0.00096	0	0	0.00032	0.00107	0	0	0	0	0.00018	0	0.00016	0	0	0	0.00022	0.00024	0	0	0	0	0	0
Ndongobacter	0	0	0	0	0	0	0	0	0	0	0	0	0	0	0	0	0	0	0	0	0	0	0	0.0001	0	0	0	0	0	0	0	0	0	0	0	0	0	0	0.00399	0	0	0	0	0	0	0	0	0	0
Limnochorda	0	0	0	0	0	0.00037	0.00037	0	0	0	0	0.00084	0	0.00066	0.00044	8e-05	0.00029	0.00044	0	0.00395	0.00025	6e-05	0.00016	5e-05	0.00012	7e-05	0.00045	4e-05	8e-05	0.00012	0.00014	0.00027	0	0	0	0	0	0	0.00014	0.00023	0.00024	0.00022	0.00024	0	0	0	0	0	0
Arthrospira	0	0.0132	0	0.02429	0.02595	0.03542	0	0.02572	0	0	0.63223	0	0	0.55198	0.39296	0.32464	0.19362	0.47581	0	0	0.17639	0.0078	0.09878	0	0.92588	0.21863	0.22121	0.06972	0.13038	0.12832	0.15888	0.90453	0.43339	0	0.85579	0	0.44626	0.62225	0	0.73137	1.31322	1.14024	0.9284	1.08385	0	0	0	0.27642	0
Trichodesmium	0.00289	0.00071	0.00137	0.00382	0.00063	0.00075	0.00148	0.00496	0.00159	0.00126	0.00052	0.00021	0.00178	0	0.00015	8e-05	0.00117	0.00013	0.00046	0.0012	0	0	0.00016	0.0001	0.00061	0.00013	0.00011	0	0	8e-05	0	0.00054	0.00119	0	0.00116	0.00054	0.00207	0.00081	0.00171	0.00164	0.00048	0.00044	0.00168	0.00032	0.00105	0.00114	0	0.00034	0.00062
Planktothrix	0.01731	0.00285	0.03425	0.00278	0.01298	0.0138	0.01002	0.00899	0.00834	0.03938	0.00413	0.00715	0.00726	0.00443	0.00543	0.00299	0.005	0.00897	0.00266	0.00686	0.00957	0.00173	0.01225	0.00257	0.00475	0.00503	0.00587	0.0005	0.00291	0.00416	0.00358	0.00324	0.00277	0	0.00445	0.00073	0.00207	0.00504	0.00313	0.00516	0.00218	0.00622	0.0084	0.00065	0.00274	0.00152	0	0.00257	0.00371
Microcoleus	0.0018	0	0	0	0.00063	0	0.00074	0.00062	0.00119	0	0	0.03512	0.03083	0.00697	0.00249	0.00473	0.00204	0.00133	0.0019	0.00841	0.00101	0.00028	0.00044	0.00207	0	0.00868	0.00051	0.00021	0.00412	0.00396	0.00258	0	0	0	0	0	0	0.00032	0	0.00234	0.00194	0.00356	0.00048	0	0.00379	0.00284	0	0.00326	0
Oscillatoria	0.39316	0.69619	0.38971	0.32755	0.24499	0.31619	0.39635	0.39011	0.64659	0.45165	0.41245	1.90808	0.73271	1.39531	2.27155	1.09085	1.46828	1.39826	0.68172	0.5892	0.77884	0.48513	0.51911	0.95533	1.27868	1.15355	1.04693	0.17961	0.81628	0.80077	1.16726	1.20505	0.60279	0.36418	1.21243	1.64231	0.55022	1.21736	0.7109	1.2456	1.60709	1.99592	1.97411	1.52655	1.24602	0.32953	0.33341	0.50806	1.21862
Moorea	0.31561	1.11226	0.30478	0.37682	0.48175	0.31134	0.27017	0.59585	0.42154	0.36618	0.59892	0.36778	1.00161	0.82939	0.14619	0.17939	0.1773	0.33632	0.12534	0.45932	0.23614	0.01995	0.14831	0.13645	0.23743	0.27764	0.27033	0.07941	0.10201	0.16557	0.14391	0.33778	0.37165	0.927	0.2093	0.18068	0.36668	0.17351	0.10534	0.23238	0.14766	0.16451	0.1449	0.0976	0.18385	0.30602	0.48413	0.15528	0.1824
Crinalium	0.02958	0.02319	0.0339	0.02637	0.01931	0.02797	0.02932	0.02882	0.06311	0.0486	0.00542	0.00799	0.00489	0.01384	0.01628	0.00922	0.01341	0.00834	0.00448	0.00429	0.00723	0.00499	0.00388	0.00707	0.00219	0.00815	0.00795	0.00151	0.00374	0.00796	0.00781	0.00432	0.00673	0	0	0.00454	0.00579	0.0052	0.00199	0	0.00992	0.00111	0.00216	0.0039	0.00358	0.00303	0	0.00223	0.00165
Cyanothece	0.01443	0.00143	0.01336	0.00867	0.00633	0.00559	0.0141	0.00682	0.0131	0.01257	0.0031	0.00442	0.00252	0.00687	0.00264	0.00075	0.00311	0.00505	0.00175	0.00189	0.00238	0.0013	0.0024	0.00313	0.00998	0.00464	0.00259	0.00024	0.00117	0.00109	0.00458	0.00783	0.00277	0	0.0031	0.00871	0.00372	0.0052	0.0037	0.00094	0.00436	0.002	0.0024	0.00585	0.00148	0.00152	0	0.0012	0.00206
Geitlerinema	0.00072	0.00107	0.00068	0.00312	0	0.00075	0.00074	0	0.00079	0.00377	0.00232	0.00336	0.00178	0.0016	0.00323	0.00091	0.00588	0.01553	0.00046	0.00051	0.00365	0.00086	0.00108	0.02262	0.00341	0.00212	0.00288	0.00019	0.00106	0.0017	0.00279	0.00081	0.00435	0.04966	0.00116	0.00073	0.00021	0.0013	0.00043	0.00141	0	0.00089	0.00192	0.00227	0.00021	0	0	0.00017	0
Halothece	2.26013	4.02656	1.94854	1.54405	1.49969	2.00006	1.84332	1.82691	2.92812	2.03663	2.18002	4.73593	2.14492	4.48838	7.60496	3.38233	4.49568	4.71731	2.25868	1.66483	2.23756	2.89368	1.40971	3.37866	4.16231	3.53033	3.29075	0.56188	2.52982	2.26737	3.59527	3.93807	1.96273	1.93677	4.05745	5.52775	1.52686	3.90682	2.42451	3.65331	5.87644	5.9582	5.47708	5.34748	3.69799	1.04073	1.16465	1.46791	4.54166
Candidatus Atelocyanobacterium	0.00325	0	0.01301	0.01041	0.00253	0.01044	0.01002	0	0.00397	0.01718	0	0.00336	0.00282	0.00104	0.00073	0.00091	0.00175	0.00436	0.00129	0.00172	0.00177	0.00041	0.00052	0.00116	0.00316	0.00113	0.00158	0	0.00106	0.00133	0.00208	0	0	0	0.00581	0.00454	0.00207	0.0065	0.0027	0.00657	0.00339	0.0289	0.01175	0.00195	0.00253	0	0	0.00172	0.00805
Geminocystis	0.41985	0.14452	0.30238	0.62942	0.37286	0.21403	0.28576	0.28042	0.31278	0.39509	0.13766	0.09715	0.10954	0.04755	0.10762	0.03953	0.05042	0.03385	0.01467	0.14636	0.04884	0.02062	0.04304	0.0206	0.07655	0.01828	0.01827	0.00788	0.00745	0.01026	0.06734	0.27541	0.17811	0	0.12992	0.15674	0.1143	0.12412	0.21993	0.16555	0.22173	0.19541	0.16937	0.08672	0.17309	0.08134	0	0.09643	0.18653
Chondrocystis	0.02164	0.01713	0.01986	0.02984	0.01583	0.01081	0.02412	0.01332	0.02064	0.01885	0.01136	0.01577	0.0086	0.00631	0.01173	0.00465	0.00942	0.00688	0.00585	0.01373	0.00599	0.00078	0.00412	0.00343	0.01412	0.00411	0.00491	0.00097	0.0031	0.00388	0.0086	0.02133	0.01425	0	0.01239	0.01996	0.00723	0.00926	0.00897	0.01548	0.02542	0.0209	0.01799	0.00471	0.01096	0.00664	0	0.00944	0.00949
Gloeocapsa	0	0	0	0	0	0	0.00111	0	0	0.00168	0.00052	0.00042	0.0003	0	0.00044	0	0	0	0.00015	0	0	0	8e-05	0.0001	0	0	0.00011	0	0	0.00024	0	0	0	0	0.00039	0	0	0	0.00028	0	0	0	0	0	0	0	0	0	0
Microcystis	0.22039	0.1174	0.0976	0.14955	0.18232	0.15847	0.37	0.16082	0.31	0.2032	0.04313	0.34465	0.05796	0.15772	0.1195	0.08039	0.33745	0.12434	0.0675	0.08356	0.11129	0.10825	0.14074	0.07325	0.0488	0.06968	0.13407	0.0262	0.11608	0.10646	0.10251	0.18847	0.19196	0.08277	0.10784	0.11229	0.17259	0.0978	0.05395	0.09825	0.08376	0.06914	0.12187	0.05993	0.06831	0.05043	0.04567	0.14876	0.07242
Cyanobacterium	0.01948	0	0	0	0	0.01305	0.03488	0.01023	0	0	0.01317	0.00463	0	0	0.00205	0	0.00053	0.00215	0	0.01887	0	6e-05	0.00204	0	0.00718	0	0	0.00282	0.00405	0.00323	0.001	0	0.00831	0	0	0	0.00909	0	0.0047	0	0	0	0.01943	0.0138	0	0	0	0	0
Synechococcus	1.58382	2.7448	1.43966	1.31262	1.12081	1.21667	1.43064	1.51891	2.09696	1.51123	1.65574	4.17322	1.56578	3.33064	6.25893	2.73123	4.32848	4.05199	1.68139	1.47404	2.33915	3.00478	1.44086	2.38899	2.9917	2.83073	2.49887	0.4668	2.16183	2.073	3.16203	2.94255	1.5143	1.30773	2.99797	4.09207	1.30776	2.81667	1.806	2.68652	3.82734	4.43091	4.05402	3.81232	2.63982	0.81586	0.85864	1.22185	3.05191
Dactylococcopsis	0.02236	0.00785	0.01027	0.01908	0.00633	0.0123	0.00928	0.01611	0.02739	0.02137	0.01214	0.06939	0.0169	0.03428	0.05205	0.06793	0.10808	0.08525	0.0133	0.00583	0.05588	0.09547	0.0567	0.01484	0.01789	0.03709	0.03677	0.00454	0.02602	0.03559	0.05544	0.0351	0.03483	0	0.02149	0.01488	0.00951	0.02534	0.00883	0.02532	0.02614	0.01378	0.02735	0.01689	0.02298	0.01763	0.01827	0.02763	0.02208
Thermosynechococcus	0.00252	0.00143	0.00205	0.00243	0	0.00597	0	0.00155	0.00516	0.00251	0	0.00421	0.0126	0.00593	0.00411	0.00498	0.00301	0.00594	0.00076	0.00583	0.00184	0	0.00228	0.00217	0.01022	0.00305	0.00321	0.00041	0.00295	0.00121	0.00193	0.01431	0.00792	0	0.01549	0.02395	0.00248	0.01885	0.00555	0.01548	0.00992	0.05202	0.02687	0.00682	0.01581	0	0	0.00669	0.00763
Cyanobium	0	0.00285	0	0	0	0	0	0	0	0	0.00258	0	0	0	0	0	0.00034	0	0	0	0.00022	0	0.00092	0.00096	0	0	0	0.00013	0	0.00032	0.00064	0	0	0	0	0	0	0.00114	0	0	0	0	0.0036	0	0	0	0	0	0
Prochlorococcus	0.86928	0.75935	0.67908	0.7172	0.63178	0.76214	0.83018	0.81492	0.96175	1.0533	0.42097	0.41509	0.32507	0.27383	0.05909	0.09974	0.02375	0.11758	0.06012	0.26801	0.02995	0.00192	0.03331	0.09597	0.6282	0.05133	0.05392	0.01905	0.0244	0.02315	0.01898	0.54542	0.33088	0	0.5371	0.85009	0.23481	0.45149	0.44428	0.45397	0.74218	0.92816	0.60862	0.66616	0.54626	0.15737	0	0.17999	0.64294
Leptolyngbya	0.01659	0.00428	0.06061	0.08258	0.13864	0.06264	0.01893	0.0282	0.01072	0.01006	0.00181	0.00946	0.01957	0.00207	0.00249	0.00141	0.0017	0.00354	0.00106	0.06005	0.00273	0.00048	0.00236	0.00146	0.02763	0.00212	0.00248	0.0008	0.00132	0.00218	0.00129	0.03537	0.03997	0.03311	0.02691	0.03229	0.0341	0.03347	0.01936	0.03564	0.02324	0.01979	0.02471	0.01332	0.02593	0.02882	0.00913	0.02865	0.02641
Chamaesiphon	0.01335	0.03961	0.01507	0.01423	0.03102	0.02051	0.02895	0.05515	0.04485	0.05572	0.02092	0.12638	0.12792	0.18277	0.01935	0.03638	0.03731	0.06087	0.03215	0.11496	0.04361	0.0048	0.02647	0.05099	0.12912	0.12955	0.10525	0.01587	0.0135	0.04275	0.06683	0.23707	0.11399	0.14898	0.09332	0.11647	0.2222	0.08367	0.04797	0.13178	0.06076	0.0747	0.08085	0.04092	0.09087	0.15965	0.17356	0.07636	0.09925
Pseudanabaena	0.00289	0.00143	0.00205	0.00139	0.0076	0.01081	0.00482	0.00403	0.00278	0.00545	0.00129	0.00463	0.00578	0.00235	0.00132	0.00017	0.00039	0.00126	0.00046	0.00154	0.00212	0.00099	0.00172	0.00056	0.00828	0.0006	0.00226	0.00049	0.00098	0.00113	0.00115	0.00918	0.00554	0	0.00484	0.00816	0.00434	0.00341	0.00726	0.00915	0.01428	0.02401	0.00576	0.00146	0.00253	0.00474	0	0.00086	0.00516
Halomicronema	0.00325	0.00393	0.0024	0.00069	0.00443	0.00224	0.00445	0.00465	0.00318	0.0067	0.00232	0.0021	0.00193	0.00367	0.00425	0.00133	0.00214	0.0024	0.00076	0.00051	0.00108	0.00073	0.00064	0.00106	0.00316	0.00199	0.00231	0.00043	0.00095	0.00121	0.00215	0.00162	0.00079	0	0.00097	0.00218	0	0.00114	0.00028	0.00047	0.00169	0.00556	0.00168	0.00162	0.00126	0.00038	0.00457	0.00051	0.00062
Synechocystis	0.00108	0.00678	0.00171	0	0.0019	0	0.00371	0.0031	0	0.00419	0	0.00379	0.00311	0.00235	0	0	0.00423	0	0	0	0.00292	0.00205	0	0	0.00535	0	0	0	0.00155	0	0	0.00405	0.00396	0	0.00407	0.00308	0	0	0.00256	0.00469	0	0.00289	0.00288	0	0.00169	0.00228	0	0.0024	0.00557
Acaryochloris	0.00072	0.00143	0.00034	0.00035	0.00127	0	0.00334	0.00124	0.00437	0.00126	0.00026	0.00168	0.00119	0.00113	0.00088	0.00133	0.0018	0.00145	0.00076	0.00154	0.00076	0.00041	0.00048	0.00086	0.00049	0.00113	0.00141	0.00017	0.00053	0.0004	0.00158	0.00108	0.00158	0	0.00116	0.00127	0.00021	0.0013	0.001	0.00164	0.00073	0.00289	0.00168	0.00065	0.00042	0.00038	0.00457	0.0012	0.00186
Fischerella	1.19571	1.22503	1.09618	1.00658	0.96223	1.04962	1.10221	1.05289	1.5234	1.26236	0.63094	0.88696	0.49539	0.626	0.41657	0.40968	0.24832	0.47998	0.18174	0.49175	0.25671	0.04145	0.15499	0.33485	1.21759	0.25373	0.23508	0.08057	0.14967	0.13591	0.17364	1.26499	0.5553	0.4635	1.09742	1.58879	0.50186	0.85815	0.85182	0.90653	1.64679	1.44614	1.18965	1.30212	0.94874	0.30393	0.2923	0.36462	1.25535
Anabaena	1.41682	1.37704	1.3472	1.21928	1.14961	1.14806	1.49856	1.43277	1.78537	1.6784	0.79288	0.98832	0.61087	0.7099	0.23915	0.40088	0.10677	0.48408	0.20492	0.57256	0.18707	0.00724	0.1264	0.38019	1.2474	0.2491	0.22177	0.09711	0.11563	0.10791	0.0639	1.24231	0.66889	0.59593	1.32299	1.87705	0.51219	0.92654	0.98279	1.06106	1.74894	1.81607	1.49096	1.44957	1.19352	0.34337	0.34711	0.42021	1.44786
Nostoc	0.02272	0.02748	0.01575	0.02811	0.02374	0.03617	0.03563	0.03532	0.05081	0.03729	0.01911	0.07549	0.04284	0.04275	0.0956	0.04701	0.0733	0.05708	0.02341	0.03003	0.08793	0.12169	0.05265	0.01615	0.0213	0.04385	0.04061	0.011	0.05848	0.0486	0.12729	0.04158	0.04472	0.13243	0.03582	0.04245	0.04072	0.02583	0.01851	0.05041	0.04357	0.0329	0.03023	0.01705	0.0234	0.02901	0.03197	0.03878	0.02373
Cylindrospermum	0.00649	0.00607	0.00788	0.01041	0.00918	0.0123	0.00594	0.01054	0.00913	0.00838	0.00465	0.01682	0.01141	0.01601	0.04238	0.02217	0.06426	0.01143	0.00676	0.01012	0.01914	0.03693	0.01373	0.00964	0.00596	0.01662	0.01089	0.00157	0.00673	0.00533	0.0235	0.02214	0.01425	0.01655	0.01104	0.00834	0.01612	0.01706	0.00626	0.02228	0.01356	0.01956	0.00624	0.00552	0.01054	0.00891	0.00457	0.00875	0.0097
Trichormus	0	0.00107	0.00103	0.00312	0.00285	0.00298	0.00223	0.00124	0.00119	0.00168	0.00207	0.01262	0.00371	0.00169	0.00513	0.00473	0.01987	0.00619	0	0.00275	0.00326	0.00065	0.001	0.00616	0.00207	0.00053	0.00056	0.0003	0.00091	0.00065	0.00881	0.00567	0.00752	0	0.00019	0	0.00124	0.00049	0.00057	0.00141	0.00557	0.00156	0.00096	0.00146	0.00253	0.00171	0	0.00189	0.00186
Calothrix	0.04473	0.36255	0.03014	0.0628	0.03387	0.03319	0.04602	0.02913	0.03533	0.03184	0.25904	0.03449	0.02639	0.02335	0.04487	0.01603	0.03196	0.02955	0.0111	0.04066	0.03338	0.03337	0.02855	0.00944	0.01497	0.02033	0.02301	0.0036	0.01528	0.14193	0.26769	0.03159	0.03127	0	0.02498	0.01596	0.02604	0.02632	0.01637	0.03236	0.02421	0.02935	0.02207	0.01965	0.02193	0.02275	0.01827	0.02728	0.0227
Rivularia	0.00216	0.00071	0	0.00035	0.00127	0.00149	0.00037	0.00062	0.00278	0.00042	0.00026	0.00063	0.00074	0.00188	0.00425	0.00183	0.00189	0.00145	0	0.00017	0.00114	0.00357	0.00016	0.00066	0.00195	0.00258	0.00062	0.0008	0.00091	0.00077	0.00953	0.00054	0.00079	0	0.00058	0.00018	0.00083	0.0039	0.00028	0.00492	0.00097	0.00111	0	0.00065	0.00169	0.00246	0	0.00069	0.00041
Microchaete	0.00397	0	0.00377	0.00694	0.00285	0.03058	0.00482	0.00589	0	0.00293	0.00207	0.00736	0.00148	0.00113	0.0022	0.00133	0.00053	0.00101	0	0.00069	0.00114	4e-05	8e-05	0.00106	0.00353	0.00139	0.00118	0.00054	0.00102	0.00105	0.00072	0.00486	0.00989	0	0	0.00218	0.00248	0.00439	0	0.00305	0.0029	0.00422	0.0048	0.00422	0.00422	0	0	0.0036	0.00227
Sphaerospermopsis	0.04473	0.01213	0.0274	0.11901	0.0364	0.01864	0.0334	0.01983	0.03215	0.02933	0.0124	0.00694	0.00919	0.00518	0.01979	0.00141	0.0272	0.01086	0.0019	0.02385	0.01255	0.00039	0.01425	0.00126	0.00706	0.00503	0.00451	0.00114	0.00325	0.00376	0.01468	0.01323	0.01583	0.01655	0.00736	0.00617	0.01199	0.01478	0.01281	0.01946	0.01622	0.02223	0.01104	0.00861	0.01476	0.00872	0	0.01407	0.01548
Nodularia	0	0.00535	0	0	0	0	0	0	0	0	0	0.00231	0.00341	0.00217	0.00161	0.00673	0.00408	0	0.00524	0.00137	0.0161	0.00238	0.01369	0.00091	0	0.00099	0.0013	0.00049	0.0017	0.00198	0	0.00162	0.00237	0	0	0	0	0.0013	0	0.00328	0	0	0.01056	0	0.0019	0	0	0	0
Raphidiopsis	0.00108	0.00642	0.00034	0.00139	0.00253	0.00224	0.00223	0.00465	0.00397	0.00461	0.00413	0.00273	0.00311	0.00593	0.00704	0.00191	0.005	0.00625	0.00144	0.00154	0.00276	0.0027	0.00116	0.00136	0.00146	0.00636	0.00423	0.00088	0.00522	0.00493	0.00659	0.00351	0.00277	0	0.00077	0.00109	0.00124	0.00146	0.00043	0.00188	0.00097	0.00245	0.00216	0.00097	0.00126	0.00019	0	0.00069	0.0031
Dolichospermum	0.00072	0.00178	0.00274	0.00069	0.00063	0	0	0.00062	0.00079	0	0	0.0061	0.00089	0.00282	0.00161	0.00075	0.00204	0.00139	0.00068	0.00017	0.00073	0.00022	0.0006	0.0005	0.00049	0.00099	0.00068	0.00017	0.00049	0.00141	0.0005	0.00054	0	0	0.00019	0.00073	0.00041	0.00032	0.00014	0.00047	0	0.00044	0.00096	0.00032	0.00063	0.00019	0	0.00051	0.00062
Anabaenopsis	0	0	0	0	0.02089	0	0	0	0	0	0	0.00421	0.00193	0.0016	0.00015	0.00083	0.00063	0.00038	0.00114	0	0.00016	0.00015	0.00012	0.00081	0.00049	0.00079	0.00113	7e-05	0.00117	0.00032	0.001	0	0	0	0	0	0.00145	0.00065	0	0.0007	0	0	0.00096	0.00016	0	0	0	0	0
Scytonema	0.04761	0.02855	0.02945	0.05621	0.02026	0.02274	0.03414	0.03501	0.03453	0.04315	0.02118	0.09799	0.02179	0.03917	0.04018	0.02491	0.0734	0.04035	0.02235	0.02368	0.05791	0.05387	0.03399	0.01277	0.01278	0.02457	0.01596	0.00381	0.01725	0.01705	0.03797	0.03294	0.02889	0.03311	0.0182	0.04118	0.03183	0.02275	0.02662	0.04408	0.05616	0.01601	0.03023	0.01348	0.02678	0.01744	0.00457	0.04444	0.01836
Tolypothrix	0	0	0	0	0	0	0	0	0	0	0	0	0	0	0	0	0	0	0	0	0	0	0	0	0	0	0	0	0	0	0	0	0	0	0	0	0	0	0	0	0	0	0	0	0	0	0	0	0
Aulosira	0	0	0	0	0	0	0	0	0	0	0	0	0	0	0	0	0	0	0	0	0	0	0	0	0	0	0	0	0	0	0	0	0	0	0	0	0	0	0	0	0	0	0	0	0	0	0	0	0
Stanieria	0.60164	0.60841	0.58833	0.54822	0.50897	0.52947	0.6205	0.59647	0.7617	0.74326	0.35615	0.36231	0.2686	0.23305	0.01422	0.1014	0.00568	0.04616	0.02067	0.22099	0.01864	0.00128	0.02671	0.07259	0.55093	0.02729	0.03046	0.01925	0.0121	0.00889	0.00774	0.42904	0.25133	0.29796	0.48385	0.75412	0.20132	0.47424	0.40598	0.3998	0.69425	0.90881	0.58775	0.60218	0.4729	0.14486	0.10048	0.17073	0.60828
Pleurocapsa	0.00144	0.00214	0.00103	0.00069	0.00032	0.00783	0.00779	0.00062	0.00159	0	0.00207	0.00126	0.00237	0.00104	0.00088	0.0005	0.00146	0.00265	0.00061	0.00017	0.00124	0.00119	0.00088	0.00045	0.00049	0.00106	0.00056	0.00024	0.00068	0.00085	0.00029	0.00162	0	0	0.00271	0.00218	0.00021	0.00081	0.00085	0.00305	0.00024	0.00934	0.00384	0	0.0019	0.00057	0	0.00086	0.00248
Chroococcidiopsis	0.01479	0.01142	0.01404	0.01943	0.00601	0.00447	0.00557	0.00527	0.01389	0.01047	0.00568	0.02334	0.01008	0.01347	0.06173	0.01711	0.03332	0.02109	0.01095	0.00875	0.03147	0.0827	0.08641	0.00303	0.00779	0.03312	0.04174	0.00573	0.0354	0.02844	0.02042	0.01485	0.01623	0	0.03001	0.00218	0.01116	0.02031	0.00555	0.01079	0.01041	0.01534	0.04054	0.00844	0.01876	0.00796	0.00913	0.00978	0.00908
Gloeomargarita	0.01335	0.00607	0.00411	0.00278	0.00127	0.00224	0.00297	0.00496	0.00913	0.00628	0.0031	0.00252	0.00341	0.00838	0.00557	0.00257	0.00413	0.00417	0.00205	0.0012	0.00409	0.00205	0.00172	0.00207	0.00292	0.00457	0.00434	0.00058	0.00159	0.00376	0.00616	0.00432	0.00554	0	0.00116	0.00363	0.00145	0.00195	0.00057	0.00141	0.00242	0.00534	0.00144	0.00146	0.00337	0.00303	0	0.00103	0.00041
Gloeobacter	0	0	0.00377	0	0	0	0	0.00496	0	0	0.00129	0.00652	0.00326	0.00433	0.00381	0.00357	0.00418	0.00335	0.0016	0.00086	0.00219	0.00102	0.00176	0.00303	0.0045	0.00483	0.00367	0.00043	0.00238	0.00432	0.00595	0.00243	0.00396	0	0	0	0	0.00114	0	0.0007	0	0.00245	0	0.00081	0.00211	0	0	0	0.00124
Libanicoccus	0.63952	0.7201	0.45854	0	0.34248	0.41314	0.5563	0.48647	0.85419	0	0	0.80895	0	0.56686	0	0	0.10798	0	0	0	0.29506	0	0.12148	0.21975	0	0	0	0	0	0	0	0	0.31188	0	0	0.80328	0	0.51486	0.44755	0	0.82085	0.31613	0.93752	0	0.6093	0	0	0.22992	0
Atopobium	0	0	0	0	0	0	0	0	0	0	0	0	0	0	0	0	0	0	0	0	0	0.33874	0.00068	0.00525	0	0	0	0	0	0	0	0	0	0	0.48327	0	0	0.01365	0	0	0	0	0	0	0	0	0	0	0
Olsenella	0	0	0.01849	0.52394	0.09749	0.04773	0.03526	0.09791	0.03612	0.62469	0	0.16234	0	0.1855	1.10484	0.48816	0.09744	0.42605	0.34143	0.34367	0.00992	0	0.02547	0.02489	0.59535	0.46369	0.45037	0.08083	0	0.34281	0	0.72767	0	0	0	0	0	0.06515	0.01509	0.57215	0	0.03957	0	0.84854	0	0.19396	0	0	0.63634
Coriobacterium	0	0	0	0	0	0	0	0	0	0	0	0	0	0	0	0	0.03167	0.214	0	0	0	0	0	0	0	0.06491	0	0	0	0	0	0	0	0	0	0	0	0	0	0	0	0	0	0	0	0	0	0	0
Collinsella	0	0	0	0	0	0	0	0	0	0	0	0	0	0	0	0	0.46792	0	0	0	0	0	0.07015	0.28442	0	0	0	0	0	0	0.54986	0	0	0	0	0	0	0	0	0	0	0.45641	0	0	0	0	0	0	0
Cryptobacterium	0.00072	0	0.00034	0	0	0	0	0	0	0	0	0	0	0	0	0	0	0	0	0	3e-05	2e-05	0	0	0	0	0	0	0	0	0	0	0	0	0	0	0	0	0	0	0	0	0	0	0	0	0	0	0
Denitrobacterium	0	0	0	0	0	0	0	0	0	0	0	0	0	0	0	0	5e-05	0	0	0	0	2e-05	4e-05	0	0	0	0	0	0	0	0	0	0	0	0	0	0	0	0	0	0	0	0	0	0	0	0	0	0
Slackia	0	0	0	0	0	0	0	0	0	0	0	0	0	0	0.00015	0	0	0	0	0	0	0	0	0	0	0	6e-05	0	0	0	0	0	0	0	0	0	0	0	0	0	0	0	0	0	0	0	0	0	0
Eggerthella	0	0	0	0	0	0	0	0	0	0.00084	0	0	0	0	0	0	0	0.00013	0	0.00034	0.0001	2e-05	0.00016	0	0	0	0	0	8e-05	8e-05	0	0	0	0	0	0	0	0.00016	0	0	0	0	0	0	0.00021	0	0	0	0
Adlercreutzia	0	0	0	0.00035	0	0	0	0	0	0	0	0.00021	0	0	0	0	0.0001	0	0	0.00034	0.0001	0	0	0	0	0	0	0	0	4e-05	0	0	0	0	0	0	0	0	0	0	0	0	0	0	0	0	0	0	0
Gordonibacter	0	0	0	0	0	0	0	0	0	0	0	0.00042	0	0	0	0.00017	0.00019	6e-05	8e-05	0.00017	0.0001	0	0.00012	5e-05	0	0	0	0	4e-05	0	0	0.00054	0	0	0	0	0	0	0	0	0	0.00022	0	0	0	0	0	0	0
Phoenicibacter	0	0	0	0	0	0	0	0	0	0	0	0	0	0	0	0	0	0	0	0	0	0	0	0	0	0	0	0	0	0	0	0	0.0004	0	0	0	0	0	0	0	0	0	0	0	0	0	0	0	0
Plantactinospora	0.21534	0.05531	0.21848	0.22831	0.30418	0.41873	0.23195	0.17197	0.18179	0.20907	0.05088	0.0164	0.00208	0.00386	0.00308	0.00257	0.00461	0.00316	0.00228	0.00583	0.0013	0.00402	0.00428	0.00656	0.00243	0.00245	0.00175	0.00047	0.00295	0.00117	0.00236	0.01377	0.01346	0	0.01259	0.00925	0.00889	0.01787	0.00712	0.01501	0.00726	0.01156	0.01008	0.00698	0.00991	0.00683	0	0.01081	0.00805
Micromonospora	0.0018	0.00143	0.00137	0.00243	0.00285	0.00224	0.00148	0.00186	0.00238	0.00168	0.00052	0.01724	0.00089	0.00273	0.00235	0.00075	0.02973	0.00366	0.00046	0.00429	0.00276	0.00344	0.01421	0.00389	0.00012	0.00291	0.00096	0.00148	0.00144	0.00182	0.00236	0.00189	0.00158	0	0.00077	0	0.00062	0.00114	0.00057	0.00234	0.00073	0.00622	0.00168	0.00049	0.00211	0.00057	0	0.00086	0.00021
Actinoplanes	0.00036	0.00036	0.00137	0.00104	0.00158	0.00112	0.00186	0	0.00198	0.00126	0.00052	0.00442	0	0.00085	0.00117	0.00017	0.00646	0.00265	0.00023	0.00189	0.00098	0.00076	0.00244	0.00116	0.00037	0.00185	0.00023	0.00071	0.00023	0.00053	0.00057	0.00135	0.0004	0	0	0.00054	0.00041	0.00065	0.00028	0.00047	0	0.00089	0.00048	0	0.00105	0.00038	0	0.00069	0.00062
Verrucosispora	0.00036	0	0	0.00069	0	0.00037	0	0.00031	0	0	0	0.00021	0.00015	0	0	0	0.00078	6e-05	8e-05	0.00017	3e-05	9e-05	0.0002	0.00015	0	0.00026	6e-05	6e-05	0.00011	0	7e-05	0	0	0	0	0	0	0	0	0	0	0	0	0	0	0	0	0	0.00021
Salinispora	0	0	0.00034	0.00035	0	0	0	0	0	0	0	0	0	0	0	0	0.00136	0.00013	0	0.00034	0.0001	0	0.00028	0.00015	0	0	0	0	0	4e-05	0	0	0	0	0	0	0	0	0	0	0	0.00022	0	0	0	0	0	0	0
Streptomyces	0.42238	0.15772	0.46265	0.56904	0.72642	1.04738	0.42233	0.40529	0.30643	0.37498	0.11028	0.22984	0.0547	0.04557	0.05425	0.0446	0.15792	0.07306	0.02835	0.05868	0.02913	0.03842	0.08136	0.05644	0.01801	0.03219	0.02482	0.00971	0.0368	0.02093	0.02672	0.04698	0.05502	0	0.03175	0.03066	0.03989	0.05361	0.02135	0.07246	0.02905	0.08403	0.05662	0.03492	0.0312	0.04247	0.03654	0.04976	0.03797
Kitasatospora	0.00036	0	0.00034	0.00069	0	0	0.00074	0.00031	0.00079	0.00042	0.00103	0.00147	0.00015	0.00047	0.00088	0	0.0033	0.00057	0.0003	0.00103	0.00057	0.00048	0.00168	0.0005	0.00012	0.00046	0.00028	0.00022	0.00023	0.00016	0.00014	0.00108	0	0	0.00019	0.00073	0	0.00032	0	0	0	0.00133	0.00216	0	0	0	0	0.00034	0.00041
Streptacidiphilus	0	0	0	0	0	0	0	0	0	0	0	0	0	0.00019	0	0	0.00049	0.00013	8e-05	0.00034	6e-05	0.00035	0.00056	0.00015	0	0.00013	0	0	4e-05	0	0	0	0	0	0	0	0.00021	0	0	0	0	0.00022	0	0	0	0	0	0	0
Mycobacterium	0.10063	0.03604	0.09691	0.12769	0.2108	0.32216	0.07942	0.07468	0.08732	0.08673	0.02505	0.07444	0.02238	0.04332	0.08446	0.04609	0.11289	0.05999	0.01832	0.04289	0.0794	0.19201	0.10098	0.02883	0.01144	0.041	0.03852	0.00814	0.04093	0.03555	0.06748	0.0378	0.05581	0	0.03272	0.02358	0.02687	0.04484	0.01609	0.0537	0.0276	0.03935	0.04822	0.02404	0.03036	0.03091	0.03197	0.04633	0.03281
Mycolicibacterium	0.0119	0.00036	0.00034	0	0	0.02274	0	0.03377	0.00079	0.00084	0.00026	0.03154	0.00786	0.01601	0.01891	0.01445	0.04731	0.01863	0.01034	0.0036	0.01968	0.0038	0.03331	0.00283	0.0112	0.01649	0.00637	0.00226	0.00401	0.01236	0.02436	0.02565	0	0	0.00077	0.00073	0.00041	0.00032	0.00014	0.00094	0.02808	0.00445	0.00048	0.00016	0.01244	0.00019	0	0	0.00021
Mycobacteroides	0	0	0	0	0	0.00037	0	0.00093	0	0	0	0.00084	0	0.00056	0.00059	0.00017	0.00175	0.00057	0	0.00017	0.00108	0.00117	0.00252	0.00061	0	0.00066	0.00017	2e-05	0.00011	0.00012	0.00043	0.00081	0	0	0	0	0	0	0.00014	0.00023	0.00024	0.00067	0.00048	0	0	0	0	0	0.00041
Hoyosella	0	0	0	0	0	0	0	0	0	0	0	0.00063	0	0	0	0	0.00015	6e-05	0	0.00017	0	4e-05	8e-05	0	0	0	0	2e-05	0	0	0	0	0	0	0	0	0	0.00032	0	0.00023	0	0	0	0	0	0	0	0	0
Mycolicibacter	0	0	0	0	0	0	0	0	0	0	0.00026	0.00126	0	0	0	0	0.01316	0.00088	0	0.00017	0.0007	0.00035	0.0026	0.00096	0.00012	0.00013	6e-05	2e-05	0	0	7e-05	0.00027	0	0	0	0	0	0	0	0.00023	0	0.00067	0.00024	0	0.00021	0	0	0	0
Nocardia	0.00469	0.005	0.00308	0.00451	0.00411	0.00485	0.00297	0.0031	0.00238	0.00084	0.00232	0.00568	0.0003	0.00122	0.00073	0.00033	0.00733	0.00107	0.00038	0.00103	0.0007	0.00089	0.00605	0.00086	0.00037	0.00066	0.00034	0.00039	0.00015	0.00024	0.00021	0.00486	0.00237	0	0.00194	0.00109	0.00207	0.00227	0.00256	0.00399	0.00145	0.00422	0.00192	0.00146	0.0019	0.00171	0	0.00103	0.00268
Rhodococcus	0.00144	0.00107	0	0	0.00032	0	0	0.00031	0.00159	0.00042	0.00181	0.00778	0.00044	0.00235	0.00513	0.00166	0.0922	0.01781	0.0016	0.00892	0.00517	0.01208	0.13501	0.01065	0.00207	0.00278	0.00135	0.00456	0.00125	0.00085	0.00136	0.01593	0.01623	0.04966	0.00465	0.00943	0.00475	0.05199	0.00641	0.0204	0.00242	1.35522	0.02471	0.01835	0.01666	0.00626	0	0.00395	0.013
Corynebacterium	0.00289	0.00535	0.0024	0.00278	0.00222	0.00373	0.00223	0.00341	0.00357	0.31297	0.0031	0.02481	0.00267	0.01196	0.01569	0.00905	0.08044	0.01099	0.00661	0.00721	0.0187	0.01906	0.04416	0.00348	0.00231	0.00457	0.00288	0.00239	0.01097	0.00949	0.06533	0.00324	0.00633	0	0.00581	0.002	0.0031	0.00536	0.00114	0.00797	0.00484	0.01112	0.00816	0.00422	0.00548	0.00512	0	0.00395	0.00392
Gordonia	0	0.00036	0	0.00069	0	0.00112	0	0.00031	0.0004	0	0.00052	0.004	0	0.00188	0.00132	0.00075	0.04396	0.00966	0.00076	0.00292	0.00314	0.0048	0.04613	0.00798	0.00037	0.00033	0.00028	0.00278	0.00061	0.00101	0.00029	0.00081	0	0	0.00039	0.00091	0.00021	0.00065	0.00085	0.00023	0	0.00845	0.00024	0.00049	0.00042	0.00019	0	0.00069	0
Tsukamurella	0	0	0	0	0	0	0.00037	0	0	0	0	0.00042	0	9e-05	0.00161	8e-05	0.00126	0.00025	0	0.00034	0.00029	0.00019	0.0034	0.00056	0	0.00053	0.00028	2e-05	0.00019	8e-05	0.00107	0.00054	0	0	0	0	0	0.00016	0	0.0007	0	0.00044	0	0	0	0	0	0.00017	0.00021
Dietzia	0	0.00071	0.00205	0	0.00032	0.00037	0.00037	0	0.0004	0.00084	0	0.00379	0.00074	0.00075	0.00088	0.00066	0.01598	0.00139	0.00068	0.00103	0.01398	0.00089	0.00316	0.01787	0	0.00046	0.00011	0.00013	0.00034	0.00061	0.00057	0.00054	0	0	0.00058	0.00272	0	0.00341	0.00327	0.00164	0.00024	0.00178	0.00288	0.00097	0.0019	0.00019	0	0.00086	0.00124
Segniliparus	0	0	0	0	0	0	0	0	0	0	0	0	0	0	0	0	0.00024	6e-05	0	0	0	2e-05	0.00032	0.0001	0	0	0	0	0	0	0	0	0	0	0	0	0	0	0	0.00023	0	0	0	0	0	0	0	0	0
Lawsonella	0	0	0	0	0	0	0	0	0	0	0	0.00042	0	0	0.00059	0	0.00112	0	0.00046	0	0.00038	0.00048	0.00076	0	0	0.00033	6e-05	2e-05	0	4e-05	0	0	0	0	0	0	0	0.00032	0	0	0	0	0	0	0.00021	0	0	0	0
Microbacterium	0.02236	0.01213	0.01062	0.01561	0.01203	0.02163	0.01559	0.0127	0.01826	0.01173	0.01317	0.09126	0.01868	0.04859	0.10601	0.05548	0.26061	0.08594	0.0247	0.24176	0.11046	0.21952	0.11179	0.07133	0.01363	0.04332	0.05087	0.02189	0.07996	0.0747	0.08804	0.03375	0.04512	0.04966	0.02575	0.02522	0.02604	0.04452	0.0158	0.04104	0.01743	0.03357	0.03502	0.0216	0.02403	0.02749	0.03654	0.03003	0.02827
Agromyces	0.0018	0.00071	0.00034	0.00139	0.00063	0.00186	0.00074	0.00248	0.00119	0.00126	0.0031	0.0061	0.00385	0.00829	0.00293	0.0059	0.01389	0.00524	0.00122	0.01012	0.00621	0.00581	0.00977	0.00288	0.0011	0.00344	0.00147	0.0005	0.00106	0.00133	0.00659	0.00702	0.00198	0.01655	0.00077	0	0.00351	0.00374	0.00085	0.00375	0.00073	0.00133	0.00408	0.0026	0.00274	0.00228	0	0.00412	0.00248
Cnuibacter	0.00072	0.00036	0.00034	0	0	0	0	0.00062	0.0004	0	0.00026	0.00315	0.0003	0	0.00044	0	0.00418	0	0	0.00137	0.00032	0.00019	0.00044	0.00061	0	0.00053	6e-05	6e-05	0.00015	0.00012	0	0	0	0	0	0	0.00021	0	0	0	0	0	0	0	0	0	0	0	0
Microterricola	0.00036	0	0	0	0	0.00075	0	0	0.0004	0	0	0.00252	0.00015	0.00028	0.00029	8e-05	0.00223	0.00051	0.00023	0.00223	0.00051	0.00037	0.00092	0.00045	0	0.00073	0.00017	0.00011	0.00023	0.00028	0.00029	0.00027	0.00079	0	0	0.00036	0	0.00032	0.00014	0.00023	0.00048	0.00089	0	0.00016	0.00021	0	0	0	0.00021
Salinibacterium	0.00036	0	0.00034	0	0.00032	0	0.00037	0	0	0	0	0	0	0.00028	0	8e-05	0.00058	0.00044	8e-05	0.00017	0.00022	6e-05	0.00036	0.00106	0	0.0002	0.00011	4e-05	0.00011	0.00028	0.00029	0	0	0	0	0	0.00021	0	0	0.00023	0.00024	0.00022	0.00024	0	0.00021	0	0	0	0.00021
Plantibacter	0	0	0	0	0.00032	0.00037	0	0	0.0004	0	0	0.00147	0.00015	0.00028	0.00044	0.00025	0.0018	0.00019	0	0.00377	0.00044	0	0.00028	0.00025	0	0.0002	0	4e-05	0.00015	0.00016	0.00014	0	0.0004	0	0	0	0	0.00016	0.00014	0	0	0.00022	0	0	0	0	0	0	0.00021
Aurantimicrobium	0	0	0	0	0	0	0	0	0	0	0	0	0	0	0.00029	0	0.00019	6e-05	0	0	0	0.00011	8e-05	0.0001	0.00012	7e-05	0	2e-05	0	4e-05	0	0	0	0	0	0	0	0	0	0	0	0	0	0	0	0	0	0	0
Candidatus Aquiluna	0	0	0	0	0	0	0	0	0	0	0	0	0	0	0	0	0	0	0	0	0	0	0	5e-05	0	0	0	0	0	0	0	0	0	0	0	0	0	0	0	0	0	0	0	0	0	0	0	0	0
Rhodoluna	0	0	0	0	0	0	0	0	0.0004	0.00042	0	0	0	0	0	8e-05	0	0	0	0.00017	0.0001	0.00022	0.00016	5e-05	0	0	0.00011	2e-05	0	8e-05	0.00014	0.00027	0	0	0	0	0	0	0	0	0	0	0	0.00016	0	0	0	0	0
Pontimonas	0	0	0	0	0	0	0	0	0	0	0	0.00021	0	0	0	8e-05	0.0001	0.00013	0	0	0.00016	0	4e-05	0	0	0	0	0	8e-05	0	0	0	0	0	0	0	0.00021	0	0	0.00023	0	0	0	0	0	0	0	0	0
Frondihabitans	0	0	0	0	0	0	0	0	0	0	0	0.00126	0	0.00038	0.00044	0	0.00253	0.00082	0.0003	0.00583	0.00044	0.00026	0.00116	0.00076	0	0.00066	6e-05	4e-05	0.00026	0.0002	0	0	0	0	0.00019	0	0	0.00016	0	0	0	0.00022	0	0	0	0.00038	0	0	0
Humibacter	0	0	0	0.00035	0	0	0	0.00062	0	0	0	0.00084	0	0	0	0	0.00136	0.00038	0	0.00154	0	0	0.00088	0	0	0.00026	0	0	0	4e-05	0	0	0	0	0	0	0	0	0	0	0	0	0	0	0	0.00038	0	0.00017	0.00021
Microcella	0	0	0	0	0	0	0	0	0	0	0.00026	0.00084	0	0	0	0.00017	0.0016	0.00038	8e-05	0.00069	0.00105	0.00011	0.0002	0.00045	0	0.0002	0	2e-05	4e-05	0	0	0.00108	0	0	0	0	0	0	0.00014	0	0	0.00022	0	0	0	0	0	0	0
Clavibacter	0	0.00036	0	0	0.00095	0	0.00037	0.00031	0.0004	0	0	0.00147	0.00015	0.00066	0.00088	0.001	0.00743	0.00202	0.00046	0.00583	0.00117	0.00164	0.00264	0.00172	0.00012	0.00159	0.00011	0.00015	8e-05	8e-05	0.00222	0.00135	0.0004	0	0.00077	0	0.00021	0.00032	0.00028	0	0	0.00022	0.00168	0.00016	0.00021	0.00095	0	0	0
Leifsonia	0	0	0	0	0	0.00037	0	0	0	0.00042	0	0.00442	0	0.00028	0.00073	0.00025	0.00534	0.00076	0.00023	0.00532	0.00076	0.00017	0.00208	0.00136	0	0.00258	0.00017	0.0003	0.00026	0.00024	0.00036	0.00108	0	0	0	0	0	0.00032	0	0	0	0.00111	0	0.00016	0	0	0.00457	0	0
Mycetocola	0	0	0	0	0	0	0	0	0	0	0	0.00042	0	9e-05	0	0	0.00068	0.00019	0	0.00103	0.0001	0	0.00024	0.00015	0	0	0	4e-05	4e-05	4e-05	0	0	0	0	0	0	0	0	0	0	0	0.00022	0	0	0	0	0	0	0
Cryobacterium	0	0	0	0	0	0	0	0	0.00079	0	0	0.00252	0.0003	0.00169	0.00015	0.00017	0.00228	0.00133	8e-05	0.00377	0.00048	0.00026	0.0004	0.00096	0	0.00026	0.00017	7e-05	0.00015	8e-05	0.00029	0.00027	0	0	0.00019	0	0	0	0.00014	0.00188	0	0.00067	0	0	0.00042	0	0	0.00069	0
Agrococcus	0	0.00036	0	0	0	0	0	0.00031	0	0	0.00026	0.00168	0.00015	0.00028	0.00059	0	0.0067	0.00088	0.0003	0.00686	0.00095	0.00041	0.00156	0.00187	0	0.00053	0.00011	0.00015	0.00015	0.0002	0.00021	0.00189	0	0	0.00039	0.00018	0	0.00081	0.00043	0.00023	0	0.00044	0.00024	0	0.00063	0	0	0.00017	0
Rathayibacter	0	0	0	0	0	0	0	0	0	0	0	0.00021	0	0	0	0.00017	0.00102	0.00025	8e-05	0.00172	0.00016	6e-05	0.00036	0	0	0.00013	6e-05	9e-05	0	8e-05	0.00021	0	0	0	0	0	0	0	0.00014	0	0	0	0	0	0.00021	0	0	0	0
Curtobacterium	0	0	0	0	0	0	0	0	0	0	0	0.01998	0.00222	0.00179	0.0022	0.00075	0.00539	0.00158	0.0003	0.04684	0.00105	0.00035	0.00276	0.05841	0.00097	0.06292	0.00333	0.00224	0.00885	0.00832	0.00258	0.00054	0.0004	0	0	0.00054	0.00021	0.00049	0.00142	0.00047	0	0.00089	0.00024	0	0.00021	0	0	0.00017	0.00041
Brachybacterium	0.00613	0.00357	0.00171	0.00243	0.00317	0.0041	0.00223	0.00341	0.00635	0.00503	0.00362	0.01745	0.00534	0.01092	0.0239	0.00698	0.04746	0.00985	0.00372	0.00789	0.01214	0.03103	0.02867	0.00464	0.00535	0.0098	0.00874	0.0019	0.00798	0.01006	0.01554	0.01377	0.01623	0.01655	0.0062	0.01215	0.00703	0.00942	0.00313	0.00516	0.01041	0.00489	0.00888	0.00422	0.00295	0.00872	0	0.00498	0.00929
Dermabacter	0	0	0	0	0	0	0	0	0	0	0	0.00105	0.00015	0.00019	0.00073	0.00017	0.0016	0.00025	0	0	0.00086	4e-05	0.00032	0.0001	0	7e-05	0	2e-05	8e-05	0.00016	0	0	0	0	0	0.00091	0.00021	0	0	0	0	0	0	0	0	0	0	0	0
Devriesea	0	0	0	0	0	0	0	0	0	0	0.00026	0	0	9e-05	0.00029	0	0.00029	0	0	0	0	0	8e-05	5e-05	0	0	0	2e-05	8e-05	4e-05	0	0	0	0	0	0	0	0	0	0	0	0	0	0	0	0	0	0	0
Beutenbergia	0.00361	0.00393	0.00068	0.0052	0.00253	0.00485	0.0026	0.00155	0.00198	0.00377	0.00129	0.00904	0.00252	0.00574	0.01026	0.00548	0.01282	0.00537	0.00456	0.01012	0.00707	0.00893	0.00416	0.00576	0.00122	0.00517	0.00429	0.00144	0.00575	0.00634	0.0063	0.00675	0.01108	0.01655	0.00194	0.00581	0.00413	0.00357	0.00228	0.00492	0.00654	0.00667	0.00216	0.00309	0.0019	0.00265	0	0.00189	0.00392
Miniimonas	0	0.00036	0	0	0	0	0	0	0	0	0	0.00189	0	9e-05	0	0	0.00719	0.00107	0.00015	0.00086	0.00067	2e-05	0.00064	0.0001	0	0	0	6e-05	0.00011	4e-05	7e-05	0	0	0	0	0.00018	0	0.00016	0	0.00023	0	0	0	0	0.00021	0	0	0.00017	0.00041
Arthrobacter	0.00036	0.00071	0	0	0.00032	0	0.00037	0	0.00119	0	0.00284	0.01703	0.00148	0.00198	0.00235	0.00091	0.0169	0.00404	0.00076	0.00257	0.00257	0.00145	0.00589	0.01232	0.00037	0.00232	6e-05	0.00151	0.00087	0.00117	0.00057	0.00675	0.00237	0	0.00097	0.00018	0	0.00114	0.00142	0.00141	0	0.00311	0.00096	0	0.00063	0.00019	0	0.00017	0.00021
Rothia	0.00036	0.00036	0.00068	0	0.00095	0	0	0	0	0	0.00129	0.00231	0.00015	0.00038	0.00103	0.00033	0.00447	0.00038	0.0003	0.00034	0.00149	0.00028	0.00184	0.00056	0.00012	0.00053	0.00056	7e-05	0.00023	0.00077	0.00072	0.00054	0.0004	0.04966	0.00039	0.00018	0	0	0	0.0007	0	0.00178	0	0	0	0.00019	0	0	0
Sinomonas	0.00036	0	0	0	0	0	0	0.00031	0	0.00042	0.00026	0.00063	0	9e-05	0.00044	0.00017	0.00185	6e-05	0.00023	0.00017	0.00048	0.00028	0.00056	0.00066	0.00012	7e-05	0.00017	0.00067	0.00057	0.00024	0.00021	0.00081	0.0004	0	0.00019	0	0	0.00032	0	0	0	0	0	0	0	0	0	0	0
Micrococcus	0	0.00036	0	0	0	0.00075	0.00037	0.00031	0.0004	0	0	0.00883	0.0003	0.00499	0.00953	0.00316	0.04095	0.00265	0.00479	0.00257	0.01052	0.01956	0.01409	0.00192	0	0.00225	0.00118	0.00021	0.00495	0.00303	0.00208	0.00054	0	0	0.00039	0.00054	0	0.00016	0	0.00023	0	0.00067	0.00048	0.00016	0	0.00038	0	0.00017	0.00062
Renibacterium	0	0	0	0	0	0	0	0	0	0	0	0	0	0	0.00015	0	0.00029	0	0	0	6e-05	4e-05	0.00012	0.0002	0	7e-05	0	0	0	0	0	0	0	0	0	0	0	0	0	0.00023	0	0	0	0	0	0	0	0	0
Kocuria	0	0	0	0.00035	0	0	0	0	0.0004	0	0.00052	0.02629	0.00089	0.0016	0.00572	0.00149	0.01744	0.00474	0.00243	0.00377	0.02327	0.00462	0.01501	0.00237	0	0.00232	0.00056	0.00052	0.00182	0.00238	0.00165	0.00054	0.0004	0	0.00058	0.00091	0	0.00032	0.00014	0.00258	0	0.00089	0.00192	0.00032	0.00063	0.00019	0	0.00103	0
Zhihengliuella	0	0	0	0	0	0	0	0	0	0	0	0	0	0.00019	0.00088	0.00025	0.00194	0.00063	0	0.00154	0.00044	0.00015	0.00112	0.00071	0	0.00033	0	0.00011	0	0	0	0.00054	0	0	0	0.00036	0	0.00081	0.001	0.00047	0	0.00111	0.00096	0	0	0	0	0.00017	0
Auritidibacter	0	0	0	0	0	0	0	0	0	0	0	0.00021	0	9e-05	0	8e-05	0.00029	0.00013	0	0.00017	0.00013	4e-05	0	0	0	0	0	2e-05	4e-05	8e-05	7e-05	0	0	0	0	0	0.00021	0	0	0	0	0	0	0.00016	0	0	0	0	0
Glutamicibacter	0	0.00071	0	0	0	0	0.00037	0	0	0	0.00026	0.00042	0.00015	0	0	0	0.00073	0.00025	8e-05	0	0.00025	0.00015	0.00076	0.0002	0	0.00013	6e-05	0.00021	0.00011	8e-05	0.00014	0.00135	0	0	0	0	0	0	0	0.00023	0	0	0	0	0	0	0	0	0
Paenarthrobacter	0	0	0	0	0	0	0	0	0	0	0	0	0	0.00104	0.00088	0	0.00053	0.00063	0	0.00034	0	0.00017	0.00052	0.00207	0	0	0	0.00047	0	0	0	0.00081	0	0	0	0	0	0	0	0	0.00024	0	0	0	0	0	0	0	0
Pseudarthrobacter	0	0.00107	0	0	0	0	0	0	0	0	0.00077	0.00778	0	0.00104	0.00147	0.00017	0.00661	0.00177	0.0003	0.00223	0.00143	0.00069	0.00224	0.01232	0.00012	0.00066	0.00011	0.00103	0.00042	0.00069	7e-05	0.0027	0.0004	0	0.00039	0	0	0	0	0.00023	0.00024	0.00289	0.00048	0.00032	0	0.00019	0	0	0
Neomicrococcus	0	0	0	0.00069	0	0	0	0	0	0	0	0.00021	0	0.00028	0.00264	0.00042	0.00175	0.00038	8e-05	0	0.00022	0.00063	0.00036	0.00025	0	0.00013	0.00017	0.00013	4e-05	0.00016	0.00014	0	0	0	0	0.00018	0	0	0	0.00023	0	0	0	0	0	0	0	0	0
Psychromicrobium	0	0	0	0	0	0	0	0	0	0	0	0	0	0	0.00015	0	0.00015	0	0	0	0	0	8e-05	5e-05	0	0	0	0	0	0	0	0	0	0	0.00019	0	0	0	0	0	0	0.00022	0	0	0	0	0	0	0
Dermatophilus	0.00036	0	0	0.00035	0	0.00037	0	0	0	0.00042	0	0.00021	0.00074	0.00047	0	0.00033	0.0001	6e-05	0	0	3e-05	2e-05	0.00012	0	0	0.00013	0	2e-05	4e-05	0	0.00072	0.00027	0.00119	0	0	0	0	0.00016	0	0.00023	0	0	0	0	0	0	0	0.00051	0
Austwickia	0	0	0	0	0	0	0	0	0	0	0	0.00042	0	0	0	0	0.00078	6e-05	0	0	0.00013	0.00013	0.00024	0	0	0.00013	0	2e-05	0	0	0	0	0	0	0	0	0	0	0	0	0	0.00022	0	0	0	0	0	0	0.00021
Luteipulveratus	0.00036	0	0	0	0	0	0	0	0	0	0	0.00126	0.0003	0.00028	0.00044	0.00025	0.00267	0.00082	8e-05	0	0.00041	0.00022	0.001	0.00071	0	7e-05	0	0.00011	4e-05	4e-05	0	0	0	0	0	0.00018	0	0.00032	0	0	0	0.00044	0	0	0	0	0	0	0
Dermacoccus	0	0.00036	0	0	0	0	0	0	0	0	0	0.00168	0.0003	0.00028	0.00015	0.00017	0.0033	0.00038	8e-05	0.00034	0.00035	0.00026	0.00104	0.00045	0	7e-05	6e-05	0.00015	0.00011	0	7e-05	0	0	0	0	0	0	0	0	0.00023	0	0.00022	0	0	0	0	0	0	0
Kytococcus	0	0	0	0	0	0.00037	0	0	0	0	0.00026	0.00294	0	0.00151	0.00235	0.00091	0.0103	0.00177	0.00464	0.00309	0.0045	0.0016	0.00673	0.0005	0.00049	0.00113	0.00023	0.00026	0.00076	0.00154	0.00064	0.00054	0	0	0.00019	0	0	0.00049	0	0	0.00024	0	0	0	0.00021	0.00038	0	0.00017	0.00021
Cellulomonas	0	0	0.00137	0.00069	0.00158	0.00112	0.00074	0.00155	0.00079	0	0.00052	0.00778	0.00015	0.00141	0.00161	0.00066	0.00709	0.00107	0.00038	0.00223	0.00057	0.00054	0.0028	0.00237	0.00024	0.00086	6e-05	0.00037	0.00011	0.00024	0	0.00081	0	0	0.00039	0.00018	0.00021	0.00049	0.00043	0.00164	0	0.00156	0.00096	0.00016	0.00021	0	0	0.00017	0.00062
Paraoerskovia	0	0	0	0	0	0	0	0	0	0	0	0.00042	0	0	0.00015	0	0.00058	6e-05	0	0.00086	0.0001	0.00017	0.00032	0.00015	0.00012	0.0002	0	4e-05	4e-05	8e-05	0	0	0	0	0.00019	0.00036	0	0	0.00014	0	0	0	0	0	0.00021	0	0	0	0
Cellulosimicrobium	0	0	0	0	0	0	0	0	0	0	0	0.004	0.00059	0.00028	0.00059	8e-05	0.00393	0.00057	0	0.00154	0.0006	0.00017	0.0012	0.00601	0	0.0006	0	0.00017	0.00023	8e-05	0.00021	0.00081	0	0	0	0	0	0	0.00028	0.00023	0	0.00044	0.00048	0	0.00021	0.00057	0	0.00034	0.00021
Xylanimonas	0	0	0	0	0	0	0	0	0	0	0	0.00084	0.00015	0	0.00029	0	0.00189	6e-05	8e-05	0.00017	0.00041	0.00017	0.00064	5e-05	0.00012	0.0004	0	0.00017	0	0.00016	7e-05	0.00027	0	0	0	0	0	0.00016	0	0	0	0	0	0.00016	0.00042	0	0	0	0
Isoptericola	0	0	0	0	0	0	0	0	0	0	0	0.00084	0.00015	9e-05	0.00029	0.00017	0.0034	0.00032	8e-05	0.00137	0.00041	0.00052	0.00108	0.00096	0	0.00033	0	0.00022	0.00034	0.00032	0.00014	0.00054	0	0	0	0	0	0.00032	0.00043	0.0007	0	0.00044	0	0	0	0	0	0	0.00021
Brevibacterium	0	0	0	0	0	0	0	0	0.0004	0.00042	0	0.00084	0.00044	0.00019	0.00088	0.00033	0.00204	0.00069	0.00091	0.00086	0.00105	0.00089	0.00292	0.0002	0.00012	0.00278	0.00316	0.00099	0.00393	0.00335	0.00057	0	0.0004	0	0.00678	0.00036	0	0.00081	0	0.00023	0	0.00067	0	0	0.00021	0	0	0.00034	0
Intrasporangium	0	0	0	0	0	0	0	0	0	0	0	0.00442	0	0.00075	0.00073	8e-05	0.00253	0.00051	0.00015	0.00069	0.00013	0.00032	0.00228	0.00066	0	0.00066	0.00011	0.00021	0.00038	0.00061	0.00021	0.00027	0.0004	0	0.00019	0	0	0.00016	0	0	0	0	0.00024	0	0	0	0	0	0
Janibacter	0	0.00036	0.00034	0.00035	0	0	0.00037	0	0.00079	0	0	0.0061	0.0003	0.00405	0.00235	0.00141	0.01656	0.00164	0.00654	0.00051	0.00377	0.03004	0.00869	0.00394	0.00037	0.00099	0.00068	0.00032	0.00117	0.00105	0.00079	0.00135	0	0	0	0	0	0.00097	0.00014	0.0007	0	0.00044	0.0012	0.00016	0.00042	0.00076	0	0	0
Ornithinimicrobium	0	0	0.00034	0.00069	0.00032	0.00186	0	0.00031	0	0	0	0.00084	0.00044	9e-05	0.00147	0.00025	0.00335	0.00082	8e-05	0.00172	0.00041	0.00056	0.00284	0.0001	0	0.00013	0	0.00013	0.00019	0.00028	0.00029	0.00054	0	0	0.00039	0.00018	0.00021	0.00097	0.00014	0.00023	0	0.00022	0.00072	0.00016	0	0.00019	0	0	0.00041
Serinicoccus	0	0.00107	0	0.00035	0	0.00037	0.00037	0.00031	0	0	0	0.00084	0	0.00028	0.00088	0.00017	0.0034	0.00076	8e-05	0.00034	0.00057	0.00043	0.00112	0.00035	0.00012	0.00066	0.00028	7e-05	0.00019	4e-05	7e-05	0.00054	0	0	0	0.00036	0	0.00049	0.00028	0.00023	0	0	0.00024	0	0	0.00019	0	0	0.00041
Arsenicicoccus	0	0	0	0	0	0	0	0.00031	0	0	0	0.00168	0.00015	0.00028	0.00059	8e-05	0.01375	0.00177	0	0.00034	0.00089	0.00058	0.00212	0.0005	0.00012	0.0006	0.00011	0.00035	8e-05	0.00012	0.00021	0	0	0	0	0	0	0.00032	0	0	0	0.00044	0.00024	0.00016	0.00021	0.00019	0	0	0.00021
Phycicoccus	0	0.00036	0	0	0	0.00037	0	0	0	0	0.00052	0.01178	0.0003	0.00188	0.00323	0.00066	0.01185	0.00145	0	0.00034	0.0007	0.00169	0.01273	0.00156	0	0.00132	0	0.00024	0.00098	0.00105	0.00029	0.00081	0	0	0.00019	0.00036	0.00021	0.00032	0.00014	0.00047	0	0.00245	0.00072	0	0.00042	0	0	0	0.00021
Jonesia	0	0	0	0	0	0.00037	0	0.00031	0.0004	0.00042	0	0	0.00059	0.00047	0.00132	0.00058	0.00053	0.00063	0	0.00034	0.00092	6e-05	8e-05	0.00015	0.00049	0.0004	0.00039	2e-05	0.00015	0.00016	0.00107	0.00027	0.00079	0	0	0	0.00021	0.00016	0.00014	0	0.00073	0.00044	0	0	0.00084	0	0	0.00051	0.00041
Sanguibacter	0	0	0	0	0	0	0	0	0	0	0	0.00021	0.00044	9e-05	0.00015	0.00017	0.00214	0.00019	0.00015	0.00446	0.00019	2e-05	0.001	0.00035	0.00012	0.00046	6e-05	2e-05	0.00011	8e-05	0.00014	0	0	0	0.00019	0.00036	0	0.00016	0	0	0	0.00022	0.00024	0.00016	0	0	0	0	0
Tropheryma	0	0	0	0	0	0	0	0	0	0	0	0	0	0	0	0	0	0	0	0	0	0	0	0	0	0	0	0	0	0	0	0	0	0	0	0	0	0	0	0	0	0	0	0	0	0	0	0	0
Cutibacterium	0.01479	0.0025	0.00822	0.00763	0.01234	0.01752	0.00965	0.00558	0.01826	0.00796	0.00465	0.4071	0.00623	0.1145	0.51569	0.07159	0.66465	0.17523	0.05967	0.01012	0.37338	0.08365	0.26955	0.01313	0.00523	0.08093	0.15792	0.01268	0.07463	0.0779	0.11082	0.00999	0.00712	0	0.00658	0.00762	0.00847	0.02307	0.00171	0.03541	0.0075	0.01223	0.01535	0.00406	0.03795	0.01138	0.0274	0.00721	0.00598
Acidipropionibacterium	0.00036	0	0	0.00035	0.00032	0.00075	0.00037	0	0	0	0	0.00147	0.00015	0.00085	0.00088	0.00025	0.00345	0.00095	0.0003	0.00103	0.00124	0.00313	0.00164	0.00045	0.00037	0.0004	0.00085	4e-05	0.00038	0.00057	0.00057	0.00054	0	0	0.00019	0.00127	0.00021	0	0.00014	0	0	0.00067	0.00024	0	0	0	0	0.00017	0.00021
Propionibacterium	0	0	0	0	0.00032	0	0.00037	0.00062	0	0	0	0.00105	0.00074	0.00019	0.00176	8e-05	0.00306	0.00051	0.00023	0.00017	0.00124	0.00188	0.0032	0.00015	0	0.00073	0.00023	0.00013	0.00034	0.00044	0.00021	0.00027	0	0	0.00019	0.00036	0.00021	0.00032	0	0.00023	0	0.00022	0.00024	0	0	0	0	0	0
Microlunatus	0	0	0.00103	0.00069	0	0.00112	0.00111	0.00062	0	0.00042	0	0.00168	0	0.00028	0.00015	0.00017	0.01506	0.00309	0	0.00034	0.0026	0.0003	0.001	0.0002	0	0.0002	0.00023	0.00017	0.00015	0.00012	0	0.00054	0	0	0.00019	0.00036	0.00021	0.00065	0.00014	0.0007	0	0.00111	0	0	0.00021	0.00057	0	0	0
Tessaracoccus	0	0	0	0	0	0	0	0.00031	0	0	0	0.00421	0	0.00047	0.00015	0.00025	0.0086	0.00227	0.0003	0.0012	0.00136	0.00063	0.00356	0.00111	0.0017	0.00126	0.00051	0.0003	0.00045	0.00057	0.00057	0.00054	0.00119	0.01655	0.00213	0.00145	0	0.00227	0.00057	0.00211	0.00218	0.00378	0.00336	0.00162	0.00422	0.00019	0	0.0012	0.00041
Propionimicrobium	0	0	0	0	0.00032	0.00037	0	0	0	0	0	0	0	0	0	0	0.0001	0	0	0	0	2e-05	0.00012	0	0	7e-05	0	0	0	0	0	0	0	0	0.00019	0	0	0	0.00028	0	0	0	0	0	0	0	0	0	0
Auraticoccus	0	0.00036	0	0	0	0	0	0	0	0	0.00026	0.0021	0	0.00019	0.00044	0.00017	0.00427	0.00032	0	0.00051	0.00044	0.00013	0.00072	0.00015	0	0.00013	0	9e-05	0	8e-05	0	0	0	0	0	0.00018	0	0.00016	0	0	0	0.00044	0	0	0.00042	0.00019	0	0	0
Pseudopropionibacterium	0	0	0	0	0	0	0	0	0	0	0	0.00063	0	0.00038	0.00073	0.00033	0.00102	0.00019	0	0	3e-05	2e-05	0.00024	5e-05	0	0	0	2e-05	0.00023	8e-05	0	0	0	0	0	0	0	0.00016	0	0	0.00024	0	0	0	0	0	0	0	0
Nocardioides	0.00072	0.00143	0	0.00035	0.00095	0	0	0	0.00119	0	0.00181	0.05446	0.00074	0.00678	0.00718	0.00307	0.05445	0.00903	0.00129	0.00686	0.00621	0.00521	0.02538	0.00888	0.00024	0.00431	0.00051	0.00192	0.00344	0.00263	0.00172	0.00945	0	0	0.00194	0.00254	0.00021	0.00065	0.00114	0.00305	0	0.01512	0.00216	0.00146	0.00232	0.00171	0	0.00103	0
Aeromicrobium	0.00036	0.00428	0.00034	0.00035	0.00063	0.00075	0.00037	0.00155	0.0004	0.00042	0.00155	0.00946	0.00104	0.0016	0.00176	0.00033	0.01263	0.00297	0.00144	0.00583	0.00266	0.00458	0.06562	0.00273	0.00073	0.00152	0.00028	0.00105	0.00344	0.00259	0.00057	0.00324	0.0004	0	0.00155	0.00018	0	0.00162	0.00043	0.00211	0.00218	0.00578	0.00168	0.00081	0.00084	0.00171	0	0.00017	0.00041
Pimelobacter	0	0	0	0	0	0	0	0	0	0	0.00026	0.0061	0.0003	0.00122	0.00132	0.00058	0.01278	0.00177	0.00023	0.00137	0.00079	0.00086	0.00605	0.00207	0.00024	0.00053	6e-05	0.00043	0.00049	0.00024	0.00029	0.00324	0	0	0.00077	0.00018	0.00041	0.00016	0.00014	0.00094	0.00024	0.00578	0.0012	0.00049	0.00021	0.00019	0	0.00017	0
Friedmanniella	0	0	0	0	0.00063	0.00037	0	0	0	0	0.00026	0.00421	0.00015	9e-05	0.00088	0.00017	0.01346	0.00126	8e-05	0.00429	0.00155	0.00058	0.00412	0.00081	0	0.00126	0.00028	0.0003	0.00049	0.00061	0.00029	0.00081	0	0	0.00019	0	0	0	0	0.00047	0	0.00222	0	0.00016	0.00063	0	0	0	0.00103
Marmoricola	0	0	0.00034	0	0	0	0	0	0.0004	0	0	0.01114	0.00015	0.00273	0.00352	0.00058	0.01472	0.0029	0.00015	0.00412	0.00114	0.00145	0.01009	0.00156	0	0.00252	6e-05	0.0006	0.00068	0.00044	0.001	0.00108	0	0	0.00058	0	0.00021	0.00032	0	0.00094	0	0.00511	0	0.00032	0.00021	0.00019	0	0.00017	0
Micropruina	0	0	0	0	0	0	0	0	0	0	0	0.00042	0	0	0	8e-05	0.01268	0.00196	0	0.00034	0.00165	0.00017	0.00036	0.0001	0	0.00013	6e-05	4e-05	4e-05	8e-05	0.00029	0	0	0	0	0	0	0	0	0	0	0.00022	0.00024	0.00016	0.00021	0	0	0	0
Actinopolymorpha	0	0	0	0	0	0	0.00074	0	0	0	0	0.00063	0	0.00019	0.00015	0	0.00238	6e-05	0	0.00034	0.00013	0.00022	0.00104	0.0002	0	0.00013	0	6e-05	0.00011	0.00012	0	0	0	0	0	0	0	0	0	0	0	0.00044	0	0	0	0.00019	0	0	0.00021
Kribbella	0	0	0	0	0	0	0	0	0	0	0	0.00589	0	0.00028	0.00044	0	0.00549	0.00126	0	0.00034	0.00044	0.00056	0.0036	0.00025	0	0.00013	0.00011	0.00015	0.00019	8e-05	0	0.00135	0	0	0	0.00018	0	0.00032	0	0	0	0.00067	0	0	0.00042	0	0	0	0
Actinomyces	0.0018	0	0.00068	0.00104	0.00222	0.00112	0.00148	0.00093	0.0004	0.00209	0	0.00505	0.00074	0.00245	0.00352	0.00224	0.00792	0.00215	0.00106	0.00172	0.0032	0.00303	0.00484	0.00167	0.00146	0.00245	0.00164	0.00019	0.00163	0.00267	0.00258	0.00351	0.01227	0	0.00116	0.00272	0.00021	0.00276	0.00043	0.00188	0.00097	0.00289	0.0024	0.00049	0.00148	0.00057	0	0.00051	0
Mobiluncus	0	0	0	0	0	0	0	0	0	0	0	0	0	0	0	0	0.00024	0	0	0	3e-05	2e-05	0	0	0	0	0	0	0	8e-05	0	0	0	0	0	0	0	0	0	0	0	0.00022	0	0	0	0	0	0	0
Arcanobacterium	0	0	0	0	0	0	0	0	0	0	0	0.00042	0	0	0	0	0	0	0	0	0	0	0	0	0	0	0	2e-05	0	0	0	0	0	0	0	0	0	0	0	0	0	0	0	0	0	0	0	0	0
Trueperella	0	0	0	0	0	0	0	0	0	0	0	0.00021	0	9e-05	0	0	0.00015	0	0	0	3e-05	0	4e-05	0	0	7e-05	0	0	0	4e-05	0	0	0	0	0	0	0	0	0	0	0	0	0	0	0.00021	0	0	0	0
Actinotignum	0	0	0	0	0	0	0	0	0	0	0.00026	0.00021	0	0	0	0	0.0001	0	0	0.00017	0	4e-05	0	5e-05	0	7e-05	0	0	0	0	7e-05	0	0	0	0	0	0	0	0	0	0	0	0	0	0	0	0	0	0
Bifidobacterium	0.00144	0.0025	0	0.00139	0.00032	0.00075	0.00074	0.00031	0	0.00168	0.00258	0.00526	0.00089	0.0016	0.00293	0.00257	0.00816	0.00297	0.00091	0.00343	0.00621	0.00873	0.00248	0.00116	0.00037	0.00073	0.0009	0.00028	0.00178	0.00145	0.00559	0.00378	0.00277	0	0.00136	0.00345	0.00145	0.00276	0.001	0.00117	0.00266	0.00089	0.00288	0.0013	0.00148	0.00095	0	0.0012	0.00433
Gardnerella	0.00036	0.00036	0.00034	0.00069	0.00285	0.00037	0.00037	0.00155	0.01826	0.00126	0.00026	0.00063	0.0003	0.00038	0	0	0.00029	0.00101	0.00015	0.00086	0.00019	0.00011	0.00104	5e-05	0.00012	0	0	0.0003	8e-05	0	0.00029	0.00027	0.0004	0.03311	0.00019	0.00054	0.00021	0.00065	0.00014	0	0.00145	0.00067	0.00072	0.00016	0	0.00038	0	0	0
Scardovia	0	0	0	0	0	0	0	0	0	0	0	0	0	0	0	0	0.00418	0	0	0	0	0	0	0	0	0	6e-05	4e-05	0	0	0	0	0	0	0	0	0	0	0	0	0	0	0	0	0	0	0	0	0
Parascardovia	0	0	0	0	0	0	0.00037	0	0	0	0	0.00021	0	9e-05	0	0	0.00015	6e-05	0	0	0	2e-05	4e-05	0.00111	0	0.00066	0	0	4e-05	0	0	0	0.00277	0	0	0	0	0	0	0	0	0	0.00024	0	0	0	0	0	0
Streptosporangium	0.00072	0	0	0.00035	0.00032	0.00037	0	0	0	0	0	0.00168	0.00015	9e-05	0.00029	8e-05	0.00325	0.00063	0.00023	0.00275	0.00013	0.00019	0.00124	0.00035	0.00024	0.00053	0	0.00011	0.00026	0.00012	0.00029	0	0	0	0	0.00018	0.00021	0	0	0.00023	0.00024	0.00111	0.00024	0	0.00021	0	0	0	0.00021
Nonomuraea	0.00036	0	0	0	0	0.00037	0	0	0	0	0	0.00126	0.0003	9e-05	0	8e-05	0.00296	0.00025	0	0.00051	0.00022	0.00048	0.00104	0.0003	0	0.0002	6e-05	6e-05	0	0.0002	0.00014	0.00027	0	0	0.00019	0	0	0	0	0	0	0.00022	0	0	0	0	0	0.00017	0
Nocardiopsis	0	0.00071	0.00068	0	0.00095	0.00112	0	0.00031	0	0	0.00026	0.00147	0	0.00056	0.00044	0.00017	0.00389	0.00114	0.00106	0.00034	0.00114	0.00041	0.00236	0.00056	0	0.00073	0	0.00015	0.00019	0.00053	0.0005	0	0	0	0.00077	0.00181	0	0.00211	0.00171	0.00117	0.00024	0.00578	0.00216	0.00016	0.00084	0.00057	0	0.00103	0.00103
Thermobifida	0.00036	0.00143	0.00068	0	0	0	0	0	0	0	0	0.00315	0	0	0	8e-05	0.00797	0.00076	0.00137	0.0012	6e-05	0.00013	0.003	0.00156	0	0	0.00017	2e-05	8e-05	8e-05	0.00029	0	0	0	0	0.00181	0	0	0.00071	0.00023	0.00169	0	0.00072	0	0	0	0	0	0
Actinomadura	0	0	0	0	0	0	0	0	0	0	0	0.00126	0	9e-05	0	8e-05	0.00389	0.00095	0	0	0.00029	0.00026	0.00068	0.00045	0	0.0002	0	6e-05	4e-05	0	7e-05	0.00135	0	0	0	0	0	0	0	0	0	0.00044	0	0.00016	0	0	0	0	0
Thermomonospora	0	0	0	0	0.00032	0	0	0	0	0	0	0.00084	0	0	0	0.00033	0.00243	0.00044	8e-05	0.00051	0.00016	4e-05	0.001	0.0001	0.00012	0	0	0.00017	0	4e-05	7e-05	0.00027	0	0	0.00039	0.00018	0	0	0	0	0	0.00022	0	0.00016	0	0	0	0	0
Amycolatopsis	0.00036	0	0.00068	0.00035	0.00127	0.00037	0.00074	0.00031	0.00079	0.00042	0.00026	0.00505	0.00089	0.00066	0.00088	0.00017	0.01443	0.00208	0.00015	0.00086	0.00101	0.00058	0.00525	0.00091	0.00037	0.00126	0.00011	0.00075	0.00023	0.0004	0.00029	0.00054	0	0	0.00039	0.00018	0.00041	0.00065	0.00014	0.00047	0.00024	0.00333	0.00072	0.00016	0	0	0	0.00017	0.00021
Saccharomonospora	0.00036	0.00036	0	0	0	0	0	0	0	0	0	0.00147	0	0.00019	0.00059	0	0.00486	0.00063	8e-05	0.00086	0.00038	0.0003	0.002	0.00015	0	0.00026	0.00011	0.00015	0.00026	0.00048	7e-05	0.00027	0.00079	0	0	0.00018	0	0.00065	0	0.00023	0	0.00089	0	0	0	0.00019	0	0.00034	0
Alloactinosynnema	0.00036	0	0	0	0.00063	0.00037	0.00037	0	0.0004	0	0	0.00042	0	0	0	8e-05	0.00155	0.00019	0.00023	0.00017	3e-05	9e-05	0.00036	0.00015	0	0.00013	6e-05	0	0	4e-05	0.00014	0.00027	0	0	0.00019	0	0	0.00016	0	0.00023	0.00024	0.00044	0	0	0.00021	0	0	0	0.00021
Saccharopolyspora	0	0	0	0	0	0	0	0	0	0	0.00052	0.00063	0	9e-05	0	8e-05	0.00209	0.00019	0	0.00172	6e-05	9e-05	0.001	0.00015	0	0.00013	0	4e-05	0	0	0.00036	0.00081	0	0	0	0	0	0	0	0	0	0.00022	0	0	0	0	0	0	0
Pseudonocardia	0	0.00036	0	0	0.00032	0	0	0.00031	0	0.00042	0	0.00505	0.0003	0.00104	0.00205	8e-05	0.05489	0.0029	0.0003	0.00154	0.00222	0.00709	0.08464	0.00313	0.00061	0.00106	0	0.00047	0.00064	0.00065	0.00143	0.00189	0	0	0.00019	0.00091	0.00041	0.00276	0.00185	0.00164	0.00073	0.00267	0.00312	0.00049	0.00211	0.00057	0	0.00103	0.00144
Kibdelosporangium	0	0	0	0	0	0	0.00037	0	0	0	0	0.00063	0	9e-05	0	8e-05	0.00121	0.00032	0	0.00017	0.00035	0	0.00048	0.00015	0	0.0002	0	4e-05	4e-05	4e-05	7e-05	0	0	0	0	0	0	0	0	0	0	0.00044	0	0	0	0	0	0.00017	0
Saccharothrix	0	0	0	0	0	0.00037	0	0	0	0	0	0.00105	0	0	0	0	0.00151	0.00013	0	0.00017	6e-05	9e-05	0.00068	0.0001	0.00012	7e-05	0	2e-05	0	0	0	0	0	0	0	0	0	0.00016	0	0.00023	0	0.00022	0	0.00016	0	0	0	0	0
Actinosynnema	0	0	0.00034	0	0.00032	0	0	0	0.0004	0	0	0.00105	0.00059	0	0	8e-05	0.00189	0.00025	8e-05	0.00154	0.00029	0	0.00076	0.00025	0	0	6e-05	0.00013	0.00015	0	0	0	0	0	0	0	0	0	0.00014	0	0	0	0.00024	0	0	0	0	0	0.00021
Kutzneria	0	0	0	0	0	0	0	0	0	0	0	0.00042	0	0	0.00029	0	0.0018	0.00038	0	0.00051	0	4e-05	0.00056	0	0	7e-05	0	0	0	4e-05	7e-05	0	0	0	0.00019	0.00018	0	0.00016	0	0	0	0.00022	0	0	0	0	0	0	0
Actinoalloteichus	0	0.00071	0	0	0.00032	0	0	0	0	0	0.00026	0.0021	0.00015	0	0.00015	0	0.00262	0.00044	0	0.00034	0.00016	0.00019	0.001	0.00045	0	0.00026	0	7e-05	0.00011	0.00012	7e-05	0.00027	0.0004	0	0	0	0	0	0	0.00023	0	0.00044	0.00048	0	0	0.00019	0	0.00034	0
Prauserella	0	0	0	0	0	0	0	0	0	0	0	0	0	0	0.00015	0	0.00107	0.00013	8e-05	0	0.00022	4e-05	0.00016	0	0	0	0	4e-05	4e-05	0	0	0.00027	0	0	0	0	0	0	0	0	0.00024	0	0	0	0	0	0	0	0
Lentzea	0	0	0	0	0	0	0	0	0	0	0	0.00168	0.00015	9e-05	0	0	0.00136	0.00038	8e-05	0.00069	6e-05	9e-05	0.00128	0.00015	0	0.00106	6e-05	0.00024	4e-05	0.00012	7e-05	0	0	0	0	0	0	0.00032	0.00014	0	0	0	0.00144	0	0	0.00019	0	0.00017	0
Allokutzneria	0	0	0	0	0	0.00037	0	0	0.00119	0	0	0.00063	0	9e-05	0	0	0.00117	0.00063	8e-05	0.00017	0.00019	6e-05	0.0006	0.0003	0	0	0	4e-05	8e-05	0	0	0.00054	0	0	0	0	0	0	0	0	0	0.00044	0	0.00016	0.00021	0	0	0	0
Catenulispora	0.00108	0	0	0	0.00032	0	0	0.00093	0.00079	0	0.00077	0.00021	0.00104	0.00132	0.00205	0.00017	0.00131	0.00032	0	0.00069	0.00057	0.00071	0.00112	0.00015	0	0.00013	0.00034	0.00017	8e-05	0.00032	0	0	0	0	0	0	0.00062	0.00032	0.00057	0.00094	0.00145	0.00044	0.00024	0	0.00021	0.00038	0	0	0.00103
Frankia	0.00036	0	0	0	0	0	0	0	0.0004	0.00084	0	0.00442	0.00059	0.00038	0.00059	0.00042	0.00651	0.00107	0.00015	0.00137	0.00057	0.00048	0.00244	0.00071	0.00049	0.00066	0.00034	0.00022	0.00023	0.0004	0.00043	0.00054	0	0	0.00039	0.00036	0	0	0.00014	0.0007	0	0.00267	0.00072	0	0.00021	0	0	0.00017	0.00041
Jatrophihabitans	0.00036	0	0	0	0	0	0	0	0	0.00042	0	0.00084	0	0.00019	0	0.00017	0.00204	0.00032	8e-05	0.00034	0.00019	6e-05	0.00048	0.00015	0.00012	0.00013	0	0.00011	0.00011	0.00012	0.00036	0.00054	0	0	0	0	0	0	0	0.00023	0	0.00044	0.00024	0	0	0	0	0	0.00021
Kineococcus	0.00036	0	0	0.00035	0	0	0.00037	0	0	0	0	0.0021	0.00015	0.00019	0.00117	0.00025	0.00141	0.00025	8e-05	0.00515	0.00044	0.00013	0.001	0.01	0	0.00404	0.00051	0.00067	0.0003	0.00044	0.00021	0.00135	0	0	0	0.00036	0	0	0.00014	0	0	0.00044	0	0	0	0	0	0	0
Candidatus Planktophila	0	0	0	0	0	0.00037	0	0	0	0	0	0.00042	0	0	0	0	0	0	0.00015	0	0	9e-05	0.0012	0.0003	0	0	0	0	0.00015	8e-05	0	0	0	0	0.00019	0	0.00021	0	0	0	0	0	0	0	0	0	0	0	0
Candidatus Nanopelagicus	0	0	0	0	0	0	0	0	0	0	0	0.00042	0	0	0	0	0	0	0	0	0	0	0	0	0	0	0	0	0	0	0	0	0	0	0	0.00018	0	0	0	0	0	0	0	0	0	0	0	0	0
Thermobispora	0	0	0	0	0	0	0	0	0	0	0	0.00063	0.0003	9e-05	0.00059	8e-05	0.00267	0.00145	8e-05	0	0.00038	0.00035	0.00044	0.00015	0	0	0.00011	6e-05	4e-05	8e-05	7e-05	0.00054	0	0	0	0.00018	0	0.00016	0	0.00047	0	0.00022	0	0	0	0	0	0.00017	0.00021
Nakamurella	0	0	0	0.00035	0	0	0	0	0	0	0.00077	0.00168	0	0	0.00059	8e-05	0.13761	0.02078	0.00015	0.00103	0.01388	0.00017	0.00116	0.00086	0	0.00046	0	0.00013	8e-05	0.0002	7e-05	0	0	0	0.00039	0	0	0.00016	0	0.00023	0	0.00178	0	0	0.00042	0	0	0	0
Acidothermus	0	0	0	0	0	0	0	0	0	0	0	0	0	0	0	0	0.00039	6e-05	0	0.00017	0	0	0.00012	0.0001	0	0	0	0	4e-05	0	0	0	0	0	0	0	0	0	0	0	0	0.00022	0	0	0	0	0	0	0
Geodermatophilus	0	0	0	0	0	0	0	0	0	0	0	0.00357	0.00015	0.00028	0.00015	0.00025	0.00393	0.00069	0.0003	0.00086	0.00057	0.00086	0.00316	0.00035	0.00024	0.0002	0.00017	0.00024	0.00053	0.00024	7e-05	0.00027	0	0	0.00019	0	0	0.00016	0.00014	0	0.00024	0.00044	0.00024	0.00016	0.00021	0	0	0.00017	0
Blastococcus	0	0	0	0	0	0.00037	0.00037	0	0	0	0	0.00168	0.00015	0.00047	0.00015	8e-05	0.00316	0.00095	0.00046	0.00051	0.00054	0.00097	0.00396	0.00035	0.00012	0.00053	0.00011	7e-05	0.00015	4e-05	0	0.00135	0	0	0.00039	0.00018	0.00021	0	0.00028	0.00047	0	0.00089	0.00072	0.00016	0.00021	0	0	0	0
Modestobacter	0	0	0.00034	0	0	0	0.00111	0.00031	0.0004	0.00084	0	0.00442	0.0003	0.00028	0.00132	0.00091	0.0067	0.00101	0.00084	0.00051	0.00143	0.01016	0.00865	0.00197	0.00024	0.00325	0.00158	0.00084	0.00446	0.00477	0.00186	0.00216	0.00079	0	0.00039	0.00091	0.00021	0.00065	0	0.00047	0.00024	0.00067	0.00216	0.00049	0.00084	0	0	0.00034	0.00021
Jiangella	0	0	0	0	0	0	0	0	0	0	0	0.00294	0	0.00038	0.00015	0.00017	0.00355	0.00051	8e-05	0	0.00032	0.00039	0.00176	0.0003	0	0.00046	0	2e-05	0.00026	0.00012	0.00021	0.00054	0	0	0.00019	0	0	0.00016	0	0	0	0.00111	0	0	0.00021	0	0	0	0.00021
Actinopolyspora	0	0.00036	0	0	0	0	0	0	0	0	0	0	0	0	0	8e-05	0.00044	0.00013	0	0	6e-05	0	0.00036	0.00015	0	0.0002	0	2e-05	4e-05	4e-05	7e-05	0	0	0	0	0.00018	0	0	0	0	0	0.00022	0	0	0	0.00019	0	0	0
Stackebrandtia	0	0	0	0.00035	0	0	0	0	0	0	0	0.00084	0	9e-05	0.00015	0.00017	0.00282	0.00316	8e-05	0	0.00022	0.00069	0.00032	0.00076	0	0.00119	0.00011	0	0	8e-05	0	0	0	0	0	0	0	0.00049	0	0.00023	0.00097	0.00044	0	0	0	0.00019	0	0	0.00021
Acidimicrobium	0	0	0	0	0	0	0	0	0	0	0	0	0	0	0	0	0.00019	0.00013	0	0	3e-05	0	4e-05	0	0	0	0	0	0	4e-05	0	0	0	0	0	0	0	0	0	0	0	0.00044	0	0	0	0	0	0	0
Rubrobacter	0	0	0	0	0	0	0	0	0	0	0	0.00063	0.00089	0	0.00073	0	0.00097	0	0	0.00069	0.00067	0.00019	0.0004	5e-05	0	0	0.00045	0.00011	0.00026	0.00061	0.00064	0.00081	0	0	0	0	0	0	0	0	0	0	0.00024	0	0.00063	0	0	0.00051	0.00062
Euzebya	0	0	0	0.00035	0	0	0.00037	0	0	0	0	0.00084	0	0.00019	0	0.00033	0.00136	0.00032	8e-05	0.00034	0.00022	0.0008	0.00032	0.0002	0	0.00013	6e-05	0.00013	0.00079	0.00057	0.00036	0.00081	0	0.01655	0.00019	0	0.00021	0.00016	0	0.00023	0	0.00044	0.00096	0.00016	0	0	0	0.00017	0.00021
Conexibacter	0	0	0	0.00035	0	0	0	0.00031	0	0	0	0.00652	0	0.00028	0.00044	0.00033	0.00369	0.00044	0.00015	0.0012	0.00025	0.00017	0.003	0.0003	0.00012	0.0002	0	0.00013	0.00026	0	0.00021	0.00135	0	0	0	0	0	0.00032	0	0.0007	0	0.00067	0	0	0	0	0	0	0
Mycoplasma	0.41372	0.28725	0.48902	0.6662	0.66312	1.01494	0.3674	0.3049	0.29134	0.37037	0.16916	0.21953	0.10302	0.09652	0.14267	0.08463	0.15034	0.10552	0.08536	0.16454	0.07506	0.07287	0.08965	0.06401	0.07338	0.08981	0.10919	0.02417	0.09895	0.0888	0.11547	0.12555	0.14803	0.13243	0.11966	0.12245	0.08743	0.17156	0.08925	0.18548	0.12539	0.1674	0.20223	0.09858	0.12376	0.10466	0.06851	0.11153	0.16032
Ureaplasma	0.00757	0.005	0.00342	0.00937	0.00696	0.0082	0.00408	0.00403	0.00635	0.00419	0.00155	0.00273	0.00178	0.00056	0.00088	0.00125	0.00165	0.00114	0.00053	0.00961	0.00076	0	0.00176	0.00076	0.00207	0.00099	0.00028	0	0.00026	0.00061	0.0015	0.0027	0.00475	0	0.00058	0.00308	0.00372	0.00276	0.00157	0.00211	0.00315	0.00333	0.0048	0.00097	0.00211	0.00095	0	0.00172	0.00248
Spiroplasma	0.15438	0.06637	0.08698	0.24462	0.12693	0.12752	0.10762	0.08304	0.09804	0.09427	0.04959	0.08096	0.02742	0.02599	0.05293	0.03214	0.07408	0.04566	0.02189	0.05113	0.0439	0.08298	0.04276	0.02802	0.02519	0.0196	0.02566	0.00809	0.04248	0.03814	0.04105	0.04509	0.07164	0.09932	0.04279	0.02794	0.03907	0.04013	0.03488	0.03212	0.0777	0.06114	0.04438	0.02793	0.02931	0.02635	0.00913	0.03346	0.03962
Mesoplasma	0.01118	0.00393	0.00788	0.00798	0.00665	0.00858	0.00631	0.00465	0.00675	0.01131	0.00362	0.00252	0.00326	0.00217	0.00191	0.00066	0.00063	0.00069	0.00015	0.00892	0.00095	4e-05	0.00136	0.00015	0.00231	0.00053	0.00102	0.00028	0.00026	0.00016	0.00079	0.0054	0.00554	0	0.0031	0.00417	0.0062	0.00504	0.00171	0.00774	0.0046	0.00511	0.00384	0.00325	0.00611	0.00228	0	0.00137	0.00578
Entomoplasma	0.00397	0.00071	0.00137	0.00173	0.00443	0.00447	0.00371	0.00155	0.00238	0.00209	0.00077	0.00147	0.00237	0.00056	0.00103	0.00017	0.00015	0.00019	8e-05	0.00069	0.00019	0	0.00028	0.0001	0.00085	7e-05	0.00017	0.00011	0.00026	4e-05	0.00014	0.00216	0.00396	0	0.00116	0.00091	0.00103	0.00097	0.00043	0.00188	0.00194	0.00245	0	0.00114	0.00169	0.00076	0	0.00086	0.00083
Candidatus Phytoplasma	0.01876	0.01891	0.01404	0.02672	0.01931	0.01641	0.01522	0.0093	0.0135	0.01508	0.00594	0.00526	0.00385	0.00659	0.0044	0.00149	0.00403	0.00208	0.00106	0.01527	0.00263	0.00274	0.00372	0.00076	0.00256	0.00199	0.00158	0.0003	0.00053	0.00057	0.00122	0.00432	0.00673	0	0.00407	0.00472	0.00413	0.00617	0.00456	0.00446	0.00533	0.00778	0.00432	0.0039	0.00822	0.00284	0.00457	0.00618	0.00495
Acholeplasma	0.00757	0.00464	0.00274	0.00729	0.00443	0.00932	0.00594	0.00341	0.00635	0.00922	0.00568	0.00736	0.00474	0.00838	0.0176	0.01379	0.00826	0.00682	0.00357	0.00515	0.00834	0.01361	0.00665	0.00111	0.00402	0.0057	0.00423	0.00162	0.00692	0.00638	0.01275	0.01512	0.01425	0.01655	0.00658	0.0029	0.01013	0.01105	0.0037	0.01079	0.00775	0.00734	0.00456	0.0039	0.00696	0.0091	0.00457	0.00927	0.00681
Candidatus Izimaplasma	0	0	0	0	0	0	0	0	0	0	0	0	0.00563	9e-05	0	0	0	0	0	0	0	2e-05	0	0	0.00231	0	0	0	0	0	0	0.00459	0.00594	0.03311	0.006	0.00599	0.00496	0.00536	0.00199	0.00516	0.0029	0.00378	0.00624	0.00292	0.00274	0.00398	0	0.00275	0.00351
Dehalogenimonas	0.00685	0.00678	0.00822	0.00937	0.0076	0.01007	0.00891	0.00744	0.00675	0.01341	0.00336	0.00252	0.00534	0.00603	0.00381	0.00141	0.00219	0.00499	0.00152	0.00069	0.00165	0.00067	0.00112	0.00126	0.00402	0.00351	0.00412	0.00049	0.00151	0.00206	0.00208	0.00594	0.00475	0	0.00194	0.00381	0.00186	0.0026	0.00157	0.00234	0.00363	0.00333	0.00288	0.00179	0.00316	0.00152	0	0.00154	0.00351
Dehalococcoides	0.00505	0	0	0.00451	0	0	0.00148	0	0	0.00335	0	0	0	0	0	0	0	0	0	0	0.00035	0	0	0	0	0	0	0	0.00045	0	0	0	0	0	0	0	0	0	0	0	0	0	0	0	0	0	0	0	0
Brevefilum	0.00036	0.00785	0.0024	0.00139	0.00095	0.00336	0.00482	0.00217	0.00278	0.00293	0.00491	0.01114	0.00163	0.01196	0.0063	0.00424	0.00597	0.0065	0.00205	0.00223	0.00368	0.00199	0.00124	0.00298	0.00207	0.00874	0.00823	0.00099	0.00231	0.00457	0.00888	0.00135	0.00079	0	0.00116	0.00091	0.00103	0.00097	0.001	0.00188	0.00218	0.00178	0.00144	0.00081	0.00084	0.00076	0	0.00051	0.00103
Anaerolinea	0	0.00071	0	0	0	0	0	0	0	0	0.00052	0.00063	0.00015	0.00132	0.00044	0.00017	0.00063	0.00088	0.00038	0.00034	0.00029	9e-05	0.00012	0.00045	0.00146	0.00053	0.00028	0.00011	0.00011	0.00028	0.00057	0.00027	0.00119	0	0.00039	0.00054	0	0.00032	0	0.0007	0	0.00067	0.00024	0.00032	0.00042	0.00038	0	0.00017	0.00021
Sphaerobacter	0.00361	0.01035	0.00925	0.00729	0.00886	0.00969	0.01893	0.01611	0.02064	0.01592	0.00568	0.00273	0.00074	0.00104	0.00059	0.00091	0.00165	0.00177	0.00038	0.00069	0.00089	0.00061	0.00236	0.00045	0.00097	0.00172	0.00141	0.00013	0.00061	0.00105	0.00093	0	0.00198	0.01655	0.00058	0.00054	0.00041	0	0.00014	0	0	0.00089	0.00096	0.00016	0.00063	0.00019	0	0	0.00062
Thermomicrobium	0	0	0.00548	0	0.00475	0.00634	0.00037	0.00558	0.00595	0	0	0.00021	0	0	0	0	5e-05	6e-05	0	0	0	0	0	0.0001	0	0	0	0	0	4e-05	0	0	0	0	0	0	0	0	0	0	0	0	0	0.00016	0.00021	0	0	0	0
Chloroflexus	0	0.00036	0	0.00035	0.00032	0	0	0	0	0	0.00026	0	0	0	0.00015	0.00017	0.00034	6e-05	8e-05	0.00069	0	6e-05	4e-05	0.00015	0	0.00033	0	2e-05	4e-05	8e-05	0.00021	0.00108	0	0	0	0	0	0	0.00014	0	0	0	0.00024	0.00016	0	0.00076	0	0	0.00021
Roseiflexus	0	0.00107	0.00034	0.00035	0.00222	0	0.00037	0.00062	0	0.00042	0.00026	0.00084	0.00044	0.00056	0.00015	0.00017	0.00019	0.00044	8e-05	0.00069	0.00016	2e-05	0.0002	0.00015	0.00049	7e-05	0.00028	0.00013	0.00011	0.00024	0.00014	0.00081	0.0004	0	0.00058	0.00109	0.00103	0.00016	0.00028	0	0	0.00022	0.00048	0	0.00063	0.00038	0	0.00069	0.00021
Caldilinea	0	0	0	0	0	0	0	0	0	0	0	0	0.00015	0	0	0	0.0001	0	0	0	0.00019	0	0	5e-05	0	0	0	0	0	0	0	0	0	0	0	0	0	0	0	0	0	0	0	0	0	0	0	0	0
Candidatus Promineofilum	0	0	0.00034	0.00035	0	0.00037	0	0	0.0004	0	0.00026	0.00063	0.00074	0.00075	0.00073	0.00033	0.00087	0.00044	0	0.00017	0.00041	9e-05	0.00044	0.00025	0.00061	0.00013	0.00023	0.00011	0.00011	0.00036	0.0005	0	0.0004	0	0	0	0	0.00016	0	0	0	0.00044	0	0	0	0.00019	0	0.00017	0
Deinococcus	0.00144	0.00107	0.00103	0.00035	0.00063	0	0	0.00062	0	0.00126	0.00258	0.00421	0.00178	0.00358	0.02639	0.00349	0.04158	0.01332	0.00395	0.08442	0.00865	0.00218	0.00541	0.01302	0	0.00563	0.00135	0.00497	0.00348	0.00307	0.00215	0.00054	0	0	0	0.00145	0.00021	0.00032	0.00057	0	0	0.00245	0	0	0	0.00038	0	0.00086	0
Truepera	0	0	0	0.00069	0.00127	0.00112	0	0	0	0	0	0	0	9e-05	0	0	5e-05	0.00013	8e-05	0	0	2e-05	4e-05	0	0	0	6e-05	2e-05	0	0	7e-05	0	0	0	0	0	0	0	0	0	0	0	0	0	0	0	0	0	0
Marinithermus	0.00108	0	0.00137	0	0.00032	0	0.00148	0.00093	0.00159	0	0.00052	0.00021	0.00015	0.00056	0.00073	0.00058	0.00049	0.00038	0.00015	0.00017	0.00016	0	0.00024	0.0002	0.00037	0.00033	0.00045	6e-05	8e-05	0.00032	0.0005	0	0	0	0.00058	0	0.00021	0.00016	0	0.00047	0	0	0.0012	0.00016	0.00042	0.00019	0	0	0.00021
Thermus	0	0	0	0	0	0	0.00037	0	0	0	0.00026	0.00021	0.00015	0.00019	0.00073	0.00025	0.00151	0.00038	0.00114	0	0.00216	0.00035	0.00144	0.00035	0.00012	0.00026	0.00028	0.00013	0.00072	0.00105	0.00043	0.00054	0.00079	0	0.00058	0.00036	0	0.00016	0.00071	0.00047	0.00097	0	0.00024	0.00016	0.00021	0.00038	0	0.00017	0.00021
Meiothermus	0	0	0	0	0.00032	0	0.00074	0.00031	0	0.00042	0.00026	0.00063	0.00059	0.00019	0.00029	0.00025	0.00053	0.00044	0.00015	0	0.00016	9e-05	0.00036	0.0003	0.00012	0.00026	0.00068	2e-05	8e-05	0.00024	0.00036	0.00027	0	0	0	0.00018	0	0.00016	0	0.00023	0	0	0.00096	0.00016	0	0.00019	0	0	0.00021
Oceanithermus	0	0	0	0	0	0	0.00037	0	0.00079	0	0	0.00021	0	0	0	0	5e-05	0	0	0.00789	0	0	0.002	5e-05	0	7e-05	0	0	4e-05	4e-05	0	0.00027	0	0	0	0	0	0	0	0	0	0	0	0	0	0	0	0	0
Coprothermobacter	0.00036	0.00071	0.00034	0	0	0	0	0.77154	0.0004	0.00042	0.00026	0.00021	0.00015	0.00047	0.00015	0.00033	0	0.00013	0	0	0.0001	2e-05	8e-05	5e-05	0.00024	7e-05	0.00028	6e-05	0.00015	0.00016	0.00029	0	0	0	0	0	0	0	0	0	0.00024	0	0	0	0.00021	0	0	0	0
Chthonomonas	0	0.00036	0	0	0	0	0	0	0	0.00042	0	0.00021	0	0.00019	0	8e-05	0	0	0	0	3e-05	0	0	0.0001	0	7e-05	0.00023	4e-05	0	4e-05	0	0	0	0	0	0	0	0.00016	0	0	0	0.00022	0	0	0	0	0	0	0
Fimbriimonas	0	0	0	0	0	0	0	0	0	0	0	0.00021	0.0003	0	0	0	0	0	0	0	0	4e-05	0.00012	0	0	0	0	2e-05	4e-05	4e-05	7e-05	0	0	0	0	0	0	0	0.00014	0	0	0	0	0	0	0	0	0	0
Thermobaculum	0	0	0	0	0	0	0	0	0.46877	0	0	0	0	0	0	0	5e-05	0.00013	0	0	3e-05	0	8e-05	0	0	7e-05	0	0	0	0	0	0	0	0	0	0	0	0	0	0	0	0	0	0	0	0	0	0	0
Pasteurella	28.9506	30.1946	25.4824	25.6354	24.9135	26.434	30.5382	36.2605	36.6641	33.9523	16.709	29.9306	17.732	24.9753	28.0027	15.1327	22.9145	22.6678	10.9561	14.8648	15.9245	11.5961	15.4604	29.2669	24.6043	14.8249	14.0593	2.99168	10.9687	10.7738	15.5014	28.4362	17.3159	16.4211	24.2599	33.0014	14.1655	22.7813	19.2294	25.0775	34.9948	33.8366	30.3275	27.73	23.2775	9.86807	10.4544	13.6355	27.8997
Haemophilus	0.02092	0.00892	0.01678	0.04268	0.02437	0.0302	0.02264	0.01611	0.0127	0.01843	0.00852	0.0082	0.00637	0.00217	0.00411	0.00149	0.0052	0.00284	0.00076	0.00601	0.00295	0.00015	0.00304	0.00106	0.00243	0.00113	0.00147	0.00035	0.00113	0.00129	0.00301	0.00891	0.00989	0.01655	0.00426	0.00472	0.00641	0.0052	0.00356	0.00868	0.0046	0.01112	0.00672	0.00357	0.00464	0.00455	0	0.00618	0.0066
Histophilus	0.0083	0.01249	0.00445	0.01561	0.01298	0.00708	0.01039	0.00558	0.00437	0.0067	0.00439	0.01009	0.00311	0.00207	0.00308	0.00415	0.00831	0.00455	0.00319	0.00909	0.0051	0.00125	0.0046	0.00242	0.00195	0.0057	0.00186	0.00011	0.0003	0.00032	0.00294	0.00432	0.00989	0.01655	0.00697	0.00508	0.00124	0.00276	0.00683	0.00469	0.00073	0.00445	0.00408	0.00179	0.00443	0.00114	0.0137	0.0048	0.0066
Mannheimia	0.00289	0.00107	0.0024	0.00382	0.00253	0.00224	0.00148	0.00155	0.00278	0.00168	0.00232	0.00105	0.00074	0.00122	0.00103	0.00133	0.0016	0.00051	0.00023	0.00223	0.00101	0.00086	0.00124	0.00182	0.00049	0.00086	0.0009	0.00011	0.00045	0.00036	0.00079	0.00108	0.00079	0	0.00155	0.00073	0.00165	0.0013	0.00071	0.00141	0.00266	0.002	0.00048	0.00065	0.00148	0.00171	0	0.00034	0.00083
Aggregatibacter	0.0018	0.00036	0.00137	0.00208	0.00411	0.00634	0.00223	0.00279	0.00119	0.00168	0.00052	0.00126	0.0003	0.00028	0.00015	0.00033	0.00034	0.00044	0.00038	0.00034	0.00032	4e-05	0.00028	0.0001	0.00024	7e-05	0	4e-05	0.00023	4e-05	7e-05	0	0	0	0.00019	0.00018	0.00021	0.00016	0.00014	0	0.00048	0.00044	0.00024	0.00016	0	0.00038	0	0.00034	0
Glaesserella	0.0018	0.00036	0.00068	0.00278	0.0038	0.00261	0.00297	0.00124	0.00079	0.00126	0.00026	0.00105	0.00059	0.00019	0.00015	0.00017	0.00039	6e-05	0.00023	0.00017	3e-05	4e-05	8e-05	0	0.00012	0.00013	0.00011	2e-05	0.00034	0.00012	0.00014	0.00027	0	0	0	0	0	0.00016	0.00014	0.00023	0.00048	0.00022	0.00024	0.00049	0	0	0	0.00017	0.00041
Actinobacillus	0.00252	0	0.00274	0.00243	0.0019	0.00373	0.00074	0.00372	0.00238	0.00126	0.00026	0.00042	0.0003	0.00028	0	0.00025	0	0.00032	0.00076	0.00326	0.00025	2e-05	0.0002	0.00015	0.00037	0	0	0	4e-05	0	0.00043	0	0	0	0.00058	0.00109	0.00083	0.00016	0.00028	0.00047	0	0.00067	0.00072	0.00049	0.00021	0.00019	0	0.00034	0.00165
Gallibacterium	0	0	0	0	0	0	0	0	0	0	0	0.00021	0	0	0	0	0	0	0	0	3e-05	2e-05	0	0	0	0	0	0	4e-05	0	0	0	0	0	0	0.00018	0	0	0	0	0	0	0	0	0.00021	0	0	0	0
Bibersteinia	0	0	0	0	0	0	0	0.00093	0	0	0	0	0	0	0	0	0	0	0	0	0	0	0	0	0	0	0	0	0	0	0	0	0	0	0	0	0	0	0	0	0	0	0	0	0	0	0	0	0
Basfia	0	0	0	0	0	0	0	0	0	0	0	0	0	0	0	0	0	0	0	0	0	0	4e-05	0	0	0	0	0	0	0	0	0	0	0	0	0	0	0	0	0	0.00024	0	0	0	0	0	0	0	0
Halomonas	9.6995	8.24689	10.7451	9.01413	10.9701	11.8244	9.87386	6.3759	6.20396	9.15874	15.35	6.83221	14.6751	10.6489	6.7406	15.2373	8.28483	10.9174	18.9515	13.4906	14.1253	13.9662	11.2371	7.81331	12.474	14.3114	16.1992	5.16952	18.0838	18.1241	14.4543	10.4153	13.7775	13.0608	9.50895	7.64916	15.7955	12.1633	16.697	8.55246	7.55954	5.46489	9.21707	10.3958	11.8989	18.74	18.2964	15.5277	10.4191
Candidatus Carsonella	0.01803	0.00464	0.01815	0.02255	0.02311	0.03095	0.0115	0.01054	0.00873	0.0176	0.00336	0.00652	0.00104	0.00066	0.00029	0.00141	0.00029	0.00044	0.00084	0.00137	0.00032	0.00017	0.0006	0.00091	0.00061	0.00079	0.0009	7e-05	0.00068	0.00032	0.00064	0.00027	0.00515	0	0.00058	0.00163	0.00186	0.00114	0.00157	0.00258	0.00169	0.00245	0.0036	0.00146	0.00126	0.00152	0	0.00103	0.00165
Candidatus Portiera	0.00938	0.00714	0.00377	0.01319	0.01298	0.01305	0.00779	0.02169	0.00714	0.02221	0.00465	0.03301	0.00964	0.00876	0.01012	0.00623	0.02317	0.02652	0.00137	0.01836	0.01021	0.00143	0.01049	0.00338	0.00389	0.00437	0.00406	0.00114	0.00329	0.00158	0.00401	0.11583	0.01346	0.03311	0.71697	0.2157	0.03927	0.64353	0.10335	0.44295	0.06729	0.44396	0.52106	0.33665	0.80095	0.31114	0.2923	1.01509	0.42897
Candidatus Evansia	0.00072	0.00036	0.00068	0.00035	0.00158	0.00037	0.00037	0.00062	0	0.00168	0	0	0.00015	0	0.00015	0	0.0001	6e-05	0.00015	0	0	2e-05	4e-05	0	0	0	6e-05	0	0.00011	0.00016	0	0	0	0	0	0.00018	0.00021	0	0	0	0.00048	0.00022	0	0	0	0	0	0	0
Zymobacter	0	0	0	0	0.00032	0	0	0	0	0	0	0	0	0	0	0	0	0	0	0.00017	3e-05	0	0.00012	0	0	7e-05	0	0	0	0	0	0.00027	0	0	0	0	0	0	0	0	0	0	0	0	0	0	0	0	0
Salinicola	0.00036	0.00036	0	0	0	0	0	0	0	0	0	0.00021	0	0.00019	0.00015	0	0.00015	0	0	0.00017	0.00019	0.00013	0.00016	0.00035	0	0.0002	0	4e-05	0	0	0.00014	0	0	0	0	0	0	0	0	0	0	0	0	0	0	0.00019	0	0	0
Kushneria	0.00036	0	0	0	0	0	0	0	0	0	0	0.00021	0	9e-05	0.00015	0	0	0	8e-05	0.00017	0.00016	4e-05	4e-05	0.00015	0	7e-05	0.00011	4e-05	0	0	0	0.00027	0	0	0	0	0.00021	0	0	0	0	0.00044	0	0	0	0	0	0	0
Chromohalobacter	0	0	0	0	0	0	0	0	0	0	0	0.00021	0	0	0.0107	8e-05	0	0.00025	0	0	0.00013	0	0.00028	5e-05	0	0.00179	0.00446	2e-05	0	0	0.0058	0	0.0004	0	0	0	0.00021	0	0	0	0	0	0	0	0	0	0	0	0
Cobetia	0	0	0	0	0	0	0	0	0	0	0	0	0.00015	0	0	0	0	0	0.00023	0.00017	0	0.00015	0.00016	0	0	0.00013	0	2e-05	0	4e-05	0	0	0	0	0	0	0	0	0	0.00023	0.00024	0	0	0	0	0	0	0	0
Halotalea	0	0	0	0	0	0	0	0	0	0	0	0.00021	0	0	0.00015	0	0.00049	6e-05	0	0.00069	0	2e-05	8e-05	0	0	0.00013	6e-05	0	8e-05	8e-05	0	0	0.0004	0	0	0	0	0	0	0	0	0	0	0	0	0	0	0	0
Alcanivorax	0.01118	0.00321	0.01096	0.0111	0.01234	0.01566	0.00928	0.01239	0.00794	0.01006	0.00878	0.00252	0.008	0.00226	0.00176	0.00324	0.00296	0.00177	0.00296	0.00206	0.00225	0.00164	0.00288	0.00212	0.0011	0.00397	0.0035	0.00071	0.00212	0.00368	0.00344	0.00486	0.00435	0	0.00019	0.00036	0.00083	0.00162	0.00057	0.00188	0.00048	0.00044	0.00144	0.00114	0.00211	0.00265	0	0.0012	0.00124
Ketobacter	0	0	0	0	0	0	0	0.00031	0	0	0	0	0	0	0	0	5e-05	0	0	0	0.00013	0	4e-05	0	0	0	0	0	0	0	0.00014	0	0	0	0	0	0	0	0	0	0	0	0	0	0	0	0	0	0
Marinomonas	0.00072	0	0	0.00035	0	0.00037	0	0	0	0	0	0	0.0003	9e-05	0	0	0	6e-05	0	0	0	9e-05	0.00012	0.0002	0.00061	7e-05	0	0	0.00015	8e-05	7e-05	0	0	0	0	0	0.00021	0.00016	0	0.0007	0	0	0.00024	0	0	0	0	0.00034	0.00021
Oleispira	0.00072	0	0.00034	0.00069	0.00063	0.00037	0.00148	0	0	0	0.00077	0	0	0.00085	0.00103	0.00058	0.00053	0.00038	0.00023	0.00069	0.00013	0	4e-05	0	0	0.0006	0.00051	0	0	8e-05	0.00043	0	0	0	0.00039	0	0	0.00016	0.00028	0.00117	0.00097	0	0	0	0.00148	0.00076	0	0	0.00144
Thalassolituus	0.00036	0	0	0	0	0	0	0	0	0	0	0	0	0	0	0	0	0	0	0	0	0	8e-05	0	0	7e-05	0	0	0	0	0	0	0.00554	0.01655	0	0	0	0	0	0	0	0	0	0	0	0	0	0	0
Bacterioplanes	0.00036	0	0	0.00035	0	0.00037	0	0	0	0	0.00077	0	0.00015	9e-05	0	0	0	0	0	0.00034	0	0	0	5e-05	0	7e-05	0	0	0	8e-05	0	0	0	0	0	0	0	0	0	0	0	0	0.00024	0	0	0	0	0	0
Marinobacterium	0	0	0	0	0	0	0	0	0	0	0	0	0	0	0.00015	0	5e-05	6e-05	0	0.00017	0	0	0.00028	0.00015	0	0.00013	0	0	4e-05	0	0	0	0	0	0	0	0	0	0	0	0	0	0	0	0	0	0	0	0
Saccharospirillum	0.00036	0	0	0	0	0	0	0	0	0	0	0	0	0	0	0	0.00053	0	0	0	0	0	0	0	0	0	0	0	0	0	0	0	0	0	0	0	0	0	0	0	0	0	0	0	0	0	0	0	0
Reinekea	0	0	0.00068	0	0.00095	0.00037	0	0.00031	0	0	0	0.00042	0.00059	0.00019	0	0	0.00015	6e-05	0	0.00051	0.00016	2e-05	0.00012	5e-05	0.00012	0.00013	0.00028	0.00011	0.00023	0.00016	0.00021	0.00027	0	0	0.00019	0	0	0	0.00014	0	0	0	0	0.00016	0	0	0	0	0
Gynuella	0	0	0	0	0	0	0	0	0	0	0	0	0	0	0	0	5e-05	0	0	0	0	0	0	0	0	0	0	0	4e-05	0	0	0	0	0	0	0	0	0	0	0	0	0	0	0	0	0	0	0	0
Oleiphilus	0	0	0	0	0.00032	0.00037	0	0	0	0	0	0	0	0	0	0	0	0	8e-05	0	6e-05	0	0	5e-05	0	0	6e-05	0	0	4e-05	0	0	0	0	0	0	0	0	0	0.00023	0	0	0	0	0	0	0	0	0
Hahella	0	0.00107	0.00034	0.00035	0	0.00037	0	0.00031	0	0	0	0	0.00015	0	0	8e-05	0.00015	6e-05	8e-05	0	3e-05	4e-05	8e-05	0.0001	0	0	6e-05	2e-05	0	4e-05	7e-05	0.00054	0.0004	0.01655	0	0	0.00062	0	0.00043	0	0	0	0	0	0	0.00057	0	0	0
Kangiella	0	0.00036	0.00034	0.00069	0.00095	0	0.00111	0.00062	0	0.00042	0	0.00126	0.0003	0.00075	0.00117	0.00083	0.00112	0.00051	0.00038	0.00086	0.00067	0.00039	0.00048	0.00076	0.00073	0.00073	0.00096	0.00034	0.00034	0.00024	0.00064	0.00108	0	0	0.00097	0.00073	0.00062	0.00097	0.00071	0.00164	0.00169	0.00178	0.00096	0.00065	0.00042	0.00076	0	0.0012	0.00103
Endozoicomonas	0	0	0	0	0	0	0	0	0	0	0	0.00021	0	0	0	0	0	0	0	0	0	0	0.00012	0	0	7e-05	0	4e-05	4e-05	0	0	0	0	0	0	0	0	0	0	0	0	0	0	0	0	0	0	0	0
Candidatus Hamiltonella	6.50661	1.39167	6.58909	11.8077	9.18834	3.7984	4.80778	11.188	6.09401	4.98494	0.79856	2.34904	4.74506	1.0696	0.61583	0.81064	0.75588	1.45799	0.54833	3.73236	1.01111	0.12677	0.99914	1.36096	1.52244	0.76775	0.63486	0.31465	0.3512	0.42976	0.34499	2.95875	2.52634	2.28439	2.16348	2.44124	4.47434	2.22871	1.59888	3.00402	1.8097	1.75027	2.06599	1.18421	2.27045	3.32184	2.50742	2.59161	2.19211
Candidatus Purcelliella	0.01046	0.00535	0.01301	0.01388	0.01614	0.02908	0.00705	0.00837	0.00635	0.01047	0.00362	0.00063	0.00074	0.00038	0.00103	0.00058	0.00024	0.00032	0.00046	0.00103	0.0001	0.00026	0.0004	0.0004	0.00061	0.00046	0.00023	7e-05	0.00023	0	7e-05	0.00081	0.00198	0	0.00155	0.00054	0.00103	0.00195	0.00057	0.00211	0.00073	0.00156	0.00168	0.00146	0	0.00057	0.00457	0.0012	0.00144
Candidatus Blochmannia	0.00469	0.00214	0.00548	0.0052	0.00443	0.0041	0.00186	0.00279	0.00476	0.00251	0.00181	0.00126	0.00104	0.00056	0.00132	0.00058	0.00102	0.00082	0.00023	0.00103	0.00098	0.00011	0.0012	0.0003	0.00049	0.00046	0.00023	6e-05	0.00034	0.00048	0.00107	0.00108	0.00079	0	0.00058	0.00054	0.00103	0.00309	0.001	0.00141	0.00145	0.00178	0.00168	0.00114	0.00105	0.00076	0	0.00034	0.00083
Candidatus Tachikawaea	0	0.00107	0.00103	0.00104	0.00095	0.00373	0.00148	0.00031	0.0004	0	0.00026	0	0	9e-05	0	0	5e-05	6e-05	0.00015	0.00103	0	0	8e-05	0	0	7e-05	0	0	4e-05	0	0.00036	0.00027	0.00079	0	0.00039	0.00036	0.00062	0.00016	0.00014	0	0.00048	0.00067	0	0.00016	0	0.00019	0	0	0
Candidatus Doolittlea	0	0	0	0	0	0	0	0	0	0	0	0	0	0	0	0	0	0	0	0	0	0	0	0	0	0	0	0	0	0	0	0	0	0	0	0	0	0	0	0	0	0	0	0	0	0	0	0	0
Candidatus Hoaglandella	0	0.00107	0.00103	0	0.00063	0	0.00037	0	0.0004	0.00042	0	0.00021	0	0.00056	0.00073	0.00025	0.00024	0.00051	8e-05	0.00017	0.0001	0.00017	0.00028	0.0001	0.00037	7e-05	6e-05	0	0.00019	0.00028	0.00043	0	0	0	0	0.00018	0.00021	0	0	0	0.00024	0	0.00024	0	0	0.00019	0	0	0.01403
Candidatus Mikella	0	0	0	0	0	0	0	0	0.0004	0	0	0	0.00044	0	0	0	5e-05	6e-05	0.00015	0	0	0	0	0.00015	0.00012	0	0.00056	0	0.00019	0	0	0.00054	0	0	0.00019	0.00018	0	0	0.00014	0.00094	0	0	0	0.00016	0	0	0	0.00309	0.00041
Candidatus Gullanella	0	0	0.00068	0.00035	0.00095	0.00075	0.00037	0.00093	0.0004	0.00042	0.00026	0.00336	0.00015	0.00066	0.00044	0.00033	0.00466	0.00505	0	0.00017	0.00168	0.00013	0.00076	0.00162	0.00024	0.00146	0.00039	0.00054	4e-05	0.00016	0.00057	0.00027	0.00079	0	0.00155	0	0	0.00081	0.00057	0.00047	0.00048	0.00067	0.01415	0.00114	0.00211	0.00019	0	0.00017	0.00021
Escherichia	0.20199	6.5148	2.52694	0.26925	2.7088	0.39263	1.61138	0.1822	3.34331	0.18896	2.18105	0.33645	0.04136	0.49332	0.25704	0.68432	5.27565	1.28636	0.39737	0.01253	1.69435	0.13839	4.28141	3.2156	0.44055	0.40712	0.38161	0.06159	0.04834	0.21276	0.4318	0.05886	4.93275	7.16769	0.02381	0.04281	0.03948	0.02778	0.03416	0.00938	0.05156	0.01734	0.02087	0.01721	0.02087	0.00872	0.01827	0.01201	0.01795
Klebsiella	0.0642	0.02462	0.04109	0.07217	0.07818	0.15511	0.03526	0.08614	0.04485	0.06326	0.0186	0.176	0.02283	0.02938	0.25689	0.03629	0.17939	0.0862	0.04386	0.00944	0.13176	0.04906	0.13854	0.00873	0.05927	0.0196	0.01715	0.00323	0.0348	0.02291	0.02113	0.26785	0.46149	0.7118	0.05847	0.02921	1.05435	0.01852	0.02819	0.0605	0.01477	0.26477	0.02351	0.02615	0.04765	0.02199	0.16442	0.03243	0.00929
Citrobacter	0.03896	0.01963	0.02466	0.04198	0.07248	0.09583	0.0308	0.02789	0.02262	0.0419	0.00775	0.01472	0.00534	0.00122	0.00249	0.00432	0.01117	0.00903	0.00692	0.00206	0.00453	0.0003	0.00741	0.00212	0.00219	0.00265	0.00152	0.00099	0.00223	0.00174	0.00372	0.00378	0.0372	0	0.00194	0.00744	0.00207	0.00682	0.00199	0.01079	0.00097	0.00378	0.00024	0.0013	0.00337	0.00228	0	0.00772	0.00681
Enterobacter	0.00757	0.00143	0.00925	0.00208	0.0057	0.00783	0.00631	0.01177	0.00714	0.0067	0.00284	0.02481	0.00119	0.01186	0.0173	0.00698	0.01278	0.01389	0.00403	0.06915	0.00815	0.00344	0.01289	0.0055	0.0017	0.0153	0.0031	0.00136	0.00333	0.00453	0.00516	0.01242	0.01385	0	0.00155	0.00363	0.03762	0.00227	0.00057	0.00164	0.00194	0.01112	0.006	0.00081	0.00232	0.00057	0.00913	0.00137	0.00186
Salmonella	0.04148	0.01927	0.01507	0.10444	0.07818	0.10589	0.05567	0.02293	0.0651	0.03813	0.00052	0.00126	0.01423	0.06168	0.02258	0.07366	0.02754	0.03713	0.00464	0.02213	0.02605	0.00383	0.02198	0.11343	0.0516	0.03073	0.04038	0.00637	0.00874	0.01168	0.04312	0.00108	0.06412	0.04966	0.012	0.00653	0.01157	0.02128	0.00014	0.01923	0.03341	0.00689	0.01727	0.01998	0.01497	0.03375	0.00457	0.02694	0.0194
Candidatus Riesia	0.00216	0.00036	0	0.00035	0	0.00037	0	0.00062	0	0	0	0.00042	0	0	0	0	0	0	0	0	0	0	0	0.0002	0	0.00013	0.00011	0	0	0	0	0	0	0	0	0	0	0	0.00028	0	0.00073	0.00022	0.00096	0	0	0	0	0	0
Cedecea	0.00216	0.00143	0.00068	0.00069	0.00063	0.00112	0.00037	0.00124	0.0004	0	0.00077	0.00105	0.00089	0.00075	0.00029	0.00017	0.00034	0.00013	8e-05	0.0012	0.00016	4e-05	0.00044	0.00056	0.00085	0.00086	0.00034	9e-05	0.00061	0.00012	7e-05	0.00216	0.00237	0	0.00039	0.00073	0.00041	0.00097	0.001	0.00117	0.00121	0.002	0.00096	0.00049	0.00084	0.00076	0	0.00103	0.00144
Leclercia	0.0018	0	0	0	0.00032	0	0	0	0	0	0	0.02544	0	0.00094	0.00308	0	0.00126	0.00145	0.00046	0.00395	0.00155	0.00022	0.00056	0.0005	0	0.00252	0.00039	0.00026	0.0011	0.00162	0.00021	0	0	0	0	0	0	0	0	0	0	0	0	0	0	0	0	0	0
Pluralibacter	0.00144	0.00357	0	0.00069	0.00032	0.00186	0.00148	0.00093	0.00198	0.00251	0.00052	0.01114	0.00089	0.00264	0.00748	0.00249	0.02283	0.00985	0.00464	0.00172	0.00254	0.0067	0.01161	0.00167	0.00183	0.00325	0.00214	0.00039	0.00129	0.00202	0.00236	0.00162	0.00119	0	0.00349	0.00218	0.00207	0.0026	0.001	0.00328	0.00412	0.00156	0.00264	0.00471	0.00337	0.00133	0.00913	0.0175	0.00062
Raoultella	0.00072	0	0.00377	0.00312	0.00253	0.00298	0.00297	0.00186	0.00198	0.00545	0.00129	0.00063	0.00104	0.00047	0.00015	0.00042	0.00049	0.00013	0	0.0012	3e-05	0	0.00072	0.0003	0.00049	0.00073	6e-05	0.00013	0.00026	0.00012	7e-05	0.00135	0.0091	0	0.00271	0.00036	0.00227	0.0026	0.00071	0.00422	0.00242	0.00333	0.00048	0.00032	0.00253	0.00209	0	0.00189	0.00227
Candidatus Ishikawaella	0.00036	0	0	0	0.00063	0.00037	0	0.00031	0.0004	0	0	0.00063	0	0.00019	0.00015	0	5e-05	0	0	0.00069	0.00019	0	0	0	0	0	0	0	0	0	7e-05	0.00027	0.0004	0	0	0	0	0	0	0	0	0.00044	0	0.00016	0	0	0	0	0.00021
Cronobacter	0.00036	0.00071	0.00068	0.00069	0.00032	0	0	0.00062	0.00079	0.00042	0.00026	0.00147	0.00059	0.00047	0.00044	0.00017	0.00058	0.00013	0.0003	0.00137	0.0001	0.00011	0.00028	0.0002	0.00024	0.00172	0.00034	0.00092	0.00053	0.0002	0.00021	0	0.00158	0	0.00136	0.00036	0	0.00081	0.00014	0.00094	0.00024	0.00022	0.00096	0.00114	0	0.00019	0	0.00069	0.00021
Limnobaculum	0.00036	0.00036	0	0.00104	0.00032	0.00149	0.00148	0.00031	0.0004	0.00084	0	0	0	0	0.00015	0	5e-05	0	8e-05	0	0	0	4e-05	0	0	0	0	0	0	0	0.00021	0	0	0	0	0	0.00021	0	0	0.00047	0	0	0.00024	0	0.00021	0	0	0	0
Shigella	0	0.00071	0	0	0.00095	0.00112	0.00111	0	0	0	0	0	0.00044	0	0	0.00091	0.00641	0	0.00076	0.00051	0.00013	0	0.00132	0	0.00791	0	0	0	0.00026	0	0	0	0.23985	0	0	0.00036	0	0	0	0	0.00073	0	0.0012	0	0	0	0	0	0
Kluyvera	0	0	0	0	0	0	0	0	0	0	0	0	0	0	0	0	5e-05	0	8e-05	0	0	2e-05	0	0	0	0	0	0	0	4e-05	0	0	0.00158	0	0	0	0	0	0	0	0	0	0	0	0	0	0	0	0
Gibbsiella	0	0	0	0	0	0	0	0	0.0004	0	0	0	0.00015	0	0.00044	0.00033	0.00029	0.00013	0	0.00017	0	6e-05	4e-05	0.0001	0	0.0006	0.00017	4e-05	0.00023	4e-05	7e-05	0.00054	0	0	0	0	0.00021	0	0.00014	0.00023	0	0.00022	0.00024	0	0.00021	0.00057	0	0	0
Candidatus Moranella	0	0	0	0	0	0	0	0	0	0	0	0	0	0	0	0	0	0	0	0	0	0	0	0	0	0	0	0	0	0	0	0	0	0	0	0	0	0	0	0	0	0	0	0	0	0	0	0	0
Lelliottia	0	0	0	0	0	0	0.00037	0	0	0	0	0.00105	0.0003	0.00019	0.00029	0.00017	0.00044	0.00082	8e-05	0.00086	6e-05	0.00017	0.00132	0.0002	0.00012	0.00073	0.00011	2e-05	8e-05	0.00016	0.00014	0.00027	0.00158	0	0	0	0	0	0	0	0	0.00022	0	0	0	0	0	0	0
Kosakonia	0	0	0	0	0.00063	0	0	0	0	0.00042	0	0.01724	0.00163	0.00028	0.00147	0.00083	0.00121	0.00051	0.00046	0.00257	0.00041	0	0.0006	0.0005	0.00037	0.14531	0.00045	0.00058	0.00079	0.00044	0.0005	0.00027	0.00356	0	0	0.00018	0.00021	0.00016	0.00028	0	0	0	0	0	0	0	0	0.00017	0
Shimwellia	0	0	0	0	0	0	0	0	0	0	0	0.00021	0	0	0.00015	8e-05	0.0001	6e-05	0	0	0	0	4e-05	0	0	0.0002	0.00011	0	8e-05	0	0	0	0.0004	0	0	0	0	0	0	0	0	0	0	0	0	0	0	0	0
Proteus	0.2377	0.2637	0.28697	0.16377	0.18928	0.18494	0.2056	0.18343	0.21474	0.15628	0.09272	0.3335	0.12867	0.05669	0.10176	0.0671	0.11187	0.11063	0.06271	0.32017	0.21493	0.0709	0.37097	0.02307	0.06912	0.1014	0.03683	0.01589	0.05821	0.05822	0.06948	0.15822	0.24183	0.18209	0.22963	0.21279	0.10004	0.16165	0.1489	0.13882	0.10046	0.11849	0.21351	0.09825	0.10246	0.09954	0.09591	0.09677	0.11472
Providencia	0.02525	0.01356	0.02534	0.02949	0.03165	0.03058	0.02524	0.02355	0.02461	0.02095	0.00697	0.00105	0.00741	0.00104	0.00059	0.00025	0.00189	0.00189	0.00084	0.00206	0.00168	0.00024	0.0008	0.00081	0.00073	0.00073	0.00085	0.00019	0.00076	0.00057	0.00093	0.00108	0.0004	0.01655	0.00271	0.00036	0.00145	0.00195	0.00085	0.00258	0.00097	0.00133	0.00264	0.00114	0.00105	0.00057	0.00913	0.00275	0.00103
Arsenophonus	0.00469	0.00143	0.00479	0.00451	0.00475	0.00447	0.00223	0.00186	0.00278	0.00209	0.00232	0.00084	0.00044	0.00019	0	0	0	0	0.00015	0.00137	3e-05	2e-05	0	0.0001	0.00024	7e-05	0.00011	0	0	4e-05	0	0.00081	0.00158	0	0.00116	0.00109	0.00103	0.00114	0.00128	0.00047	0.00121	0.00067	0.00096	0.00032	0.00042	0.00057	0	0.00017	0.00124
Xenorhabdus	0.0018	0.00143	0.00205	0.00139	0.00158	0.00075	0.00074	0.00093	0.00278	0.00168	0.00026	0.00021	0.00015	0.00019	0.00044	8e-05	0.00015	0.00019	0	0.00017	0.00019	6e-05	0.00012	0.0002	0.00012	0.00053	0.00017	2e-05	0.00011	0.00016	0.00029	0.00054	0	0	0	0.00018	0	0.00016	0	0.00023	0	0	0	0	0.00063	0	0	0	0.00021
Morganella	0.00036	0	0.00034	0.00069	0	0.00037	0	0	0.00079	0.00042	0.00026	0.00063	0	0.00019	0.00029	8e-05	0.00024	0.00013	0	0.00017	0.0001	0.0011	0.0002	5e-05	0	0	0	0	8e-05	0.00012	0	0.00108	0.0004	0	0.00039	0	0	0	0	0	0	0	0	0	0.00021	0	0	0	0
Photorhabdus	0	0.00071	0	0.00035	0	0	0	0	0	0.00209	0.00026	0.00126	0	0	0	0	0	0	0	0.00051	0	4e-05	0	0	0	0	0	0	0	0	0	0	0	0	0	0	0	0.00016	0	0	0	0	0	0	0	0	0	0	0
Buchnera	0.10893	0.0678	0.09589	0.12977	0.12408	0.14169	0.09278	0.0567	0.05557	0.06829	0.03151	0.03007	0.00741	0.00461	0.00381	0.00424	0.00374	0.00347	0.00312	0.02007	0.00105	9e-05	0.00509	0.00676	0.00426	0.00192	0.00372	0.00082	0.00276	0.00137	0.00251	0.00972	0.01544	0.06621	0.00697	0.00943	0.01013	0.00926	0.00783	0.00516	0.01041	0.01289	0.01271	0.00601	0.00885	0.00512	0	0.00669	0.00681
Pantoea	0.07899	0.06673	0.07671	0.1034	0.06615	0.05556	0.0616	0.07468	0.07581	0.07123	0.03745	0.32783	0.09502	0.09209	0.08754	0.06777	0.12785	0.10141	0.03375	0.19594	0.09081	0.06688	0.12648	0.04503	0.03931	1.48941	0.03785	0.03373	0.06381	0.05931	0.05501	0.09072	0.13971	0.13243	0.0697	0.06204	0.07958	0.08887	0.04911	0.09919	0.06052	0.07559	0.08156	0.05067	0.08286	0.06105	0.05481	0.0894	0.0846
Wigglesworthia	0.00866	0.00785	0.00788	0.01457	0.01203	0.01864	0.00742	0.00496	0.00556	0.00545	0.00258	0.00147	0.00119	0.00056	0.00147	0.0005	0.00214	0.00208	0.00015	0.00154	0.00035	4e-05	8e-05	0.00015	0.00061	7e-05	0.00011	4e-05	0.00015	4e-05	0.00021	0.00108	0.00237	0	0.00194	0.00036	0.00124	0.00227	0.00142	0.00141	0.00073	0.00156	0.0012	0.00179	0.00084	0.00114	0	0.00172	0.00083
Erwinia	0.00072	0.00036	0.00068	0.00104	0.00127	0.00336	0	0.00155	0	0.00084	0.00026	0.01956	0.00133	0.00085	0.00088	0.00058	0.00029	0.00019	8e-05	0.0012	0.00032	0.00015	0.00036	0.0004	0.00012	0.00285	0.00039	0.00017	0.00053	0.00053	0.00057	0.00027	0.0004	0	0	0.00054	0	0.00032	0	0.00188	0	0.00089	0.00048	0.00049	0.00021	0	0	0	0.00041
Tatumella	0	0	0	0	0	0	0	0	0	0	0	0	0	9e-05	0.00015	0	0.00185	0	8e-05	0	0	0	0.00028	0.00015	0	7e-05	0	0	0.00011	4e-05	0	0.00027	0	0	0	0	0	0	0	0	0	0.00022	0	0	0	0	0	0	0
Yersinia	0.0808	0.03997	0.10513	0.18043	0.23328	0.26026	0.16515	0.13169	0.09645	0.11941	0.05734	0.0471	0.03913	0.03315	0.05029	0.02217	0.05771	0.05734	0.02029	0.04204	0.03991	0.02297	0.06795	0.02756	0.0185	0.03557	0.01935	0.00501	0.02515	0.02117	0.03453	0.02781	0.05581	0.06621	0.04008	0.0234	0.01654	0.02599	0.01637	0.03494	0.02058	0.03023	0.03239	0.02306	0.01455	0.02029	0.0137	0.01784	0.03632
Serratia	0.01767	0.00607	0.01199	0.01076	0.01678	0.02722	0.01039	0.01115	0.00834	0.00587	0.0031	0.34318	0.00089	0.4856	1.05308	0.27921	0.36728	0.12105	0.35694	0.00532	0.11661	0.00095	1.10248	0.25044	0.00049	0.63132	0.50068	0.02742	0.24431	0.24718	0.44599	0.0027	0.00317	0	0.00232	0.00218	0.00083	0.00081	0.00028	0.00422	0.00242	0.002	0.00312	0.00114	0.00084	0.00246	0	0.0012	0.00041
Chania	0.00108	0.00107	0.00068	0.00069	0.00095	0.00149	0.00037	0.00093	0	0.00293	0.00155	0.00231	0.00059	0.00019	0.00059	8e-05	0	0.00019	0.0003	0.00051	0.0001	6e-05	4e-05	0.00015	0.00012	0.00026	0.00045	4e-05	0.00015	8e-05	0.00029	0	0.00079	0	0.00058	0.00073	0.00041	0.00081	0	0.0007	0.00169	0.00044	0.00024	0.00016	0.00021	0.00133	0	0.00017	0.00083
Candidatus Fukatsuia	0.00072	0.00178	0	0.00104	0.00032	0.00037	0.00074	0.00062	0	0	0.00026	0.00042	0	0.00038	0.00103	0.00033	0.00015	0.00025	0.00068	0.00034	6e-05	2e-05	8e-05	0.00056	0.00024	0.00046	0.00023	9e-05	8e-05	8e-05	0.00029	0.00027	0.0004	0	0	0.00073	0.00083	0.00016	0.00085	0	0.00145	0.00044	0.00048	0	0.00021	0.00038	0	0.00034	0.00041
Rahnella	0	0	0.00034	0	0	0	0	0	0	0	0	0	0	0.00019	0.00117	0	0.00039	0	8e-05	0.00051	0	0	0.00032	0.00015	0	0.0006	6e-05	9e-05	8e-05	0	0.00021	0.00027	0	0	0	0	0	0	0	0	0	0	0	0	0	0	0	0	0.00021
Dickeya	0.00433	0.005	0.00753	0.00243	0.00475	0.00112	0.00408	0.0031	0.00278	0.00084	0.00155	0.00252	0.00178	0.00075	0.00645	0.00108	0.00826	0.00189	0.00099	0.00669	0.00092	0.00112	0.00468	0.00348	0.00073	0.00232	0.00197	0.00028	0.0011	0.00073	0.00115	0.0027	0.00356	0	0.00136	0.00109	0.00207	0.00244	0.00128	0.00141	0.00218	0.00333	0.00096	0.0013	0.00063	0.00095	0	0.00051	0.00062
Sodalis	0.00325	0.00178	0.00205	0.00243	0.00158	0.00336	0.00482	0.00217	0.00437	0.00461	0.00155	0.00084	0.00119	0.00104	0.00103	0.00042	0.00112	0.00114	0.00038	0.00154	0.0007	0.00028	0.00052	0.00101	0.00146	0.00099	0.00124	0.00019	0.0003	0.00105	0.00136	0.00216	0.00237	0	0.00174	0.00018	0.00021	0.00195	0.001	0.00164	0.00097	0.00111	0.00336	0.0013	0.00063	0.00152	0	0.00069	0.00268
Pectobacterium	0.00144	0.00107	0.00068	0.00243	0.00222	0.00298	0.00037	0.00248	0.00119	0.00042	0.00155	0.00694	0.00237	0.00141	0.00029	0.00083	0.00029	0.00013	0.00015	0.03655	0.00057	0.00054	0.0006	0.00131	0.00037	0.00099	0.00056	0.00017	0.00023	0.00044	0.00079	0.00027	0	0	0.00174	0.00073	0.00083	0.0013	0	0.00117	0.00242	0.00133	0.0012	0.00114	0.00063	0.00114	0	0.00189	0.00165
Lonsdalea	0.00072	0.00036	0.00068	0.00035	0.00063	0.00075	0.00074	0.00031	0	0.00126	0.00052	0.00042	0.00163	0.00047	0	8e-05	5e-05	6e-05	0.00038	0.00017	3e-05	2e-05	0	0.0001	0.00073	0.00013	0.00017	0.00013	4e-05	0	0.00014	0.00108	0.00119	0	0.00155	0.00018	0.00062	0.00065	0.00085	0.00117	0.00024	0	0.00144	0.00081	0.00042	0.00095	0	0.00103	0.00103
Brenneria	0	0	0.00034	0	0	0	0	0	0	0	0	0.00042	0	0	0	8e-05	0.00015	0	0	0	0	2e-05	0.00052	0.0001	0	0.00013	0	0	0	8e-05	7e-05	0	0	0	0	0	0	0	0	0	0	0	0.00024	0	0	0	0	0	0
Edwardsiella	0.00036	0	0	0	0.00032	0	0	0	0	0	0	0	0	0	0.00029	0.00017	0.00039	0.00019	0.00015	0	0.00016	0	0.00056	0.00035	0.00012	0.00046	0.00034	0.00011	0.00011	0.00016	0.00014	0	0	0	0	0	0	0	0	0	0	0	0.00024	0	0	0	0	0.00069	0
Hafnia	0	0	0	0	0	0	0	0	0	0	0	0	0	9e-05	0	0	0	6e-05	0	0	0	0	0	0	0.00024	0.00013	0	0	0	8e-05	0.00021	0	0	0	0	0	0	0	0	0	0	0	0.00024	0	0	0.00019	0	0	0
Obesumbacterium	0	0	0	0.00035	0	0.00037	0	0.00031	0	0	0	0	0	0	0	0	0	0	0	0	0	4e-05	0.00016	0	0	7e-05	6e-05	0	0	0	0	0	0	0	0.00019	0	0	0.00016	0	0	0.00024	0	0	0	0	0	0	0	0
Pragia	0.00036	0.00107	0.00034	0.00104	0.00032	0.00037	0.00037	0	0	0	0	0	0	0	0	0	0	0	0	0	0	0.03501	4e-05	0.0001	0	0	0	2e-05	0	4e-05	0.00014	0	0	0	0.00019	0	0	0	0	0.00023	0	0	0.00024	0.00016	0	0.00019	0	0	0.00021
Leminorella	0	0	0.00034	0	0	0.00037	0	0	0	0	0	0	0	0	0	0	0.00029	0.00025	8e-05	0.00017	0.00025	0	0.0004	0	0	0	6e-05	7e-05	0	0	0	0	0	0	0	0	0	0	0	0	0	0	0	0	0	0	0	0	0
Plesiomonas	0	0	0	0	0	0	0.00037	0	0	0	0	0	0	9e-05	0.00029	0	0	0	0	0	0	0	4e-05	5e-05	0	0	0	2e-05	0	0	0	0	0	0	0	0	0.00021	0	0	0	0	0	0	0	0	0	0	0	0
Phytobacter	0	0	0	0	0	0	0	0	0	0	0	0.00084	0	0.00019	0.00029	0	0.00029	0	8e-05	0.00051	6e-05	0	0.00044	0	0	0.00033	0	0	0.00011	4e-05	0.00014	0	0	0	0	0	0	0	0	0	0	0	0	0	0	0	0	0	0
Psychrobacter	0.27954	0.69869	3.44231	0.2755	0.31526	0.16928	0.50249	0.97171	0.43424	0.30292	0.22624	2.13077	0.72382	0.28145	0.14237	0.12009	0.1211	0.21135	0.12207	0.21773	0.14412	0.02554	0.08176	0.19325	0.12657	0.17485	0.17834	0.12057	0.14218	0.14424	0.09448	0.17362	0.12942	0.11587	0.15412	0.47983	0.22757	0.15353	0.13068	0.20752	0.17114	0.16184	0.14658	0.1028	0.16361	0.16609	0.19639	0.17793	0.18116
Acinetobacter	0.29721	0.13417	0.12945	0.12144	0.1016	0.19986	0.11319	0.13944	0.19132	0.13826	0.11699	0.12217	0.03617	0.03983	0.08402	0.0387	0.11046	0.04635	0.03747	0.04718	0.10881	0.03942	0.11451	0.03019	0.83156	0.03497	0.02408	0.01195	0.02413	0.02222	0.05294	0.05481	0.07124	0.14898	0.02962	0.19066	0.03121	0.03054	0.02178	0.07339	0.0351	0.11494	0.12163	0.02874	0.03268	0.02749	0.01827	0.03003	0.04601
Moraxella	0.01046	0.00214	0.00616	0.00625	0.00475	0.00708	0.01262	0.00744	0.01191	0.00796	0.00129	0.05825	0.00741	0.0178	0.09091	0.01221	0.15408	0.01522	0.09539	0.0024	0.02634	0.00616	0.03584	0.00439	0.00256	0.00907	0.00897	0.00153	0.02413	0.02679	0.0063	0.00729	0.00475	0.01655	0.00697	0.0049	0.00145	0.00292	0.00925	0.00961	0.00484	0.01934	0.00408	0.00211	0.0019	0.00095	0.00457	0.00206	0.00165
Pseudomonas	0.06889	0.04675	0.04418	0.06142	0.06172	0.7957	0.04824	0.0629	0.06152	0.05949	0.02996	0.85206	0.0381	1.39277	3.65102	0.88065	0.54098	0.62641	0.71023	0.43959	0.45424	1.43569	3.59542	3.73981	0.02592	1.5575	1.10778	0.13936	0.28758	0.27809	1.56669	0.09693	0.06531	0.04966	0.02769	0.03918	0.11286	0.02859	0.01779	0.04924	0.02929	0.08159	0.02615	0.01575	0.02741	0.02617	0.0137	0.02625	0.03074
Azotobacter	0	0	0	0	0	0	0	0	0	0	0	0.00105	0	0.00028	0.00044	0.00017	0.00257	0.00051	0.00015	0.00069	0.00044	4e-05	0.00064	0.00151	0.00012	0.0002	0.00017	4e-05	0.00015	0.00012	0.00029	0	0	0	0	0	0	0.00032	0	0.0007	0.00024	0	0	0	0	0	0	0	0
Oblitimonas	0	0	0	0	0	0	0	0	0	0	0	0.00336	0	0.00518	0.01246	0.00249	0.00204	0.00177	0.00236	0	0.0013	0.00486	0.01538	0.01095	0	0.0051	0.00389	0.00035	0.00091	0.00057	0.00595	0	0	0	0	0	0	0	0	0	0	0	0	0	0	0	0	0	0
Francisella	0.57964	0.62875	0.51607	0.50624	0.43015	0.48696	0.54999	0.57912	0.74186	0.63642	0.34453	0.44516	0.28846	0.33974	0.22566	0.19541	0.09394	0.25158	0.13294	0.24725	0.0768	0.003	0.04901	0.2198	0.62808	0.13518	0.14005	0.04144	0.0733	0.07689	0.08281	0.66206	0.28378	0.29796	0.6008	0.95694	0.27201	0.42745	0.48171	0.51306	0.8971	0.76676	0.60166	0.77042	0.57473	0.1714	0.14158	0.20796	0.68503
Allofrancisella	0	0	0	0	0	0	0	0	0	0	0	0	0	9e-05	0	0	0	0	0	0	0	0	4e-05	0	0	0	0	0	0	4e-05	0.00021	0	0	0	0	0	0	0.00016	0	0	0	0	0	0	0	0	0	0.00017	0
Piscirickettsia	0.00541	0.00285	0.00582	0.00555	0.00855	0.01342	0.0026	0.00434	0.00238	0.00419	0.00103	0.0021	0.00044	0.00019	0	0	0.00024	0.00044	0	0.00034	0.00019	2e-05	0.00016	0.0003	0.00037	0.00013	6e-05	2e-05	0.00011	0	0.00014	0.00243	0.00198	0	0.00077	0.00091	0.00083	0.00097	0.00114	0.0007	0.00121	0.00044	0.00264	0.00081	0.00211	0.00114	0	0.00086	0.00041
Thiomicrospira	0	0	0	0.00035	0.00063	0	0	0	0.0004	0	0	0	0	0	0	0	0	6e-05	0	0	0	0	0	0	0.00012	0	6e-05	0	0	0	7e-05	0	0	0	0.00019	0	0	0	0	0	0	0.00067	0	0	0.00021	0	0	0	0
Hydrogenovibrio	0	0	0	0	0	0	0	0	0	0	0	0	0	0	0.00015	0	0.0001	0	0	0	0	4e-05	8e-05	0	0	0	0	0	0	0	0	0	0	0	0	0	0	0	0	0	0	0	0	0.00049	0.00021	0	0	0	0
Cycloclasticus	0	0	0	0	0	0	0	0	0	0	0	0	0	0	0	0	0	0	0	0	0	0	0	0	0	0	0	0	0	0	0	0	0	0	0	0	0	0	0	0	0	0	0	0	0	0	0	0	0
Methylophaga	0	0.00036	0.00034	0	0	0	0	0	0	0	0.00052	0.00021	0.00015	9e-05	0.00015	0.00025	0.00024	0.00038	0	0	0.00019	2e-05	0.00024	5e-05	0	0.00066	0.00056	4e-05	0.00015	0.00016	0.00057	0	0	0	0.00019	0.00018	0	0	0	0.00023	0.00024	0	0	0	0	0	0	0	0
Beggiatoa	0	0	0	0	0	0	0	0	0	0	0	0	0.0003	0	0	0	0	0	0	0	0	0	0	0	0	0	0	0.0163	0	0	0	0	0	0	0	0	0	0	0	0	0	0	0	0	0	0	0	0	0
Thioploca	0	0	0	0	0	0	0	0	0	0	0	0	0	0.04482	0.08959	0.04725	0.07461	0.06239	0.03952	0	0	0	0	0.0309	0	0.06173	0.08472	2e-05	0	0.07074	0	0	0	0	0	0	0	0	0	0	0	0	0	0	0	0	0	0	0
Xanthomonas	0.11182	0.09385	0.11575	0.12873	0.12566	0.12864	0.10169	0.13169	0.16711	0.10349	0.05837	0.50446	0.14127	0.28305	0.37815	0.22373	1.17027	1.93803	0.15506	0.54871	0.46502	0.42951	0.39935	10.0104	0.05549	0.17432	0.17411	68.7676	0.32154	0.27579	0.27285	0.1539	0.26874	0.28141	0.13592	0.11066	0.09239	0.11551	0.06135	0.21925	0.07867	0.09671	0.12858	0.08396	0.13599	0.08039	0.07308	0.14773	0.11988
Stenotrophomonas	0.0119	0.01285	0.01336	0.00937	0.01139	0.01417	0.01484	0.01023	0.00873	0.01383	0.00826	0.27778	0.01942	0.36677	1.49413	0.20031	0.45627	0.2421	0.22787	0.04564	0.2259	0.34568	2.40661	0.60019	0.00329	0.83955	0.61861	0.06835	0.16242	0.16775	0.61082	0.02646	0.01544	0	0.00716	0.01433	0.7348	0.0143	0.00783	0.01548	0.01186	0.10271	0.01679	0.00633	0.01286	0.00683	0.00457	0.01579	0.01197
Lysobacter	0.00072	0.00107	0.00068	0	0.00127	0.00149	0.00111	0.00062	0.00198	0.00126	0.00077	0.01598	0.00341	0.00179	0.00396	0.00332	0.01865	0.00486	0.00099	0.00257	0.00472	0.00253	0.01017	0.00374	0.00037	0.00338	0.00462	0.00103	0.00306	0.00372	0.00179	0.00567	0.0004	0	0.00097	0.00236	0.00248	0.00081	0.00128	0.00281	0.00169	0.00845	0.0036	0.00146	0.00126	0.00171	0.00457	0.00137	0.00144
Xylella	0.00036	0.00107	0.00068	0.00035	0.00032	0.00112	0.00037	0.00062	0.0004	0	0.00077	0.00042	0.0003	0	0.00015	8e-05	0.00053	0.00044	0.00038	0.00086	0.00041	6e-05	0.00116	0.00091	0	0.00033	0.00017	0.00015	0.00015	8e-05	0.00014	0	0.0004	0	0	0.00036	0	0.00097	0.00028	0	0.00048	0.00067	0.00024	0.00016	0.00084	0.00076	0	0.00017	0.00041
Luteimonas	0	0	0	0	0	0	0	0	0	0	0.00026	0.00273	0.00044	0.00019	0.00132	0.00316	0.99351	0.08481	0.00106	0.00309	0.07414	0.00125	0.00304	0.01439	0	0.00106	0.00011	0.00045	0.00068	0.00093	0.00036	0.00108	0	0	0	0.00073	0.00021	0	0.00028	0.00023	0	0.00222	0	0.00016	0.00063	0	0	0	0.00021
Pseudoxanthomonas	0	0	0	0	0	0	0	0	0	0	0.00026	0.0021	0.00074	0.00038	0.00161	0.00108	0.00908	0.00133	8e-05	0.00034	0.00168	0.00082	0.00296	0.00247	0	0.00219	0.00023	0.00032	0.00026	0.00024	0.00072	0.00081	0	0	0	0.00054	0.00041	0.00016	0.00014	0	0	0.00245	0.00024	0	0.00063	0	0	0	0
Dyella	0.00036	0.00107	0.00103	0	0.00063	0	0.00037	0.00093	0.00079	0	0.00026	0.0021	0.00074	0.00038	0.00088	0.00017	0.00316	0.00088	0.00076	0.00189	0.00013	0.00026	0.00188	0.00056	0.00073	0.00113	0.00068	0.00013	0.0003	0.00032	0.00036	0.00054	0.00079	0	0.00058	0.00091	0.00103	0.00032	0.00043	0.00141	0.00048	0.00711	0.00144	0.00146	0.00105	0.00019	0	0.00034	0.00041
Frateuria	0	0.00036	0	0.00035	0	0	0	0	0	0	0	0	0.00015	9e-05	0.00029	8e-05	0.00019	0	0.00023	0.00017	0.00016	9e-05	0.00028	0.00035	0	0.00026	0.00011	4e-05	4e-05	8e-05	0.00014	0	0	0	0	0	0	0	0	0.00023	0	0.07781	0	0	0	0	0	0	0
Rhodanobacter	0	0	0	0	0	0	0	0	0	0	0	0.00021	0	0	0.00059	0.00017	0.00228	0.00038	8e-05	0.00017	0.00019	2e-05	0.00148	0.00025	0.00012	0.00026	0.00017	7e-05	4e-05	0.00012	7e-05	0	0	0	0.00019	0.00054	0	0.00032	0	0	0	0.01245	0.00072	0	0.00126	0	0	0	0
Luteibacter	0	0.00071	0	0	0	0	0	0	0	0	0	0.00021	0	0	0.00015	0	0.00053	6e-05	0.00015	0.00034	3e-05	0	0.00028	0.00015	0	7e-05	6e-05	0	0.07247	8e-05	0.00014	0.00027	0	0	0	0	0	0.00016	0	0.00023	0	0.00089	0	0	0	0	0	0	0
Dokdonella	0	0	0	0	0	0	0	0	0	0.00042	0	0.00147	0	9e-05	0	0	0.00136	0.00013	0	0.00017	0.0001	0.00017	0.00052	0.00025	0	0.0002	0.00017	9e-05	8e-05	0	0.00014	0.00027	0	0	0.00019	0	0	0.05995	0	0.07339	0	0.00067	0	0	0.05461	0	0	0.04856	0
Ahniella	0	0.0546	0	0	0	0	0	0	0.0004	0	0	0.00063	0	9e-05	0.00029	8e-05	0	0	8e-05	0	0	4e-05	0.00012	5e-05	0.04515	7e-05	0	4e-05	4e-05	0	0.08983	0	0	0	0	0.06549	0	0.00032	0.00028	0.00023	0.05955	0.00022	0.09788	0.03995	0.00021	0.00019	0.04111	0.00034	0.00021
Vibrio	0.07611	0.03747	0.05068	0.12769	0.05697	0.04027	0.06828	0.04772	0.07978	0.04609	0.04416	0.086	0.0381	0.01573	0.03798	0.02334	0.03672	0.02198	0.01125	0.07	0.02263	0.0105	0.05197	0.04114	0.02251	0.02874	0.02025	0.00456	0.01437	0.01669	0.02178	0.02187	0.0376	0.08277	0.02653	0.02122	0.031	0.03899	0.02093	0.034	0.03486	0.0558	0.03886	0.02241	0.02277	0.02692	0.0137	0.02831	0.03528
Aliivibrio	0.00252	0.00178	0.00068	0.00312	0.00063	0.00149	0.00186	0.00093	0.00198	0.00251	0	0.00042	0.00074	0.00028	0.00088	0.00033	0.00015	0.00038	0.00015	0.00051	0.00019	0.00019	0.00036	0.00025	0.00012	0.00046	0.00079	0.0005	0.00072	0.00036	0.0005	0.00027	0	0	0.00077	0	0.00062	0.00032	0	0.00023	0	0.00022	0.00072	0.00016	0	0.00057	0	0.00069	0.00062
Photobacterium	0.00216	0.00143	0.00377	0.00243	0.00032	0	0.00148	0.00062	0.0004	0.00209	0.00207	0.00084	0.00222	0.00066	0.00073	0.00191	0.00155	0.00221	0.00046	0.00206	0.00307	0.00259	0.00124	0.0005	0.00195	0.00159	0.00118	0.00028	0.00064	0.00121	0.00444	0.00216	0.00356	0	0.00155	0.00127	0.00103	0.0013	0.00043	0.00211	0.00145	0.00089	0.00096	0.00114	0.00063	0.00076	0.00457	0.00154	0.00206
Paraphotobacterium	0.00036	0.00143	0.00103	0.00173	0.00063	0.00075	0.00074	0.00124	0.0004	0.00084	0.0031	0.00063	0.00074	0.00028	0	8e-05	0.0001	6e-05	0	0.00069	0.00016	0	0.0002	0	0.00037	0.00033	0.00034	0	0	0	0.00057	0.00108	0.00198	0.03311	0.00039	0	0.02811	0.00016	0	0.00023	0.00024	0.00044	0.00024	0.00032	0.00063	0.00114	0	0.00034	0.00041
Enterovibrio	0	0	0	0	0	0	0	0	0	0	0	0	0	0	0	0	0	0	0	0	0	0	0	0	0.00012	7e-05	0	0	0	0	0	0	0	0	0	0	0	0	0	0	0	0	0	0	0	0	0	0	0
Grimontia	0	0	0	0	0.03893	0	0	0.02541	0	0	0	0.06939	0	0	0	0	0	0	0	0.04255	0	4e-05	0.02991	0	0	0	0	0	0	0	0	0	0.02414	0	0	0	0	0	0	0	0	0	0	0	0	0	0	0	0
Pseudoalteromonas	0.02453	0.01927	0.02157	0.0288	0.02469	0.01454	0.02338	0.06104	0.02858	0.02262	0.01395	0.02313	0.04121	0.00885	0.00689	0.00997	0.01739	0.02488	0.00555	0.07807	0.01632	0.00395	0.00893	0.00727	0.02507	0.00742	0.00496	0.00495	0.00564	0.00893	0.0063	0.03969	0.05224	0.06621	0.02478	0.03138	0.05767	0.02372	0.02107	0.0265	0.02154	0.02156	0.02423	0.01559	0.02403	0.04228	0.01827	0.02728	0.02992
Psychromonas	0.01154	0.00285	0.00616	0.01908	0.01045	0.00858	0.00482	0.00496	0.00198	0.00461	0.0062	0.00231	0.00163	0.00038	0.00103	0.00058	0.00112	0.00095	0.00023	0.00292	0.00082	2e-05	0.0014	0.0001	0.00085	7e-05	6e-05	6e-05	0.00019	0.00032	0.00122	0.00243	0.00237	0	0.00136	0.00018	0.00165	0.00341	0.00171	0.00211	0.0029	0.00289	0.00168	0.00081	0.00084	0.00133	0	0.00154	0.00165
Colwellia	0.0083	0.005	0.00342	0.01492	0.00886	0.0082	0.00668	0.00465	0.00675	0.0088	0.01007	0.00463	0.00786	0.0032	0.00836	0.00631	0.00903	0.00189	0.00228	0.01681	0.0065	0.00383	0.00589	0.00288	0.00499	0.00444	0.00367	0.00101	0.00352	0.00238	0.00437	0.00405	0.00831	0.01655	0.00581	0.00345	0.0062	0.00585	0.00228	0.00469	0.00436	0.00622	0.00456	0.00276	0.00675	0.00872	0.00457	0.00326	0.01032
Thalassotalea	0	0	0	0.00035	0	0	0	0	0	0	0	0	0	0	0	0	0	0	0	0	0.00095	0.00478	4e-05	0	0	0	0	0	0	4e-05	0	0	0	0	0	0	0	0	0	0	0	0	0	0	0	0	0	0	0
Shewanella	0.00649	0.00321	0.00548	0.00694	0.0057	0.00261	0.00557	0.00403	0.00318	0.00335	0.00413	0.01472	0.00267	0.00264	0.0063	0.00432	0.02283	0.00404	0.00266	0.00618	0.00887	0.00802	0.01666	0.00469	0.00243	0.00305	0.00344	0.00078	0.00231	0.00428	0.00372	0.00729	0.01267	0	0.00678	0.00218	0.00558	0.00504	0.00313	0.00422	0.00581	0.00289	0.00672	0.00146	0.00211	0.00228	0	0.00412	0.00371
Moritella	0.00216	0.005	0.00137	0.00104	0.0019	0.00373	0.00223	0.00031	0.00159	0.00042	0.00103	0.00631	0.00074	0.00132	0.00029	0.00174	0.00126	0.00101	0.00084	0.00635	0.00032	2e-05	0.00268	0.00086	0.0011	0.00132	6e-05	0.00011	0	4e-05	0.0005	0.00702	0.00871	0.03311	0.00678	0.00454	0.00124	0.00097	0.00313	0.00258	0.00339	0.00178	0.006	0.00195	0.00084	0.0036	0	0.00154	0.00227
Idiomarina	0.00108	0.00036	0.00068	0.03192	0.00095	0.00075	0.00037	0.00031	0.0004	0.00126	0.00052	0.00126	0.00074	0.00038	0.00176	0.00033	0.00165	0.00063	0.0003	0.00086	0.00019	9e-05	0.0002	0.00056	0.00049	0.00033	0.00034	0.00015	0.00019	0.00028	0.00072	0.00243	0.00237	0	0.00058	0.00073	0.00062	0.00065	0.00114	0.0007	0.00073	0.00133	0.0012	0.00049	0.00126	0.00076	0	0.00051	0.00227
Alteromonas	0.00072	0.01071	0.00137	0.00278	0.00222	0.0041	0.00482	0.00155	0.00476	0.00419	0.00258	0.00463	0.00133	0.00254	0.00103	0.00291	0.00427	0.00227	0.00167	0.00412	0.00162	0.0024	0.00484	0.00146	0.00097	0.00199	0.0018	0.00037	0.00083	0.00174	0.00358	0.00648	0.00198	0	0.00697	0.00127	0.00248	0.00585	0.00185	0.00399	0.00484	0.00356	0.0012	0.00179	0.00464	0.00152	0	0.00377	0.0033
Marinobacter	0	0.00178	0.00068	0	0.00032	0	0	0	0.00079	0	0	0.00252	0.0003	0.00019	0.00264	8e-05	0.00253	0.00025	0.00129	0.00257	0.00016	0.00013	0.00541	0.00025	0	0.00066	0.00068	0.00062	0.00443	0.00303	0.00129	0.00108	0.00237	0	0	0.00145	0.00021	0.00016	0.00014	0.0007	0	0.00044	0.00216	0.00049	0.00042	0.00038	0.00457	0.00017	0
Glaciecola	0	0.00036	0	0	0	0	0	0	0	0	0.00052	0	0	9e-05	0	0	0	0	0	0	0	9e-05	8e-05	0	0	0	0	0	0	0	0	0	0	0	0	0	0	0	0	0	0	0	0	0	0	0	0	0	0
Agarivorans	0	0	0	0	0.00032	0	0	0	0	0	0	0	0	0	0	0	0	0.00032	0	0	3e-05	2e-05	0	0	0	0	0	0	0	0	0	0.00027	0	0	0	0	0	0.00049	0	0	0	0	0.00048	0.00016	0	0	0	0	0.00062
Salinimonas	0	0.00071	0	0	0	0	0	0	0	0	0	0	0	0	0.00015	8e-05	0	0	0	0.00017	3e-05	0	0	0	0	7e-05	0	0	0	0	7e-05	0	0	0	0	0.00036	0.00041	0	0	0	0	0.00067	0	0	0	0.00019	0	0	0
Catenovulum	0	0	0	0	0	0	0	0	0	0	0	0	0	0	0	0	0.0001	0	0	0	0	6e-05	0	0	0.00012	0	0	0	0	0	0	0	0	0	0	0.00018	0	0	0	0.00023	0	0	0	0	0	0.00019	0	0	0
Paraglaciecola	0	0	0	0	0	0	0	0	0	0	0	0	0	0	0	0	5e-05	0	0	0	3e-05	0	8e-05	0	0	0	0	0	0	0	7e-05	0	0	0	0	0	0	0	0	0	0	0	0.00024	0.00016	0	0	0	0.00103	0
Lacimicrobium	0	0	0	0.00035	0	0	0	0	0	0	0	0.00021	0	9e-05	0.00015	0	5e-05	6e-05	0	0	6e-05	0.00013	0.00012	5e-05	0	0	6e-05	0	8e-05	8e-05	0.00014	0	0.0004	0	0	0	0	0	0	0.00023	0	0	0	0	0.00021	0	0	0	0
Ferrimonas	0.03896	0	0.03904	0.00035	0	0.04064	0.03897	0	0.04049	0.0331	0.03616	0	0.05129	0	0	0	0	0	0	0	0.03135	2e-05	4e-05	5e-05	0	7e-05	0	0	0	0	0	0.04266	0	0	0.05073	0	0	0	0.0232	0	0	0.00022	0	0	0	0.04058	0	0	0.05117
Candidatus Ruthia	0	0	0.00034	0	0	0	0.00037	0	0.0004	0	0	0	0.00044	9e-05	0	0	0	0	0	0.00103	0.00016	4e-05	0	5e-05	0	0	0	4e-05	0	0	0.00014	0	0	0	0.00019	0	0	0	0	0	0	0	0.00024	0	0	0	0	0.00017	0.00021
Gallaecimonas	0.00036	0	0	0	0	0	0	0	0	0	0	0	0	0	0	8e-05	0.00029	6e-05	0	0	0	0	0	5e-05	0	7e-05	0	0	0	0	7e-05	0	0	0	0	0	0	0	0	0	0.00024	0	0	0	0	0	0	0	0
Pseudohongiella	0.00036	0	0	0.00104	0.00032	0.00112	0.00037	0	0	0	0	0.00021	0.0003	0	0.00015	0.00025	0	0	0	0	6e-05	0	0	0	0	7e-05	6e-05	2e-05	0	0	7e-05	0	0	0	0	0.00054	0	0	0.00014	0	0	0	0	0	0.00021	0.00019	0	0	0
Sedimenticola	0	0.00036	0	0.00035	0	0	0	0	0	0	0	0	0	0	0	0	5e-05	0	0.00015	0	6e-05	0	0.00012	0.00015	0	0.0002	0.00011	0	4e-05	0	0	0	0	0	0	0	0	0	0	0	0	0.00022	0.00024	0	0	0	0	0	0
Candidatus Thioglobus	0	0	0	0	0	0	0	0	0	0	0.00026	0	0	9e-05	0	0	0	6e-05	0	0	0	0	0	0	0	0	0.00011	0	4e-05	0	0	0.00027	0	0	0	0	0	0	0	0.00047	0	0	0.00024	0	0.00063	0	0	0	0
Thiohalobacter	0	0	0	0	0	0	0	0	0	0	0	0.00021	0	0.00047	0.00015	8e-05	0.00049	0	0	0.00017	0	4e-05	0.00048	0.0001	0	0	0	2e-05	0	0	0.00014	0	0	0	0	0	0	0	0	0.00023	0	0	0	0	0	0	0	0	0
Thiolapillus	0	0	0	0	0	0	0	0	0	0	0	0	0	0	0	0	0.00024	0	0	0	0	0	0	5e-05	0	0	0	0	4e-05	0	7e-05	0	0	0	0	0	0	0	0	0	0	0	0	0	0	0	0	0	0
Aeromonas	0.01226	0.01249	0.01062	0.01006	0.01139	0.01454	0.01299	0.01115	0.01032	0.0088	0.00568	0.03154	0.00311	0.00857	0.01056	0.00598	0.00879	0.00581	0.00357	0.00532	0.00453	0.00395	0.00773	0.00651	0.00316	0.00563	0.00491	0.00056	0.00269	0.00267	0.00401	0.00297	0.00871	0.01655	0.00174	0.002	0.00434	0.0039	0.00199	0.00399	0.00145	0.00356	0.00264	0.00244	0.00274	0.00095	0	0.00103	0.00268
Zobellella	0.00036	0.00036	0	0	0	0	0	0	0	0	0	0.00042	0	0.00019	0	0	0.00024	6e-05	0	0.00051	3e-05	2e-05	0.0002	5e-05	0	0	0	0	4e-05	0	0.00014	0	0	0	0	0	0	0	0	0.00023	0	0	0	0	0	0	0	0	0
Tolumonas	0	0.00036	0	0	0.00032	0.00037	0	0	0	0	0	0.00042	0	9e-05	0.00147	0.00017	0.00034	0.00019	0.00015	0	6e-05	0.00048	0.00128	0.00126	0	0.00053	0.00051	0	4e-05	4e-05	0.00036	0	0	0	0	0	0	0	0	0	0	0	0	0	0	0	0	0	0
Oceanimonas	0	0	0	0.00035	0	0	0	0	0	0	0	0.00021	0	0	0	0	0	6e-05	0	0.00017	3e-05	0	0	5e-05	0.00037	0	6e-05	2e-05	4e-05	4e-05	0	0.00027	0.00079	0	0.00019	0	0	0	0	0	0	0.00022	0.00024	0	0.00021	0	0	0	0
Oceanisphaera	0	0	0	0	0	0	0	0	0	0	0	0	0.0003	9e-05	0	0	0	0	0	0	0.0001	2e-05	0	0.0001	0	0	0.00017	0	0	0	0	0	0.0004	0	0	0	0	0	0	0	0.00024	0	0.00024	0	0	0	0	0	0
Acidihalobacter	0.00144	0	0.00034	0.00035	0.00095	0.00224	0.00037	0	0.0004	0.00084	0.00052	0.00042	0.0003	9e-05	0.00073	0.0005	0.00078	0.00025	8e-05	0.00034	3e-05	0.00026	0.00036	0.00035	0.00024	0.0002	0.00034	9e-05	0.00019	0.00024	0.00029	0	0	0	0.00058	0.00018	0.00041	0.00049	0	0.00047	0	0.00022	0	0.00114	0.00084	0.00019	0	0.00051	0.00083
Thioalkalivibrio	0	0	0.00068	0	0	0	0	0	0	0	0.00052	0.00021	0.00104	0.00047	0.00073	8e-05	0.00029	0.00032	8e-05	0.00034	0.0001	2e-05	0.0004	0.0003	0	0.0004	0.00023	7e-05	0.00015	4e-05	7e-05	0.00027	0.00119	0	0.00058	0	0	0	0	0.00047	0.00048	0.00178	0	0.00049	0.00063	0	0	0.00069	0.00041
Spiribacter	0.00108	0	0.00103	0	0.00063	0.00037	0.00037	0	0	0.00042	0	0.00021	0	0	0.00015	0	5e-05	0	0	0	0	6e-05	0	0	0	7e-05	0	0	0	0	0	0	0	0	0	0	0	0	0	0	0	0.00022	0	0	0	0	0	0	0
Ectothiorhodospira	0	0	0	0	0	0.00037	0	0	0	0	0	0	0	0	0	8e-05	0.00019	6e-05	0	0.00017	0	2e-05	0	0	0	0.00013	0	0	0	0	0	0	0	0	0	0	0	0	0	0	0	0.00044	0	0	0	0	0	0	0
Halorhodospira	0	0	0	0	0	0	0	0	0	0	0	0.00042	0	0	0.00029	8e-05	0.0001	0	0	0.00017	0	4e-05	0.0002	5e-05	0	0	0	6e-05	0	0	0	0	0	0	0	0	0	0	0	0	0	0	0	0	0	0	0	0	0
Alkalilimnicola	0	0	0	0	0	0	0	0	0	0	0	0.00021	0	0	0	0	0.00024	0.00019	0	0	0.00013	6e-05	0.00012	5e-05	0	7e-05	0	0	0	0	0	0	0.0004	0	0	0	0	0.00016	0	0	0	0	0	0	0	0	0	0	0
Nitrosococcus	0.00108	0	0	0	0.00032	0.00037	0.00037	0	0	0	0.00026	0.00021	0.00044	0	0	8e-05	0	0	8e-05	0.00069	0.00013	0	0	5e-05	0.00024	0	0	2e-05	8e-05	0	0	0.00054	0.00079	0	0.00058	0	0	0.00081	0.00043	0	0	0.00111	0	0.00081	0.00042	0	0	0.00034	0.00124
Thiodictyon	0.00108	0.00178	0.00068	0.00243	0.00222	0.00075	0.00186	0.00062	0	0.00084	0.00077	0.00042	0.00074	0.00019	0.00103	0.00033	0.00291	0.0024	0.00023	0.00103	0.00235	0.00214	0.00072	0.00136	0.00049	0.00053	0.00056	6e-05	0.00023	0.00032	0.00129	0	0.00119	0	0.00039	0.00036	0.00062	0.00097	0.00014	0.00047	0.00266	0.00111	0.00024	0.00016	0	0.00057	0	0.00034	0.00021
Marichromatium	0.00036	0.00071	0.00034	0	0	0.00112	0.00037	0	0	0	0	0.00042	0	9e-05	0	8e-05	0.00083	0.00019	8e-05	0.00017	0	2e-05	0.00016	0.0004	0	7e-05	0.00028	4e-05	0.00019	0.00024	0	0.00027	0	0	0	0.00054	0	0	0	0.00023	0.00024	0.00022	0	0	0	0	0	0	0.00021
Thiocystis	0	0	0	0	0	0	0	0	0	0	0	0.00042	0	9e-05	0	8e-05	5e-05	0	8e-05	0.00017	0	4e-05	0.0004	0	0.00049	0.00033	0.00023	0	8e-05	4e-05	0	0.00027	0.0004	0	0	0.00018	0.00041	0.00032	0	0.00047	0	0	0	0.00016	0.00042	0	0	0.00034	0.00062
Allochromatium	0	0	0	0	0	0	0	0	0	0	0	0	0	9e-05	0.00015	0	0.00049	0.00013	0	0	0	0	8e-05	0.0001	0.00012	0.00033	0	0	0	0	0.00014	0.00054	0	0	0	0.00036	0	0.00016	0	0	0	0	0	0	0	0	0	0	0
Thioflavicoccus	0	0	0	0	0	0	0	0	0	0	0	0	0	9e-05	0	0	5e-05	0	0	0	0	4e-05	0.00016	5e-05	0	0	0	0	4e-05	0	0	0	0	0	0	0	0	0	0	0	0	0	0	0	0	0	0	0	0
Candidatus Nitrosoglobus	0	0	0	0	0	0	0	0	0	0	0	0	0	0	0	0	5e-05	0	0	0	0	0	0	0	0	0	0	0	0	0	0	0	0	0	0	0	0	0	0	0	0	0	0	0	0	0	0	0	0
Halothiobacillus	0.0018	0	0.00377	0.00278	0.00317	0.00298	0.00371	0.00403	0.00476	0.00503	0.00129	0.00147	0.00059	0.00075	0.00132	0.00042	0.00107	0.00114	0.00023	0.00034	0.0006	0.00028	0.00036	0.00035	0.00097	0.00033	0.00073	6e-05	0.00057	0.00065	0.00057	0	0	0	0	0.00054	0.00041	0.00016	0	0.00047	0.00073	0.00022	0	0.00065	0.00063	0	0	0.00034	0.00021
Granulosicoccus	0.00108	0.00285	0.00034	0.00173	0.00032	0.00149	0.00074	0.00031	0.00119	0.00042	0.00052	0.00147	0.00133	0.00056	0.00117	0.00017	0.00102	0.00051	0.0003	0.00069	0.00041	0.00013	0.0002	0.00081	0.00061	0.00046	0.00011	0.00024	0.00015	0.00028	0.00021	0.00108	0.00158	0	0.00058	0.00091	0.00165	0.00065	0.00142	0.00188	0.00121	0.00067	0.00048	0.00032	0.00042	0.00057	0	0.00069	0.00103
Wenzhouxiangella	0	0	0	0	0.00032	0.00037	0	0	0	0	0	0	0	9e-05	0	0	0.00015	6e-05	0	0.00034	0	0	0.00028	0.0001	0	7e-05	0	0	0	0	0	0	0	0	0	0	0	0	0	0	0	0	0.00024	0.00016	0	0	0	0	0
Woeseia	0	0.00036	0	0	0	0	0	0	0	0	0	0	0	0	0	0	0	0	0	0.00017	3e-05	0	0	5e-05	0	0	0	0	0	0	0	0	0	0	0	0	0	0	0	0	0	0	0	0	0	0	0	0	0
Legionella	0.00577	0.00393	0.00205	0.00763	0.00506	0.00708	0.00482	0.00248	0.00675	0.00335	0.0031	0.00357	0.00267	0.00245	0.00117	0.00108	0.00214	0.00139	0.00068	0.00412	0.00108	0.00032	0.00184	0.00091	0.00183	0.00225	0.00214	0.0003	0.00053	0.00085	0.00122	0.00459	0.00554	0	0.00174	0.0029	0.00165	0.00374	0.00242	0.0075	0.00266	0.00267	0.00312	0.0026	0.00316	0.00209	0	0.00189	0.00268
Fluoribacter	0	0	0	0	0	0	0	0	0	0	0	0	0.00015	0	0	0	0	0	0	0	0	0	0	0	0	0	0	0	0	0	0	0	0	0	0	0	0	0	0	0.00023	0	0	0.00024	0	0	0	0	0	0
Tatlockia	0.00072	0	0	0.00104	0	0	0	0	0	0.00042	0	0.00021	0.00015	0	0	0	0	0	0	0	0	0	0	0	0	0	0	0	0	0	0	0	0.0004	0	0.00019	0	0.00062	0	0	0	0	0	0	0	0	0	0	0	0
Coxiella	0	0.00071	0.00103	0.00035	0.00095	0.00149	0.00074	0.00124	0.00198	0	0	0.00063	0	0.00047	0.00088	0.00017	0.00053	0.00051	0.00023	0.00051	0.00041	0.00013	0.0004	0.0001	0.00024	0.0004	0.00045	0.00022	0.00038	0.00036	0.00057	0	0	0	0.00019	0.00036	0	0.00032	0	0	0	0	0.00024	0.00049	0.00021	0	0	0.00034	0.00041
Salinisphaera	0.00541	0.00178	0.00274	0.01006	0.00475	0.00224	0.00557	0.00279	0.00198	0.00209	0.00155	0.00273	0.00178	0.00056	0	8e-05	0.00136	0.00082	0.00038	0.00257	0.00117	0.00013	0.00136	0.0005	0.00122	0.0006	0.0009	0.00026	0.00034	0.00032	0.00036	0.0027	0.00396	0	0.00213	0.00054	0.00248	0.00195	0.00214	0.00141	0.00145	0.00289	0.00072	0.00114	0.0019	0.00019	0	0.00189	0.00371
Agarilytica	0.0018	0.00071	0.00171	0.00243	0.00095	0.00112	0.00074	0.00031	0.00198	0.00126	0.00103	0.00063	0.00074	0.00075	0.00029	8e-05	0.00029	0.00069	0.00015	0.0012	0.00025	0	0.00044	0.0001	0.00012	0.0002	0.00011	2e-05	4e-05	8e-05	0.00021	0.00027	0	0	0.00019	0.00036	0	0.00081	0.00028	0.00047	0.00024	0.00067	0.00024	0	0.00126	0	0	0.00154	0.00062
Cellvibrio	0	0	0	0	0	0	0	0	0.0004	0	0.00026	0.00042	0.00015	9e-05	0.00073	8e-05	0.00029	0.00013	0.00023	0.00154	0.00013	0.00013	8e-05	0.00015	0	7e-05	0	6e-05	4e-05	0.00016	0.00014	0	0	0	0	0	0	0.00016	0	0	0	0.00133	0	0.00016	0	0	0	0.00017	0
Teredinibacter	0	0	0	0	0	0	0	0	0	0	0	0	0	0	0	0	0	6e-05	0	0	0	0	0	0	0	7e-05	0	0	0	0	0	0	0	0	0	0	0	0	0	0	0	0	0	0	0	0	0	0	0
Saccharophagus	0	0	0	0	0	0	0	0	0	0.00042	0	0	0.00044	0	0	0	0	6e-05	8e-05	0	0	0	0	0	0	0	0	0	0	0	0	0	0	0	0.00019	0	0	0.00016	0	0	0	0	0.00048	0	0	0	0	0	0
Simiduia	0	0	0	0	0	0	0	0	0	0	0	0.00042	0	0	0	0	5e-05	0	0	0	0	0	4e-05	0	0	7e-05	0	0	0	0	0	0	0	0	0	0	0	0	0	0	0	0.00022	0	0	0	0	0	0	0.00021
Congregibacter	0.00108	0	0.00068	0.00104	0.00063	0.00037	0.00037	0	0.0004	0.00084	0	0	0.00015	0	0.00044	8e-05	0.0001	6e-05	0	0	0.0001	9e-05	0.00012	0	0.00012	7e-05	0	0	4e-05	0.00012	0	0.00054	0	0	0	0	0.00041	0.00065	0.00028	0	0.00048	0.00067	0.00072	0	0	0.00019	0	0.00034	0
Halioglobus	0	0	0	0	0	0	0	0	0	0	0	0.00084	0.00015	0	0	0	0.00019	0.00025	0.00023	0	3e-05	0	0.00012	0	0	0	0	0	0	4e-05	7e-05	0.00027	0	0	0	0	0	0	0	0	0	0	0.00024	0	0	0	0	0	0
Microbulbifer	0	0	0	0	0	0	0	0	0	0	0	0.00021	0	0	0	0	0.0001	0	0	0.00051	3e-05	2e-05	0.00016	0.00015	0	7e-05	6e-05	7e-05	4e-05	4e-05	0	0	0	0	0	0	0	0	0	0	0	0	0	0	0	0	0	0	0
Spongiibacter	0	0	0	0	0	0	0	0	0	0	0	0	0	0	0	0	0.0001	0	0	0	0	0	0	5e-05	0	0	0	0	0	4e-05	0	0	0	0	0	0	0	0	0	0	0	0	0	0	0	0	0	0	0
Oceanicoccus	0	0	0.00034	0.00069	0	0	0	0	0.00079	0	0	0.00273	0	0	0	0	0	0.00025	0	0	0	0	0	0	0	7e-05	0	0	0	0	0	0	0	0	0.00019	0	0	0	0	0	0	0	0	0	0	0	0	0.0012	0
Zhongshania	0	0	0	0	0	0	0	0	0	0	0	0	0	0	0	0	0.0001	0	0	0	0	2e-05	0	5e-05	0	0	0	0	0	0	0	0	0	0	0	0	0	0	0	0	0	0	0	0	0	0	0	0	0.00021
Methylococcus	0.00036	0	0	0	0	0	0	0	0	0	0	0.00042	0	9e-05	0	0	0.0001	0.00013	0	0.00017	0	2e-05	0.00028	5e-05	0	0	6e-05	0	0	0	0	0	0	0	0	0	0	0	0	0	0	0	0	0	0	0	0	0	0
Methylovulum	0.00036	0	0	0.00035	0	0.00037	0	0	0	0	0	0.00042	0	0	0.00015	0	0.00049	0.00051	0.00015	0	0.00013	2e-05	0.00052	0.00035	0	7e-05	6e-05	6e-05	4e-05	4e-05	0	0	0	0	0	0.00018	0	0	0	0	0	0.00022	0	0	0.00021	0	0	0	0
Methylomonas	0	0.00036	0.00034	0.00104	0.00032	0	0.00074	0.00093	0	0.00084	0.00052	0	0.00044	0.00019	0.00044	8e-05	0.00024	0.00019	0	0.00034	3e-05	0	0.0002	0.00015	0.00097	0.00033	6e-05	2e-05	0	8e-05	0.00029	0.00054	0	0	0.00077	0.00054	0	0	0	0	0	0.00022	0.00024	0.00016	0	0.00038	0	0.00034	0
Methylomicrobium	0	0	0	0.00035	0	0.00037	0.00037	0	0	0.00042	0	0	0	0	0	0	0.0001	6e-05	0	0.00017	0.0001	0	0	5e-05	0	0	0	0	0	0	0	0	0	0	0	0	0	0	0	0	0	0.00022	0	0.00016	0	0	0	0	0
Methylocaldum	0	0	0	0	0	0	0	0	0	0	0	0.00021	0	0	0	8e-05	5e-05	0	0	0	0	0	8e-05	5e-05	0	0	0	0	0	0	0	0	0	0	0	0	0	0	0	0	0	0.00022	0	0	0	0	0	0.00017	0
Dichelobacter	0.00036	0	0	0	0.00032	0	0	0	0	0	0	0.00021	0.00015	0	0	0	5e-05	0	8e-05	0	0	4e-05	0	5e-05	0	0	0	0	0	4e-05	0	0	0	0	0	0	0	0	0	0	0.00048	0	0	0	0	0	0	0	0
Acidiferrobacter	0	0.00107	0.00103	0.00069	0.00032	0.00075	0	0	0	0	0	0.00021	0	0	0	0	0.00029	0	0	0	0	0	8e-05	0.0001	0	0.00026	0	0	4e-05	0	0	0	0	0	0	0.00018	0	0.00016	0	0	0	0	0	0.00049	0	0.00038	0	0	0
Sulfurifustis	0	0	0	0	0	0	0	0	0	0	0	0.00042	0	0.00019	0	0.00025	0.00024	6e-05	0	0	6e-05	0	0.00024	5e-05	0	0	0.00028	4e-05	4e-05	0	0.0005	0	0	0	0	0	0	0	0	0	0	0	0	0	0	0	0	0	0
Sulfuricaulis	0	0	0	0	0	0	0	0	0	0	0	0	0	9e-05	0	0	0.00029	0.00013	0	0	6e-05	0	0.00024	5e-05	0	0.00046	0.00028	2e-05	4e-05	0	0.00043	0	0	0	0	0.00018	0	0	0	0	0	0.00022	0	0	0	0	0	0	0
Gilliamella	0	0.00107	0.00034	0.00243	0	0.00075	0.00037	0	0	0	0.00026	0.00021	0.00059	0	0	0.00282	0.00024	0	0	0.00017	0	0	0.00016	0	0	0	6e-05	0	8e-05	0	0	0.00027	0.00119	0	0	0	0.00021	0.00016	0.00014	0.00023	0.00048	0.00067	0.00024	0	0.00021	0	0	0.00051	0.00041
Frischella	0	0	0	0	0.00032	0	0	0	0	0	0	0	0	0	0	0	0	0.00013	0	0	0.0001	0	4e-05	0	0	0	0	0	0	0	0	0	0	0	0	0.00018	0	0.00049	0	0.00047	0.00048	0.00022	0	0	0.00021	0.00019	0	0	0.00021
Solimonas	0	0	0	0	0	0	0	0	0	0	0	0.00147	0.00015	0.00056	0	0.00025	0.00146	0.00019	0	0	0.00019	0.00022	0.00232	0.0003	0	0.0004	0.00011	6e-05	0.00011	8e-05	7e-05	0.00027	0	0	0	0.00018	0	0	0	0.00023	0	0.00044	0.00024	0	0.00021	0.00019	0	0	0.00021
Steroidobacter	0	0	0	0.00035	0	0	0	0	0	0	0	0	0	0	0	8e-05	0.00131	0.00038	8e-05	0	0.00019	9e-05	0	5e-05	0	0	0	0	0	0	7e-05	0	0	0	0	0	0.00021	0	0	0	0.00024	0	0	0	0	0	0	0	0
Immundisolibacter	0	0	0	0	0	0	0	0	0	0	0	0.00063	0	0	0	0.00017	0.00034	0.00025	0	0	6e-05	0	0.00028	0.0002	0	0.00013	0	0	0	0	0	0	0	0	0	0	0	0	0	0	0	0.00044	0	0	0	0.00019	0	0	0
Burkholderia	0.58	0.34114	1.44343	0.8671	0.62893	0.31358	0.71551	1.07737	0.60492	0.36493	0.30863	0.78918	0.42928	0.24991	0.47976	0.1612	0.40823	0.39164	0.10656	0.4341	0.4737	0.25085	0.38618	0.30865	0.37653	0.26671	0.31027	0.06144	0.14403	0.15131	0.25738	0.46846	0.40331	0.18209	0.43254	0.53171	0.84807	0.45442	0.29993	0.41035	0.40692	0.49531	0.5496	0.40194	0.35483	0.2607	0.29687	0.33322	0.46549
Cupriavidus	0.00721	0.00821	0.00753	0.0059	0.00791	0.0041	0.00445	0.00248	0.00635	0.01047	0.00284	0.01956	0.0043	0.01205	0.01452	0.0049	0.02273	0.01351	0.00532	0.02076	0.0077	0.00934	0.02126	0.00863	0.00329	0.01808	0.00671	0.00232	0.00828	0.00893	0.00552	0.01161	0.01425	0	0.01181	0.00816	0.00889	0.00975	0.00313	0.02837	0.02396	0.01645	0.01487	0.01673	0.02129	0.00891	0	0.01321	0.01155
Paraburkholderia	0.00433	0.00357	0.00308	0.00243	0.00506	0.0041	0.00037	0.00248	0.00238	0.00168	0.00207	0.00988	0.00163	0.00207	0.00396	0.00291	0.00607	0.00733	0.00342	0.00841	0.00732	0.00685	0.00997	0.00394	0.00134	0.00729	0.00316	0.00058	0.00193	0.00238	0.00201	0.00405	0.00396	0	0.00368	0.00254	1.87018	0.00341	0.00228	0.00305	0.0046	1.37767	0.00456	0.00227	0.00253	0.00209	0	0.00223	0.00516
Ralstonia	0.00613	0.00749	0.00377	0.00694	0.00158	0.0082	0.00482	0.00434	0.00635	0.0817	0.00646	0.01304	0.01052	0.00612	0.02801	0.01445	0.01074	0.01825	0.00798	0.00789	0.01724	0.02645	0.0442	0.0053	0.00535	0.02398	0.0088	0.00077	0.00253	0.00291	0.01433	0.01512	0.01583	0	0.00794	0.01288	0.00992	0.00926	0.00655	0.00844	0.00823	0.006	0.00936	0.01088	0.0059	0.00777	0	0.0048	0.01362
Polynucleobacter	0.00036	0.00107	0.00034	0.00069	0.00032	0.00037	0.00037	0.00062	0.0004	0	0.00026	0.00231	0.00104	0.00066	0.00029	0.00116	0.00146	0.00051	0.00046	0.00034	0.00044	0.00171	0.00456	0.00096	0	0.00026	0.00147	0.00017	0.00091	0.00048	0.00036	0.00027	0	0	0.00077	0.00054	0.00062	0	0.00014	0.00117	0	0.00067	0.00024	0.00032	0.00042	0.00076	0	0.00034	0.00062
Pandoraea	0.00036	0	0	0.00104	0.00032	0.00037	0.00148	0.00031	0.00079	0.00042	0.00077	0.00379	0.00015	0.00094	0.00191	0.00174	0.00301	0.00114	0.00046	0.00326	0.00092	0.00076	0.0026	0.00162	0.00012	0.00404	0.00164	0.00019	0.0003	0.00053	0.00143	0.00162	0.00158	0	0.00097	0.00145	0.00103	0.00211	0	0.00141	0.00315	0.00245	0	0.00211	0	0.00019	0	0.00137	0.00083
Paucimonas	0	0	0	0	0	0	0	0	0	0	0	0.00063	0	0.00038	0.00103	0.00025	0.00034	0.00025	0.00015	0	0.00019	0.00043	0.00092	0.00121	0	0.00066	0.00017	0	0.00015	0.00016	0.00079	0	0	0	0	0	0	0.00016	0	0	0	0	0	0	0	0	0	0	0
Hydromonas	0	0	0	0	0.00032	0	0	0	0	0	0	0.00021	0	0	0	0	0	0	0	0	0	0	0	0	0	7e-05	0	0	0	0	0	0	0	0	0	0	0	0.00016	0	0	0	0	0	0	0	0	0.00457	0	0
Delftia	0.01407	0.005	0.00137	0.00104	0.00095	0.00373	0.00186	0.00372	0.00794	0.00628	0.00103	0.04374	0.01038	0.05283	0.0893	0.03347	0.04629	0.02115	0.02812	0.00789	0.0181	0.56816	0.483	0.01378	0.00073	0.04921	0.03192	0.00331	0.01415	0.01648	0.03868	0.0054	0.00277	0	0.00174	0.00345	0.03927	0	0.00071	0.00422	0.00266	0.00445	0.0024	0.00065	0.00548	0.00209	0	0.00051	0.00825
Acidovorax	0.01948	0.00107	0.00651	0.00625	0.00285	0.01119	0.00705	0.01177	0.01905	0.01843	0.00155	0.03491	0.00326	0.01629	0.01364	0.00963	0.01715	0.00461	0.00395	0.02162	0.00897	0.00525	0.0452	0.00757	0.00061	0.00649	0.0022	0.00157	0.00219	0.00323	0.00408	0.00189	0	0	0.00368	0.00363	0.00165	0.00747	0.00071	0.0068	0.00436	0.02357	0.01319	0.00633	0.00611	0.00228	0	0.00395	0.00248
Comamonas	0.00794	0.00107	0.0024	0.00173	0.00063	0.00298	0.00074	0.00093	0.00437	0.00084	0.00336	0.02082	0.00089	0.00292	0.0044	0.00374	0.00442	0.00208	0.00122	0.00618	0.00345	0.00212	0.01169	0.00268	0.00012	0.00364	0.00085	0.00032	0.00257	0.00234	0.0015	0.00054	0.00079	0	0.00039	0.00635	0.00062	0.00406	0.00057	0.00328	0.00048	0.00289	0.00336	0.00309	0.00253	0.00038	0	0.00172	0.00248
Variovorax	0.00289	0.00107	0.00171	0.00173	0.00127	0.00149	0.00186	0.00155	0.00238	0.00293	0.00103	0.0204	0.0043	0.00838	0.00836	0.00357	0.03128	0.00631	0.00258	0.01973	0.00691	0.00376	0.02326	0.0052	0.00097	0.00934	0.00333	0.00133	0.00348	0.00368	0.00501	0.00162	0.00435	0	0.0029	0.00381	0.00124	0.00227	0.00256	0.00281	0.00508	0.00489	0.00576	0.00081	0.00232	0.00322	0	0.00086	0.00186
Diaphorobacter	0.00577	0	0.00171	0	0.00222	0	0	0.00093	0.00318	0	0	0	0	0.00047	0.00132	0.00116	0.00039	0.00189	0	0.00275	0.00019	0.00073	0.00316	0.00167	0	0	0	0.00021	0.00015	0.00012	0.00086	0	0	0	0	0	0	0	0	0.00164	0	0.00311	0	0	0	0	0	0	0
Polaromonas	0.00108	0	0	0.00035	0.00032	0	0.00111	0.00031	0.00159	0.00084	0	0.00357	0.0003	0.00066	0.00044	0.00042	0.00151	0.00025	0.00038	0.00069	0.00016	0.00041	0.00404	0.00045	0	0.00046	0.00011	0.00011	0.00042	0.00028	0.00029	0.00027	0.00158	0	0.00039	0	0.00021	0.00032	0.00043	0	0	0.00156	0.00024	0	0.00042	0.00019	0	0.00034	0.00021
Verminephrobacter	0.00072	0.00107	0.00171	0.00104	0.00127	0.00112	0.00111	0.00062	0	0.00084	0.00052	0.00042	0.00089	0.00141	0.00044	0	0.00068	0.00025	8e-05	0.00189	0.00025	4e-05	0.00136	0.00076	0.00024	0.00026	0.00028	0.00021	0.00023	0.0004	0.00057	0	0	0	0.00252	0.00127	0.00062	0.00341	0.001	0.0007	0.00073	0.00267	0.00096	0.00065	0.00232	0.00228	0	0.00172	0.00144
Hydrogenophaga	0.00072	0.00178	0.00103	0.00069	0.00127	0.00261	0.00074	0.00062	0.00119	0.00293	0.00026	0.00904	0.00044	0.00282	0.00191	0.00216	0.00384	0.00196	0.00076	0.00223	0.00079	0.00084	0.01081	0.00121	0.00024	0.00126	0.00056	0.00011	0.00042	0.00028	0.00115	0.00108	0	0	0.00252	0.00018	0.00083	0.00146	0.00071	0.00164	0.00048	0.00222	0.0012	0.00081	0.00084	0.00038	0.00457	0.00051	0.00021
Alicycliphilus	0	0	0	0.00069	0	0	0	0.00062	0.00238	0	0	0.00379	0	0.00301	0.0022	0.00374	0.00262	0.00114	0.00053	0.00086	0.0012	0.00076	0.00953	0.00086	0	0.00139	0.00079	0.00024	0.00034	0.00048	0.00079	0.00216	0	0	0	0.0029	0	0.00276	0	0.00234	0	0.002	0.00288	0	0.00401	0	0	0	0.00124
Curvibacter	0.00036	0	0.00034	0	0	0	0	0	0	0	0	0.00084	0	9e-05	0.00015	8e-05	0.00015	6e-05	0	0.00017	3e-05	0.00013	0.00112	5e-05	0	0.00013	6e-05	2e-05	0.00045	0.00012	7e-05	0.00054	0	0	0	0	0	0	0	0.00047	0	0.00044	0.00048	0	0	0	0	0.00017	0
Ottowia	0	0	0	0.00035	0	0	0	0	0	0	0.00026	0.00168	0	0.00085	0.00015	0.0005	0.00141	0.00069	0.00015	0.00017	0.00048	0.0003	0.00296	0.0003	0	0.00093	0.00011	0.00013	0.00015	0.00012	0.00014	0.00027	0	0	0.00019	0.00109	0	0.00032	0.00028	0.00023	0.00048	0.00089	0.00096	0.00016	0	0.00019	0	0	0.00021
Ramlibacter	0	0	0	0	0.00063	0	0	0.00031	0.00079	0.00042	0	0.01262	0	0.00377	0.00323	0.00158	0.00539	0.00051	0.00046	0.00377	0.00143	0.00035	0.00797	0.00167	0.00037	0.00139	0.00051	0.00028	0.00042	0.00032	0.00043	0.00162	0.0004	0	0.00058	0.00127	0.00062	0.00081	0	0.00211	0	0.00222	0	0.00032	0.00295	0.00019	0	0.00017	0
Simplicispira	0	0	0	0	0	0	0	0	0	0	0	0.00189	0	0.00066	0.00044	0.00033	0.00019	0.00019	0	0.00069	0.00013	0.00017	0.00088	0.0001	0	0.00066	0	0	8e-05	8e-05	0.00036	0	0	0	0.00019	0.00091	0	0.00016	0	0	0.00024	0.00422	0	0	0	0.00038	0	0	0
Rhodoferax	0	0	0.00068	0	0	0.00075	0.00037	0	0.00119	0	0.00026	0.00505	0.00074	0.00217	0.00191	0.00133	0.00287	0.00038	0.00099	0.00309	0.00117	0.0003	0.00729	0.00111	0	0.00199	0.00045	6e-05	0.00053	0.00053	0.00093	0.00027	0.0004	0	0	0.00036	0.00021	0.00114	0	0.00023	0.00048	0.002	0.00168	0.00049	0.00063	0.00019	0	0.00017	0.00041
Limnohabitans	0	0	0	0	0.00032	0	0.00074	0.00093	0	0	0.00026	0.00084	0.00015	0.00075	0.00015	0.00042	0.00034	6e-05	0.00046	0.00069	0.0001	0.00011	0.00456	0.0003	0.00012	0.00026	6e-05	4e-05	0.00011	0.00024	0	0	0	0	0	0.00018	0.00021	0.00016	0.00014	0.0007	0	0.00067	0.00264	0	0	0	0	0	0
Candidatus Symbiobacter	0	0	0.00034	0	0.00032	0	0	0	0.0004	0	0.00026	0.00189	0.00015	0.00038	0.00044	0.001	0.00019	0.00069	8e-05	0.00017	0.00057	0.00015	0.0004	0.0001	0.00024	0.0006	0.00045	4e-05	4e-05	0.00024	0.00057	0	0	0	0.00019	0.00036	0.00021	0.00032	0	0.00047	0	0.00067	0.00024	0	0.00021	0	0	0	0.00021
Melaminivora	0	0	0	0	0.00127	0.00149	0	0.00155	0.0004	0.00126	0.00077	0.00336	0.0003	0.00169	0.00235	0.00108	0.00248	0.00133	8e-05	0.0012	0.00092	0.00171	0.00472	0.00061	0	0.00073	0.00034	7e-05	8e-05	0.00053	0.00043	0.00027	0	0	0.00058	0.00054	0.00021	0.00049	0.00043	0.0007	0.00073	0.00178	0.00192	0	0	0.00019	0	0.00051	0.00021
Alcaligenes	0.00505	0.00143	0.00171	0.00069	0.00095	0.00261	0.00186	0.00062	0.00238	0.00293	0.00026	0.00841	0.00341	0.00254	0.00968	0.0049	0.01219	0.00133	0.00441	0.00223	0.00818	0.00618	0.00585	0.00192	0.00073	0.00298	0.004	0.00071	0.0031	0.00319	0.00365	0.00108	0.00277	0	0.00058	0.00236	0.00041	0.00309	0.00114	0.00164	0.00363	0.00133	0.00312	0.00032	0.00105	0.00133	0	0.00137	0.00351
Bordetella	0.01299	0.30474	0.00582	0.01423	0.01108	0.27294	0.00334	0.00186	0.00754	0.00419	0.00362	0.00988	0.00059	0.00923	0.0261	0.00598	0.0223	0.00568	0.01269	0.00601	0.00843	0.00182	0.05225	0.01807	0.00073	0.01537	0.02493	0.00106	0.00779	0.00485	0.01282	0.00243	0.00079	0	0.00252	0.00163	0.00227	0.0026	0.00199	0.00258	0.00484	0.00267	0.00336	0.00227	0.00316	0.00114	0	0.00172	0.00165
Advenella	0.00252	0.00036	0.00103	0.00104	0.00285	0.00261	0.00223	0.00124	0.00238	0.00209	0	0.00589	0.004	0.00273	0.00015	0.001	0.00058	0.00215	0.00015	0.00549	0.00086	0.00015	0.00416	0.0005	0.0017	0.00113	0.00118	0.00034	0.00057	0.0004	0.00086	0.00405	0.00673	0	0.0031	0.00327	0.00207	0.00357	0.00214	0.00446	0.00194	0.00289	0.00288	0.00097	0.00211	0.00265	0	0.00189	0.00289
Achromobacter	0.00072	0	0.00103	0.00208	0.00443	0.01417	0.00111	0.00062	0.00119	0.00209	0	0.68699	0.00222	0.90302	3.58195	0.63026	1.00424	0.40054	1.3237	0.00892	0.30523	0.01454	5.60744	1.77618	0.00012	1.43802	1.01043	0.08285	0.55745	0.53775	1.54985	0.00297	0.00356	0	0.00136	0.00127	0.00103	0.00341	0.00014	0.00375	0.00073	0.004	0.00264	0.00227	0.0019	0.00038	0	0.00189	0.00103
Taylorella	0	0	0	0	0	0	0	0.00031	0	0	0	0.00021	0	0	0	0	0	0	0	0	0	0	0	0	0	0	0	0	4e-05	4e-05	0	0	0	0	0	0	0	0	0	0	0	0	0.00024	0	0	0	0	0	0
Oligella	0	0	0	0	0	0	0	0	0	0	0	0.00021	0.00015	9e-05	0	0	0.00015	0	8e-05	0	0.00063	6e-05	0.00012	5e-05	0	0.00013	0.00096	4e-05	0.00038	0.00032	7e-05	0.00027	0	0	0	0	0	0	0.00014	0.00023	0	0	0.00048	0	0	0	0	0.00051	0.00021
Pusillimonas	0	0	0	0	0	0	0	0	0	0	0	0.00021	0	9e-05	0.00015	0	0.00015	0	0.00015	0	6e-05	4e-05	8e-05	0.00025	0	0.00013	0.00017	2e-05	8e-05	0	7e-05	0	0	0	0	0	0	0	0.00028	0	0	0	0	0	0	0	0	0	0
Castellaniella	0	0	0	0	0	0	0	0	0	0	0	0.00021	0.00015	0	0.00059	8e-05	0.00044	0.00038	0.00023	0.0012	0.00013	9e-05	0.00048	0.00045	0	0.00033	0.00011	4e-05	0.0003	0.00012	0	0.00027	0	0	0.00019	0.00018	0	0.00049	0	0	0	0	0	0.00032	0	0.00019	0	0	0
Paenalcaligenes	0	0	0	0	0.00032	0	0	0.00093	0	0	0	0	0.00133	9e-05	0	0	0	0	0	0	3e-05	0	8e-05	0	0	0	0	0	4e-05	0	0	0	0	0	0	0	0	0	0	0	0	0	0	0	0	0	0	0	0
Basilea	0	0	0	0	0	0	0	0	0	0	0	0	0	0	0	0	0	0	0	0	0	0	0	0	0	0	0	0	0	0	0	0	0	0	0	0	0	0	0	0	0	0	0	0	0	0	0	0	0
Orrella	0	0	0	0	0.0038	0.00708	0	0	0	0	0	0.00042	0	0.00038	0.00117	0.00058	0.00044	0.00013	0.0003	0.00154	6e-05	4e-05	0.00176	0.00045	0	0.00099	0.00062	7e-05	0.00019	0.00028	0.00086	0	0	0	0	0	0	0	0	0	0	0	0	0	0.00021	0	0	0	0
Massilia	0.00289	0.00428	0.00068	0.00069	0.00063	0.00112	0.00148	0.00093	0.00318	0.00126	0.0031	0.0797	0.00578	0.01243	0.01979	0.00316	0.02336	0.00714	0.0079	0.13761	0.01483	0.00735	0.01209	0.0415	0.00085	0.43607	0.04896	0.00693	0.03302	0.03168	0.00745	0.01404	0.00633	0	0.00155	0.4918	0.00145	0.00731	0.00157	0.03892	0.00412	0.0438	0.00456	0.00097	0.00401	0.00209	0	0.00223	0.00371
Janthinobacterium	0.00072	0.00071	0.00068	0.00035	0.00095	0	0.00037	0.00031	0.0004	0	0.00103	0.00799	0.00044	0.00122	0.00337	0.00075	0.0018	0.00063	0.00061	0.00326	0.0007	0.00037	0.00264	0.00389	0.00024	0.02311	0.00299	0.00041	0.00098	0.0019	0.00093	0.00081	0.00198	0	0.00019	0.00472	0	0.0013	0.00043	0.00141	0	0.00534	0.00024	0	0.00126	0	0	0	0
Oxalobacter	0.00036	0.00071	0.0024	0.00069	0.00032	0.00037	0	0.00062	0.00079	0	0.00103	0.00042	0.00015	9e-05	0	0	0	6e-05	8e-05	0.00017	0	0	0	0.0001	0.00049	7e-05	0	2e-05	0	0	7e-05	0	0.0004	0	0.00019	0	0	0.00016	0.00028	0.00023	0	0.00044	0.00024	0	0	0	0	0	0.00021
Herbaspirillum	0	0.00285	0.00068	0.00035	0.00063	0.00075	0.00037	0.00155	0.00159	0.00335	0.00077	0.0103	0.00178	0.00292	0.00352	0.00199	0.00233	0.00076	0.0003	0.01132	0.00146	0.00089	0.00444	0.00293	0.00146	0.01477	0.00209	0.00054	0.00159	0.00141	0.00093	0.00351	0.01781	0.06621	0.00407	0.00399	0.00124	0.00406	0.00242	0.00539	0.00436	0.00489	0.00312	0.00146	0.00337	0.00133	0	0.00154	0.00392
Collimonas	0	0.00143	0.00034	0.00035	0.00032	0.00075	0	0	0.0004	0	0.00052	0.00547	0.00015	0.00047	0.00249	0.00066	0.00175	0.00038	0.0003	0.00498	0.00032	0.00032	0.00236	0.00222	0.00012	0.00748	0.00039	0.00021	0.00057	0.00044	0.00057	0.00135	0.00119	0	0.00039	0.00181	0.00062	0.00049	0.00142	0.00141	0.00242	0.00689	0.00144	0.00016	0.00042	0	0	0.00017	0.00062
Herminiimonas	0	0.00036	0.00103	0	0	0	0	0	0	0.00042	0	0.00063	0	9e-05	0.00044	0	0.00015	0	0	0.00034	0.00022	0	8e-05	0.0003	0.00012	0.00066	0.00023	2e-05	8e-05	0.00012	0	0.00027	0	0	0	0.00018	0	0	0	0	0	0.00267	0	0	0	0	0	0	0.00021
Aquabacterium	0.00108	0	0	0	0	0.00037	0	0.00031	0.0004	0	0.00026	0.00189	0.00089	0.00113	0.00176	0.00125	0.00117	0.00057	0.00038	0.00017	0.00212	0.00028	0.00372	0.0048	0	0.00086	0.00079	0.0012	0.00098	0.00097	0.0005	0.00135	0	0	0.00058	0.00036	0.00021	0.00146	0.00114	0.00821	0.00266	0.00333	0.0036	0.00211	0.00337	0.00057	0	0.00103	0.00062
Leptothrix	0.00036	0	0	0	0	0	0	0	0	0	0	0.00463	0.00015	0.00104	0.00059	0.0005	0.00141	0.00025	0.00015	0.00051	0.00035	0.00026	0.0024	0.00086	0	0.00093	0.00011	7e-05	0.0003	8e-05	7e-05	0.00027	0	0	0.00077	0.00036	0	0	0	0.00047	0	0.00067	0	0	0	0	0	0	0.00041
Thiomonas	0.00036	0.00071	0	0	0.00063	0.00037	0	0	0.0004	0.00042	0.00026	0.00231	0	0.00094	0.00073	0.00208	0.00185	0.00044	8e-05	0.00051	0.00022	0.0003	0.00152	0.00212	0	0.00079	0.00017	7e-05	0.00023	0.00024	0.00043	0.00054	0	0	0	0.00091	0	0.00016	0	0.00023	0	0.00044	0.0012	0.00016	0	0	0	0.00034	0.00021
Mitsuaria	0.00036	0	0	0.00035	0	0	0.00074	0	0.0004	0	0.00052	0.00147	0.00044	0.00094	0.00103	0.00033	0.00185	0.00013	0.0003	0.00017	0.00025	0.00024	0.00669	0.00081	0	0.00146	0.00028	0.00011	0.00023	0.00028	0.00036	0	0	0	0.00019	0.00054	0.00041	0.00016	0.00043	0	0	0.00333	0.00024	0	0.00042	0	0	0.00017	0.00021
Methylibium	0.00036	0	0	0.00035	0	0.00037	0.00074	0.00031	0.00119	0	0	0.00357	0.00015	0.00235	0.00176	0.00133	0.00175	0.00114	0.00061	0.00189	0.00054	9e-05	0.00741	0.00056	0	0.00205	0.00017	2e-05	0.00019	0.00032	0.00043	0.00135	0	0	0.00097	0.00109	0.00021	0.00097	0	0.00399	0.00073	0.00111	0.00216	0.00097	0.00274	0.00019	0	0	0.00021
Rubrivivax	0	0	0	0.00035	0.00032	0	0.00037	0	0	0	0	0.00357	0.00015	0.00132	0.00132	0.0005	0.00277	0.00057	0.00015	0.00017	0.00076	4e-05	0.00332	0.00066	0.00012	0.00099	0.00073	0.00015	0.00019	0.00032	0.00043	0	0	0	0	0.00036	0.00021	0	0.00014	0.00141	0	0.00289	0	0.00049	0.00042	0.00057	0	0.00017	0
Roseateles	0	0	0	0	0	0	0.00037	0	0	0	0	0.00252	0.00119	0.00292	0.00132	0.00042	0.00141	0.00025	0.0003	0.0012	0.00019	0.00032	0.00188	0.0004	0	0.00139	0.00023	9e-05	8e-05	0.00065	0.00057	0	0	0	0	0.00018	0.00021	0.00016	0	0.00141	0	0.00067	0.00024	0.00032	0.00042	0	0	0	0
Rhizobacter	0	0	0	0	0	0	0	0	0	0	0	0.0021	0.00059	0.00113	0.00117	0.00033	0.00223	0.00025	0.0003	0.00069	3e-05	0.00011	0.00252	0.00056	0.00012	0.00119	0.00023	4e-05	0.00023	0.0002	0.00064	0.00027	0	0	0	0	0	0	0	0.00023	0.00073	0.00111	0	0	0	0	0	0	0
Paucibacter	0	0	0	0	0	0	0.00037	0.00031	0.0004	0	0.00026	0.00505	0.00015	0.00085	0.00279	0.0005	0.00661	0.00038	0.00038	0.00034	0.00051	0.00058	0.00292	0.00045	0.00012	0.0006	0.00017	0.00011	0.00011	8e-05	0.00021	0.00027	0	0	0.00097	0.00054	0.00021	0.00097	0.00071	0.00164	0.00242	0.00111	0	0	0.00105	0.00019	0	0.00017	0.00041
Sutterella	0	0	0	0	0	0	0	0	0	0	0	0	0	0	0	0	0	0	0	0.00034	0.01017	0.0054	0	0.00369	0	0	0	0.00105	0	0	0	0	0	0.01655	0	0	0	0	0	0.00023	0	0.00044	0	0	0	0	0	0	0
Neisseria	0.0725	0.03961	0.05959	0.11416	0.069	0.06823	0.06494	0.04772	0.04406	0.04986	0.03667	0.03554	0.01275	0.01026	0.02082	0.00847	0.02429	0.0149	0.00524	0.04667	0.01338	0.00218	0.0167	0.00343	0.0101	0.00556	0.00462	0.00105	0.00594	0.00416	0.00888	0.02673	0.0475	0.39729	0.01549	0.02177	0.0339	0.02226	0.02377	0.02345	0.01912	0.05269	0.02663	0.01478	0.0194	0.01157	0	0.01733	0.02744
Vitreoscilla	0.00108	0.00107	0.00103	0.00104	0.00032	0.00112	0.00148	0.00093	0	0.00042	0	0.00063	0.0003	0.00047	0.00015	8e-05	0.00019	0.00013	0	0	0.0001	4e-05	0.00096	0	0.00037	7e-05	0	2e-05	0	4e-05	0.00036	0	0.00079	0	0.00039	0.00036	0.00021	0.00016	0.00014	0.00094	0.00073	0.00044	0.00024	0.00049	0.00042	0	0	0.00017	0.00062
Simonsiella	0.00108	0.00036	0.00068	0.00243	0.00127	0.00037	0.00074	0.00155	0.0004	0.00084	0.00052	0.00042	0	9e-05	0	0.00017	0.00015	0	8e-05	0	0	4e-05	8e-05	0	0	0	0	0	0	0	0	0.00054	0	0	0	0	0	0	0	0	0	0	0	0	0	0	0	0	0
Kingella	0.00072	0.00143	0	0.00243	0.00032	0	0.00037	0.00031	0	0	0	0	0	9e-05	0	0	0	0	8e-05	0.00017	0	0	0	0	0.00037	0	0	0	0	0	0	0.00081	0	0	0	0.00036	0.00021	0	0	0	0.00024	0	0.00024	0.00016	0.00021	0.00057	0	0	0
Eikenella	0.00036	0	0.00034	0	0	0	0	0	0	0	0.00052	0.00231	0	0.00047	0.00249	0	0.00311	0.00114	8e-05	0	0.00019	0.00268	0.0036	0.00081	0	7e-05	0.00367	0.0003	0.00121	0.00141	0.00365	0.00135	0.00237	0	0	0	0	0.00049	0	0	0.00194	0.00044	0.00264	0.00097	0	0	0	0	0
Snodgrassella	0	0	0.00034	0	0	0	0	0	0	0	0	0.00021	0.00208	0	0	0.00183	5e-05	0	0	0	0	0	0	0	0	0	0	0	0	0	0	0	0	0	0	0	0	0	0	0	0	0	0	0	0	0	0	0	0
Crenobacter	0	0	0	0	0	0	0	0	0	0	0	0.00021	0	9e-05	0	0	0.00019	0	0	0.00051	0	0	0.00024	5e-05	0	0.00013	0.00011	4e-05	0	4e-05	7e-05	0	0	0	0	0	0	0	0	0	0.00024	0.00022	0	0	0	0	0	0	0
Chromobacterium	0.00036	0	0	0	0	0	0	0	0.0004	0	0	0.0082	0	0.00038	0.00044	0.00108	0.00117	0.00208	0.00023	0.00103	0.00016	6e-05	0.00116	0.00131	0.00024	0.00185	0.00023	9e-05	0.00023	0.0002	0.00014	0.00027	0.00119	0	0	0.00073	0	0	0.00014	0	0	0.002	0.00024	0	0.00021	0.00019	0	0.00034	0
Aquaspirillum	0	0	0	0	0	0	0	0	0	0	0	0.00105	0	0	0.00044	0	0.01904	0	0	0	6e-05	9e-05	0.00048	0.0002	0	0.00013	0	0	0	0.00012	0	0	0	0	0	0	0	0.00032	0	0.00023	0	0.00022	0	0	0	0	0	0	0
Microvirgula	0	0	0.00034	0	0	0	0	0	0	0	0	0.0021	0	0	0	8e-05	0.00015	0	0	0.00017	6e-05	4e-05	0.00016	0	0	0.00013	6e-05	0	8e-05	0	0	0	0	0	0	0	0	0.00016	0	0	0	0.00067	0	0	0	0	0	0	0
Vogesella	0	0	0	0	0	0	0.00037	0	0	0	0	0.00063	0	9e-05	0	0	0.00015	0.00019	0	0.00034	0	2e-05	0.00024	0.00015	0	0.00013	6e-05	2e-05	4e-05	8e-05	0	0	0	0	0	0.00018	0	0	0	0	0	0	0	0	0	0	0	0.00034	0
Laribacter	0	0.00036	0.00034	0	0	0	0	0	0	0	0	0.00021	0	9e-05	0.00044	0.00017	0.00029	0.00025	8e-05	0.00017	6e-05	6e-05	0.00016	0.0001	0.00012	0	0.00367	4e-05	4e-05	8e-05	0	0	0	0	0.00019	0	0.00041	0.00016	0	0.00047	0.00048	0	0.00168	0	0.00021	0	0	0	0
Aquitalea	0	0	0	0	0	0	0	0	0	0	0	0	0	0.00028	0.00015	8e-05	0.0001	0	0	0	0	0.00011	0.01445	0.0003	0	0.0045	0.00011	2e-05	8e-05	0.00343	7e-05	0	0	0	0	0	0	0	0	0	0	0.00022	0	0	0	0	0	0	0
Pseudogulbenkiania	0	0	0	0	0	0	0	0	0	0	0	0.00189	0	0.00019	0.01056	0.00017	0.00049	0.00701	0.00289	0	6e-05	6e-05	0.00024	0.0002	0	0.0002	0.00011	2e-05	0.00367	8e-05	0.00437	0	0	0	0	0	0	0	0	0	0	0	0	0	0	0	0	0	0
Jeongeupia	0	0	0	0	0	0	0	0	0	0	0	0.00063	0.0003	0.00038	0.00015	0.00556	0.00015	6e-05	8e-05	0	0	9e-05	0.00032	0.0002	0.00012	0.00053	0.00011	0.00043	0.00011	4e-05	7e-05	0	0	0	0	0.00018	0	0.00016	0	0	0	0	0.00024	0	0	0	0	0	0
Candidatus Kinetoplastibacterium	0.03318	0.00178	0.02671	0.02464	0.02722	0.02797	0.02932	0.03687	0.04962	0.03645	0	0.01051	0.01423	0.01384	0.00557	0.00399	0.00311	0.00676	0.00182	0.00944	0.00298	4e-05	0.00316	0.00358	0.01448	0.00278	0.00282	0.00095	0.00095	0.00093	0.00229	0.01485	0.01069	0	0.0153	0.0176	0.01364	0.01397	0.01011	0.0211	0.02445	0.03424	0.02135	0.01023	0.02066	0.00626	0.01827	0.00789	0.01816
Candidatus Nasuia	0.01046	0.0132	0.01883	0.02533	0.02311	0.02163	0.01299	0.01363	0.01389	0.01508	0.00568	0.00189	0.00059	0.00038	0.00059	0.0005	0.00092	0.00063	0.00053	0.00103	0.00079	0.00013	0.00124	0.00066	0.00061	0.00033	0.00056	7e-05	0.00057	8e-05	0.00057	0.00135	0.00119	0	0.00136	0.00127	0.00248	0.00244	0.001	0.00164	0.00073	0.00156	0.00216	0.00081	0.00084	0.00152	0	0.00137	0.00083
Candidatus Profftella	0.00613	0.00071	0.00205	0.00173	0.0019	0.00149	0.00186	0.00217	0.00119	0.00084	0.00336	0.00084	0.00044	0.00038	0	8e-05	0.00024	6e-05	0.00015	0.00069	3e-05	0	0.00048	0.0002	0.00037	7e-05	0	4e-05	4e-05	4e-05	7e-05	0.00081	0	0	0.00019	0.00036	0.00041	0.00032	0.001	0.00047	0.00145	0.00133	0.00216	0.00097	0.00105	0	0	0.00034	0.00083
Candidatus Tremblaya	0	0	0	0	0	0	0	0	0	0	0	0	0	0	0	0	0	0	0	0	0	0	0	0	0	0	0	0	0	0	0	0	0	0	0	0	0	0	0	0	0	0	0	0	0	0	0	0	0
Candidatus Accumulibacter	0	0	0	0	0	0	0	0	0	0	0.00026	0	0	0	0	0	0.00029	6e-05	0	0.00017	0	0	0.00024	5e-05	0	0.00013	0	0	4e-05	4e-05	7e-05	0	0	0	0.00058	0	0.00041	0.00016	0	0	0.00024	0.00022	0.00048	0.00016	0	0	0	0.00034	0
Nitrosomonas	0.0119	0.00856	0.01096	0.00555	0.01013	0.0123	0.00816	0.00837	0.01389	0.01425	0.00491	0.00652	0.00296	0.00207	0.00484	0.00257	0.00355	0.00354	0.00144	0.00412	0.00659	0.00166	0.00292	0.00298	0.00243	0.00298	0.00243	0.00047	0.002	0.00214	0.00387	0.00432	0.00356	0	0.00349	0.00363	0.00517	0.00455	0.0037	0.00352	0.00436	0.00333	0.0036	0.00341	0.00379	0.00303	0	0.00463	0.00516
Nitrosospira	0	0.00036	0	0.00069	0	0.00037	0	0	0	0	0	0.00042	0	0	0.00015	0	0.0001	0	0	0.00034	0	6e-05	0.00028	0.0001	0.00024	0.00046	0	4e-05	0	4e-05	7e-05	0.00054	0	0	0.00039	0.00036	0	0	0	0	0.00024	0.00067	0	0	0	0	0	0.00017	0
Methylophilus	0.00036	0	0	0	0	0.00075	0.00037	0	0.00119	0.00042	0	0.00042	0.00015	0	0.00044	0	0.00044	0	8e-05	0	3e-05	2e-05	0.00024	0	0	7e-05	0	2e-05	0	8e-05	7e-05	0.00081	0	0	0	0	0	0	0	0.00023	0	0	0	0	0	0	0	0	0
Methylotenera	0.00036	0	0.00034	0.00069	0.00032	0	0	0	0	0	0.00052	0.00084	0.00015	0	0.00015	8e-05	0.00044	6e-05	8e-05	0.00017	0.00029	6e-05	8e-05	0	0.00012	0.0004	0	2e-05	0	0	0.00014	0	0	0	0	0	0.00021	0	0.00028	0	0	0.00044	0	0.00016	0.00042	0	0	0	0
Methylobacillus	0	0	0	0	0	0	0	0	0	0	0	0	0	0	0	0	0	0	0	0.00017	0	4e-05	8e-05	0	0	7e-05	0	0	4e-05	0	0	0	0	0	0	0	0	0	0	0	0	0.00044	0	0	0	0	0	0	0
Methylovorus	0	0	0	0	0	0	0	0.00031	0	0	0	0.00021	0	0	0	0	0.00015	0	0	0.00034	3e-05	2e-05	0	0.00015	0	0	0	0	8e-05	0	0	0	0	0	0	0	0	0.00016	0	0	0	0	0	0.00016	0	0	0	0	0
Candidatus Methylopumilus	0	0	0.00034	0.00035	0	0	0	0.00062	0	0	0	0	0	0	0	8e-05	0	0	0	0.00034	0	0	4e-05	0	0	0	0	0	0	0	0	0.00054	0	0	0	0.00018	0.00021	0	0	0	0.00024	0.00067	0	0	0	0.00038	0	0	0.00062
Sulfuricella	0.00036	0.00071	0.00034	0	0.00063	0.00037	0	0.00031	0	0	0.00077	0.00021	0.0003	0.00019	0.00015	0.00017	0.00034	0.00063	0.00038	0.00017	0.00022	0.00015	0.00024	0.0002	0.00183	0.00066	0.00085	2e-05	0.00034	0.00028	0.00057	0.00081	0.00158	0	0.00077	0.00018	0	0.00032	0.00014	0.00047	0.00024	0.00044	0.00072	0.00016	0.00063	0.00019	0	0.00034	0.00021
Sulfuriferula	0.00036	0	0	0	0	0	0	0	0	0	0	0	0	0	0	8e-05	5e-05	0	0	0	0	0	0	0.0001	0	0	6e-05	0	0	0	0	0	0	0	0	0	0	0	0	0	0	0	0.00024	0	0	0	0	0	0
Gallionella	0	0	0	0	0	0.00037	0	0	0	0	0.00026	0.00021	0	0	0	0	0	0	0	0	3e-05	6e-05	0	5e-05	0.00012	0.00026	0	0	8e-05	0	0	0	0	0	0	0	0	0	0	0	0	0	0	0	0.00042	0	0	0	0
Sideroxydans	0	0	0	0	0	0	0	0	0	0	0	0	0	0	0	0	0.00019	0	0	0	0.0001	0	4e-05	0	0	0.00013	6e-05	0	0	0	0	0	0	0	0	0	0	0	0	0	0	0	0	0	0.00021	0	0	0	0
Ferriphaselus	0	0	0	0	0	0	0	0	0	0	0	0.00021	0	9e-05	0	0	0.0001	0	0	0.00017	0	4e-05	0.00016	0	0	0.00013	6e-05	0	0	0	0	0	0	0	0	0	0	0	0	0	0	0	0	0	0	0	0	0	0
Thiobacillus	0	0	0	0	0	0	0	0	0	0	0	0.00021	0	9e-05	0	0	5e-05	0	0	0.0012	0.00013	4e-05	4e-05	0.0001	0	0.00026	6e-05	0	0	0	0	0	0	0	0	0	0	0	0	0	0	0	0	0	0	0	0	0	0
Methyloversatilis	0	0.00036	0	0	0	0	0	0	0	0	0	0.00042	0	0.00028	0	0	0.00087	6e-05	8e-05	0	0.00048	0.00013	0.00028	0.00015	0.00183	0.0002	0	2e-05	4e-05	8e-05	7e-05	0.00108	0	0	0.00097	0.00018	0.00062	0.00032	0.00028	0.00047	0.00024	0.00044	0.00072	0.00016	0	0.00019	0	0	0
Sulfuritalea	0	0	0	0	0	0	0	0	0	0	0	0.00126	0	0	0.00015	0	0.00044	0.00032	8e-05	0.00017	3e-05	0	0.0008	0.00015	0	0.00046	6e-05	0	4e-05	0	7e-05	0.00027	0	0	0	0.00036	0	0	0	0	0	0.00067	0	0.00032	0.00042	0	0	0.00017	0
Thauera	0	0	0.00205	0.00382	0.00158	0.00261	0.00037	0.00062	0.00198	0	0	0.00715	0.00133	0.00141	0.00132	0.00133	0.00185	0.00063	0	0.0048	0.00111	0.00039	0.00372	0.00086	0	0.00232	0.00051	0.00017	0.00045	0.00024	0	0.00216	0.00317	0	0.0029	0.00181	0	0.0026	0.00242	0.00328	0	0.00489	0.00336	0.00114	0.00232	0	0	0	0.00289
Azoarcus	0	0	0	0	0.00032	0	0	0	0.00079	0	0	0.01451	0.0003	0.00075	0.00088	0.00033	0.00117	0.00032	0	0.00172	0.00044	0.00013	0.00172	0.00056	0	0.00159	0.00034	0.00021	0.00038	0.00028	0.00014	0.00108	0	0	0.00039	0.00036	0.00021	0.00065	0.00014	0.0007	0.00048	0.00067	0.00048	0	0.00042	0.00057	0	0.00034	0.00021
Azospira	0	0	0.00034	0	0	0	0	0	0	0	0	0.00568	0	9e-05	0	0	0.0017	0.00107	8e-05	0	0.00158	4e-05	0.00044	0.00025	0	0.0002	0.00011	0	0.00015	8e-05	0.00014	0	0	0	0.02072	0.00308	0.00021	0.01966	0.00185	0.03189	0.00339	0.02357	0.01128	0.01721	0.02298	0.00379	0	0.01887	0.00805
Aromatoleum	0	0	0	0	0	0	0	0	0	0	0	0.00147	0.0003	0.00028	0.00015	8e-05	0.00073	0	0.00015	0.00017	0	2e-05	0.00048	0.00015	0	0.00026	6e-05	0	0	0	0.00014	0	0	0	0	0	0	0	0	0	0	0.00044	0	0	0.00021	0	0	0	0
Dechloromonas	0	0	0.00034	0	0	0	0	0	0	0	0	0.02145	0	9e-05	0.00015	0	0.00058	0.00025	8e-05	0.00034	0.00013	2e-05	0.00024	0.0002	0	0.00026	0	0	4e-05	8e-05	0	0	0	0	0.00445	0.00218	0.00041	0.00195	0.001	0.0068	0.00048	0.00222	0.00288	0.00179	0.00569	0.00114	0	0.00326	0.00248
Desulfocapsa	0.12733	0.08921	0.09075	0.1034	0.09622	0.10925	0.09092	0.09327	0.16631	0.1391	0.06095	0.3068	0.12318	0.21573	0.38431	0.20189	0.57387	0.2793	0.11204	0.13967	0.45376	0.80222	0.40684	0.09632	0.08908	0.17267	0.24388	0.0617	0.30369	0.27175	0.35308	0.18253	0.20819	0.16554	0.10997	0.1337	0.16577	0.20991	0.09794	0.20377	0.14887	0.12049	0.17033	0.08867	0.10268	0.16799	0.13245	0.1709	0.16197
Desulfurivibrio	0.00325	0.00321	0.00342	0.00451	0.00253	0.00634	0.0026	0.00279	0.00119	0.00251	0.00077	0.00421	0.00282	0.00047	0	0.00083	0.00185	0.00183	0.00053	0.00515	0.00035	0.00112	0.00172	0.0003	0.00097	0.00099	0.00011	0.00015	0.00026	0.00044	0.00043	0.00351	0.00317	0	0.00213	0.01324	0.00207	0.00227	0.00085	0.00211	0.00387	0.004	0.00264	0.00195	0.00105	0.00303	0	0.00326	0.00392
Desulfobulbus	0	0	0.00034	0.00035	0	0	0	0	0	0.00042	0	0	0	0	0	0	0	6e-05	0	0.00051	0	0	0	0.0001	0	7e-05	0	0	0	0	0	0.00027	0	0	0	0	0	0	0.00014	0	0	0	0	0	0	0	0	0	0
Desulfotalea	0	0	0.00034	0	0	0.00037	0	0	0	0	0	0	0	0	0	0	0	0	0	0	0	0	0	0	0	0	0	0	4e-05	0	0	0	0	0	0	0	0	0	0	0	0	0	0	0	0	0	0	0	0
Desulfococcus	0.00144	0.00107	0	0.00382	0.00317	0.00336	0.00111	0.00124	0.00159	0.00084	0.00129	0.00105	0.00341	0.00151	0.00073	0.00042	0.00053	0.00107	8e-05	0.00034	0.00079	6e-05	0.00028	0.0003	0.00012	0.0006	0.00045	0.00028	0.0003	0.00024	0.00036	0	0.0004	0	0.00039	0.00018	0.00124	0.00049	0.00057	0.00141	0.00073	0.00022	0.00096	0.00032	0.00084	0.00095	0.00457	0.00069	0.00083
Desulfatibacillum	0.00072	0	0	0.00035	0.00032	0	0	0	0	0.00042	0	0	0.00015	9e-05	0.00073	8e-05	0.00024	0.00032	8e-05	0	0.00019	2e-05	4e-05	5e-05	0	0.00033	0.00017	2e-05	0.00011	4e-05	0.00057	0	0	0	0.00019	0	0.00021	0.00016	0	0	0	0	0	0	0	0	0	0	0
Desulfobacter	0	0	0	0.00069	0.00032	0.00075	0	0.00093	0.00159	0	0	0	0.00074	0.00019	0.00044	0.00025	0.00024	0	0	0.00275	0.00041	0.00026	4e-05	0	0.00037	0.00046	0.00023	0	0	0	0.00129	0	0	0	0	0	0.00083	0.00081	0	0	0.00048	0.00044	0	0.00016	0	0.00038	0	0.00086	0
Desulfobacterium	0	0	0	0	0	0	0	0.00031	0	0	0.00077	0	0.00015	0	0	0	5e-05	0	8e-05	0	0	0	0.00012	0	0	0	0	2e-05	8e-05	0.00012	0	0	0	0	0	0.00018	0	0	0	0	0	0	0	0	0	0	0	0	0
Desulfobacula	0	0.00036	0	0.00035	0	0.00037	0	0	0	0	0	0.00021	0.00015	0	0	0.00025	0.00015	0.00057	0	0	0	0	4e-05	0	0.00012	0	0	7e-05	0	4e-05	0	0.00027	0.0004	0	0.00116	0	0.00041	0.00065	0.001	0.00094	0.00048	0.00044	0.00072	0.00032	0.00105	0.00095	0	0.00223	0.00062
Sorangium	0.05627	0.06423	0.06335	0.05343	0.04115	0.03952	0.06012	0.044	0.0381	0.03603	0.02014	0.07192	0.03424	0.01149	0.0154	0.00855	0.02074	0.01402	0.00836	0.05388	0.02101	0.01284	0.03483	0.00505	0.01996	0.01351	0.00429	0.00248	0.00537	0.00626	0.00645	0.04806	0.06926	0.04966	0.03388	0.02159	0.02129	0.02908	0.03573	0.03517	0.02203	0.02779	0.04222	0.01721	0.0194	0.02635	0.05024	0.02522	0.03735
Chondromyces	0	0	0	0	0	0.00037	0.00037	0	0	0	0	0.00147	0	0	0.00015	0	0.00053	0.00057	0	0.00017	0.0001	0.0003	0.00028	0.00015	0.00024	0	6e-05	0	8e-05	0	0.00014	0	0.00079	0	0.00058	0	0	0.00114	0.00028	0.0007	0	0.00022	0	0.00016	0.00042	0.00057	0	0	0
Pajaroellobacter	0	0	0	0	0	0	0	0	0	0	0	0	0	0	0	0	0	0	0	0	0	0	0	0	0	0	0	0	0	0	0	0	0	0	0	0	0	0	0	0.00023	0	0	0	0	0	0	0	0	0
Sandaracinus	0	0	0	0	0	0	0	0	0	0	0.00026	0.00147	0.00044	0.00019	0.00015	8e-05	0.00141	6e-05	0.00023	0.00017	0.00025	0.00022	0.0002	0.00015	0.00012	0.0002	0.00017	4e-05	0.00011	0.00028	0.00014	0	0	0	0.00019	0	0	0	0	0	0	0	0.00024	0.00016	0	0.00019	0	0	0
Archangium	0.00505	0.00892	0.00479	0.00659	0.00285	0.00447	0.00445	0.00341	0.00516	0.00461	0.00465	0.01745	0.00252	0.01516	0.00543	0.00789	0.00607	0.0065	0.00365	0.00841	0.00754	0.00402	0.00729	0.00232	0.00195	0.00464	0.00344	0.00106	0.00322	0.00339	0.00251	0.00648	0.00871	0.01655	0.00329	0.00345	0.00393	0.00309	0.0027	0.00516	0.0029	0.00578	0.00408	0.00309	0.00358	0.00303	0	0.00206	0.00413
Melittangium	0.00036	0.00071	0	0.00069	0.00063	0.00037	0.00074	0	0	0	0	0.00147	0	0	0	0	0.00223	0.00057	0	0.00034	0.0001	0.00013	0.00032	0.00066	0	0.00013	0.00045	2e-05	0.00019	0.00036	0.00064	0	0	0	0	0.00036	0	0.00016	0	0	0	0.00022	0.00024	0	0	0	0	0	0
Stigmatella	0	0	0	0	0	0	0	0	0	0	0	0.00126	0.00015	0	0.00073	8e-05	0.00092	0.00019	0.00038	0.00034	6e-05	0.00015	0.00016	0.00015	0	7e-05	0.00039	7e-05	0.00011	0.00024	0.00021	0	0	0	0	0	0	0	0	0	0	0.00022	0.00024	0	0	0	0	0	0
Cystobacter	0	0	0	0	0	0	0	0	0	0	0	0.00315	0.00178	0.00094	0.00029	0	0.0017	0.00044	0	0.00069	0	6e-05	0.00068	0.0005	0	0.00013	0.00045	0	0.00091	0.00065	0.00179	0	0	0	0	0	0	0	0	0.00023	0	0.00022	0.00024	0.00097	0	0	0	0.00463	0.00021
Anaeromyxobacter	0.00036	0	0	0	0	0.00149	0.00074	0	0	0	0.00129	0.00463	0.00089	0.00113	0.00059	0	0.00223	0.00107	0	0.00275	0.00174	0.00184	0.00128	0.0005	0	0.00146	0	0.00017	0.00144	0.00109	0.00208	0.00081	0	0	0	0.00054	0	0.00114	0.00043	0.00305	0	0.00089	0	0.00162	0	0	0	0	0
Myxococcus	0	0	0	0	0.00063	0.00075	0	0.00031	0.0004	0.00042	0	0.00336	0	0.00132	0.00117	0.00033	0.00539	0.00088	0.00076	0.00086	0.00124	0.00013	0.00476	0.00126	0	0.00113	0.00051	0.00032	0.00049	0.00061	0.00079	0.00054	0	0	0	0.00036	0.00103	0	0	0.00023	0	0	0	0.00016	0	0.00019	0	0	0
Corallococcus	0	0	0.00034	0	0	0	0.00037	0	0	0	0	0.00126	0	0.00019	0.00015	8e-05	0.00024	0	0.00015	0.00051	3e-05	6e-05	0.0004	0.0005	0	0.00026	0	6e-05	4e-05	0.00012	0	0.00054	0	0	0	0.00018	0	0	0	0	0	0.00022	0	0	0	0.00019	0	0	0
Vulgatibacter	0	0	0	0	0	0	0	0	0	0	0	0.00042	0	0	0.00015	0.00025	0.00053	6e-05	0	0.00034	0	0	0.00016	0	0	7e-05	0	0	0	0	0	0	0	0	0	0	0.00021	0	0	0.00023	0	0.00022	0	0	0	0.00019	0	0	0
Haliangium	0	0.00143	0	0	0.00032	0.00037	0	0.00062	0	0	0	0.00084	0.00015	9e-05	0	8e-05	0.00078	0.00032	0	0.00051	0.00038	0.00011	0.00052	0.0001	0.00049	0.00013	0.00011	6e-05	0.00015	0.00024	7e-05	0.00027	0.0004	0	0.00039	0	0.00062	0.00049	0.00043	0.0007	0	0.00044	0	0	0	0.00019	0	0.00086	0.00041
Lawsonia	0.33401	0.09635	0.21506	0.49548	0.27696	0.1842	0.38744	0.31822	0.19926	0.28993	0.05604	0.13626	0.06389	0.06092	0.03739	0.01686	0.04051	0.04635	0.00699	0.11547	0.05407	0.0005	0.01974	0.01181	0.0303	0.01166	0.01534	0.00263	0.00567	0.00869	0.01468	0.06048	0.09974	0	0.05847	0.04082	0.10273	0.10382	0.06534	0.15031	0.03679	0.05802	0.07197	0.04563	0.09003	0.07148	0	0.05491	0.10028
Desulfovibrio	0.00685	0.00535	0.00274	0.00347	0.00506	0.0041	0.00928	0.00558	0.00357	0.00293	0.00232	0.00294	0.00282	0.00122	0.00059	0.00025	0.00112	0.00114	0.00015	0.00412	0.00089	0.00017	0.00068	0.00091	0.00256	0.00073	0.00096	0.00026	0.00064	0.00061	0.00079	0.00405	0.01108	0.01655	0.00174	0.00345	0.00186	0.00861	0.00327	0.00563	0.00629	0.00622	0.00312	0.00244	0.00253	0.00209	0.00913	0.00257	0.00351
Pseudodesulfovibrio	0	0	0	0.00035	0	0	0	0	0	0	0.00026	0.00021	0	0	0	0	0.00019	0	0	0.00017	0.00022	0	0.0004	0	0	0	0	0	0	4e-05	0	0	0	0	0	0	0	0	0	0.00023	0	0	0	0	0	0	0	0	0
Desulfomicrobium	0.02453	0.05638	0.025	0.03782	0.02849	0.03841	0.0308	0.02324	0.03533	0.03017	0.03228	0.0532	0.03587	0.03428	0.04443	0.02384	0.0273	0.02715	0.02326	0.0302	0.01322	0.00897	0.00941	0.02146	0.02592	0.03119	0.0449	0.0088	0.0345	0.03236	0.04284	0.03159	0.01385	0.01655	0.03233	0.03864	0.01984	0.03444	0.01779	0.06331	0.0472	0.03824	0.05206	0.03183	0.03858	0.02768	0.05024	0.03415	0.03446
Desulfohalobium	0	0	0	0	0	0	0	0	0	0	0	0	0	0	0	0	0	0	0	0	0	0	8e-05	0	0	0	0	0	0	0	0	0	0	0	0	0	0	0	0	0	0	0	0	0	0	0	0	0	0
Geobacter	0.00685	0.00285	0.00411	0.01353	0.0038	0.00224	0.0026	0.00403	0.00476	0.00251	0.00077	0.00862	0.00208	0.00066	0.00161	0.00042	0.0033	0.00101	0.00099	0.00257	0.00212	6e-05	0.00272	0.00061	0.00158	0.00079	0.00039	0.00035	0.00042	0.00044	0.00107	0.0054	0.00317	0	0.00077	0.00091	0.00186	0.00309	0.00214	0.00446	0.00242	0.00267	0.0024	0.00146	0.00169	0.00114	0	0.00257	0.00392
Geoalkalibacter	0	0	0	0	0	0	0	0	0	0	0	0	0	0	0.00015	0	0.0001	0	8e-05	0.00051	0	2e-05	8e-05	0	0	0.0002	6e-05	0	0	0	7e-05	0	0	0	0	0	0	0.00016	0	0	0	0	0	0	0.00021	0	0	0	0.00021
Pelobacter	0	0	0	0	0	0	0	0	0	0	0.00026	0.00021	0	0	0.00015	0.00017	0.00019	0	0	0.00103	0	2e-05	8e-05	0.00015	0.00024	0.00013	0	2e-05	0	0	0	0	0	0	0.00077	0	0	0	0.00057	0.00023	0	0.00044	0.00024	0	0	0	0	0	0
Desulfuromonas	0	0	0.00103	0	0.00063	0	0.00037	0	0.00079	0.00084	0.00026	0	0.0003	9e-05	0.00059	0	0.00049	6e-05	0.00023	0.00034	0.00022	9e-05	0.0002	5e-05	0.00012	0.00013	0	0	4e-05	8e-05	0	0.00027	0.0004	0	0.00019	0	0.00021	0.00032	0.00014	0.00023	0.00024	0.00067	0.00048	0.00032	0.00021	0.00019	0	0.00034	0.00021
Desulfobacca	0.00252	0.00214	0.00274	0.00729	0.00317	0.00224	0.00408	0.00093	0.00238	0.00126	0.00207	0.00147	0.00044	9e-05	0.00029	0.00058	0.00068	0.00057	0.00015	0.00446	0.00044	0	0.0006	0.0001	0.00061	0.0002	0	2e-05	4e-05	0.00016	0.00057	0.00162	0.00158	0	0.00039	0.00073	0.00062	0.00162	0.00085	0.00117	0.00169	0.00044	0.00072	0.00049	0.00126	0.00095	0	0.00051	0.00062
Desulfomonile	0	0	0	0	0	0	0	0	0	0	0	0	0.00015	0	0	0	5e-05	0	0	0.00017	0	0	0	0	0	0	0	0	0	0	0	0	0	0	0	0	0	0	0	0.00023	0	0	0.00024	0	0	0	0	0	0
Syntrophus	0	0	0	0	0	0	0	0	0	0	0	0.00021	0	0	0	0	0	0	0	0	0	4e-05	0	0	0	0	0	0	0	0	0	0	0	0	0	0	0	0	0	0	0	0	0	0	0	0	0	0	0
Syntrophobacter	0	0	0	0	0	0.00037	0	0	0	0	0.00052	0.00042	0	0	0	8e-05	5e-05	0.00019	0	0	3e-05	2e-05	4e-05	0.0001	0	0	0	2e-05	4e-05	8e-05	0.00014	0	0	0	0.00019	0.00018	0	0.00016	0	0	0	0.00044	0	0	0	0	0	0	0.00041
Candidatus Babela	0.00216	0	0.00034	0.00139	0.00127	0	0.00037	0.00062	0.00079	0.00209	0.00026	0.00042	0.0003	9e-05	0.00044	0	5e-05	0	0.00015	0	0.0001	6e-05	8e-05	5e-05	0	7e-05	6e-05	0	0.00011	0	0.00014	0.00081	0.00079	0	0	0	0.00021	0.00049	0.00057	0.0007	0.00024	0	0	0	0	0.00019	0	0.00069	0
Bradymonas	0.00144	0.0025	0.00137	0.00069	0.00032	0.00112	0.00074	0.00124	0.00198	0.00126	0.00232	0.0021	0.00104	0.00141	0.00029	0.00075	0.00063	0.00051	0.00038	0.00154	0.00022	0.0003	0.0006	0.0003	0.00085	0.0004	0.00073	7e-05	0.00061	0.00048	0.00014	0.00108	0.00198	0	0.00116	0.00091	0.00103	0.00244	0.00071	0.00117	0.00073	0.00245	0.00168	0.00081	0.0019	0.00114	0	0.00154	0.00289
Desulfarculus	0.00072	0.00036	0.00137	0.00243	0.00095	0.00112	0.00223	0.00062	0	0.00084	0.00026	0.00042	0.00015	0	0	8e-05	0.00029	6e-05	8e-05	0	0.0001	2e-05	0.0002	5e-05	0.00012	0.00013	0.00011	2e-05	0	0	0	0.00027	0.00079	0	0.00019	0.00036	0.00021	0.00016	0.00014	0.00023	0.00048	0.00044	0.00048	0	0	0	0	0.00017	0.00062
Desulfurella	0.00036	0.00036	0.00205	0	0.00063	0	0.00037	0.00093	0.00079	0	0.00026	0.00042	0	0	0	8e-05	5e-05	0	0	0.00051	0	0	4e-05	0	0	7e-05	0	0	8e-05	0	0	0	0.0004	0	0	0	0	0	0.00028	0	0.00024	0.00022	0	0	0.00021	0	0	0	0.00021
Hippea	0	0	0	0	0	0	0	0	0	0	0	0	0	0	0	0	0	0	0	0	0	0	0	0	0	0	0	0	0	0	0	0	0	0	0	0	0	0	0	0	0	0	0	0	0	0	0	0	0
Candidatus Desulfofervidus	0	0	0	0	0	0	0	0	0	0	0	0	0	0	0	0	0	0	0	0	0	0	0	0	0	0	0	0	0	0	0	0	0	0	0	0	0	0	0	0	0	0	0	0	0	0	0	0	0
Campylobacter	0.12336	0.09742	0.08904	0.12387	0.13737	0.11447	0.12098	0.10752	0.1028	0.1391	0.06018	0.09505	0.06641	0.03983	0.04633	0.02923	0.02997	0.03145	0.03071	0.04873	0.01049	0.00648	0.01013	0.02973	0.04381	0.03755	0.05471	0.0104	0.03994	0.03446	0.04656	0.08343	0.04631	0.09932	0.06002	0.06621	0.04816	0.06986	0.0474	0.08864	0.07335	0.0787	0.10603	0.04726	0.07653	0.05517	0.04111	0.0453	0.0718
Malacobacter	0.00938	0.00607	0.00651	0.01076	0.00728	0.00746	0.00557	0.00775	0.00476	0.00503	0.00568	0.0061	0.00222	0.00122	0.00044	0.00025	0.00073	0.00177	0.00106	0.00498	0.00038	0.00022	0.0006	0.00015	0.0011	0.00013	0.00028	0.00013	0.00026	0.00032	0.00043	0.00297	0.00792	0	0.00174	0.00254	0.00413	0.00439	0.00142	0.00328	0.00266	0.004	0.00408	0.00276	0.00169	0.0019	0.00457	0.00292	0.00227
Aliiarcobacter	0.00108	0.00071	0.0024	0.00243	0.00095	0.00112	0.00074	0.00031	0.0004	0.00042	0.00077	0.00126	0.00015	9e-05	0	8e-05	0.00015	6e-05	8e-05	0.00034	0.00057	4e-05	0	0	0	0.00013	6e-05	0	4e-05	0	7e-05	0	0	0	0	0.00018	0	0	0.00057	0	0	0.00111	0	0	0	0.00019	0	0.00017	0.00021
Arcobacter	0.00072	0.00214	0.00068	0.00069	0.00032	0.00075	0	0	0	0.00042	0.00103	0	0	0	0.00015	0	5e-05	0	8e-05	0.00069	0.00019	6e-05	0.00024	5e-05	0.00012	0	6e-05	0	8e-05	0	0	0	0.00079	0	0	0.00145	0.00021	0	0	0	0.00048	0	0	0	0.00021	0.00057	0	0	0
Pseudoarcobacter	0.00072	0.00143	0.00308	0.00104	0.00095	0.00149	0.00074	0.00031	0	0	0	0.00126	0.0003	0	0.00029	0.00017	0	0.00013	0.00015	0	0.00025	2e-05	0.00016	5e-05	0	0.00013	0	0	4e-05	0	0.00014	0.00027	0.0004	0	0.00019	0	0.00021	0.00016	0	0	0	0	0	0.00016	0.00084	0	0	0	0.00021
Haloarcobacter	0	0.00036	0.00068	0	0	0.00037	0	0.00031	0	0	0.00077	0.00126	0.0003	0.00122	0.00073	0.00025	0.00049	0.00063	0.00038	0.00017	0.00025	0.00024	8e-05	0.00035	0.00195	0.00073	0.00068	0.00013	0.00019	0.00032	0.00129	0.00054	0.00119	0	0.00155	0	0	0.00016	0	0.00047	0	0.00022	0	0.00016	0.00021	0.00038	0	0.00017	0.00062
Sulfurospirillum	0	0.005	0.00068	0.00139	0.00095	0.00037	0.00111	0.00031	0.0004	0.00084	0.00103	0.00273	0.00044	0.00085	0.00147	0.00066	0.00146	0.00101	0.00053	0.00086	0.0006	0.00019	0.00028	0.00061	0.00073	0.00132	0.00124	0.00019	0.00038	0.00089	0.00136	0.00189	0.00158	0.03311	0.00039	0.00018	0.00021	0.00065	0.00071	0	0	0.00111	0.0012	0.00081	0	0.00019	0	0.00069	0.00103
Helicobacter	0.02164	0.02783	0.02431	0.03157	0.09812	0.04176	0.02412	0.04121	0.02262	0.02011	0.01472	0.01829	0.00978	0.00866	0.00396	0.00282	0.00947	0.00922	0.00509	0.01441	0.00282	0.00082	0.00761	0.00777	0.00499	0.00411	0.00457	0.0011	0.00204	0.00331	0.00501	0.00972	0.01583	0.03311	0.00949	0.00671	0.00847	0.01543	0.00797	0.01548	0.01162	0.01178	0.01104	0.01072	0.01223	0.01081	0.01827	0.00927	0.01135
Sulfurimonas	0.00072	0.00071	0.00137	0	0.00063	0.00037	0	0	0.00079	0	0	0.00063	0	0.00019	0.00015	0	0.00024	0.00044	0.00122	0.00069	0.00025	2e-05	8e-05	0.0003	0.00073	0.00013	0.00051	0.00011	0.00034	0.00024	0.00029	0	0	0	0.00058	0.00036	0.00041	0.00032	0.00057	0.00141	0.00048	0.00156	0.0012	0.00016	0.00126	0.00019	0	0	0.00083
Sulfuricurvum	0.00072	0	0	0.00139	0	0.00037	0	0	0	0.00042	0	0.00021	0	9e-05	0	0	0	0	0	0.00017	0	0	4e-05	0	0	0	0	0	0	0	0	0	0	0	0.00039	0	0	0.00032	0.00014	0.00023	0	0	0	0.00032	0.00021	0	0	0	0.00021
Wolinella	0	0	0	0	0	0	0	0	0	0	0	0	0	0	0	0	0	0	0	0	0	0	0	0	0	0	0	0	0	0	0	0	0	0	0	0	0	0	0	0	0	0	0	0	0	0	0	0	0
Nitratifractor	0	0	0	0	0	0	0	0	0	0	0	0.00021	0	0	0	0	0	0	8e-05	0	0	0.00013	0	0	0	0	0	0	0	4e-05	0	0	0	0	0	0	0	0	0	0	0	0	0	0	0	0	0	0	0
Nitratiruptor	0.04256	0.00071	0.03561	0.02047	0.01646	0.01044	0.03043	0.04059	0.05676	0.03394	0	0.00126	0.00133	0.00104	0.00073	0.0005	0.00087	0.00057	0.00038	0.00017	0.00054	0.00281	0.00024	0.00035	0	0.0006	0.00068	2e-05	0.00129	0.00081	0.00129	0.00027	0.0004	0	0.00019	0.00018	0	0	0	0	0	0	0.00024	0	0	0	0	0	0
Sulfurovum	0	0	0	0	0	0	0	0	0	0	0	0	0	0	0	8e-05	5e-05	0	0	0	0	0	0	0	0	0	0	0	0	0	0	0	0	0	0	0	0	0	0.00028	0	0	0	0	0	0	0	0	0	0
Nautilia	0.00144	0.0025	0.0024	0.00139	0.00127	0.00075	0.00408	0.00465	0.00278	0.00293	0.00103	0.00126	0.00059	0.00311	0.00059	0.00075	0.00126	0.00202	0.00068	0.00051	0.00063	0.0003	0.00036	0.00167	0.00097	0.00152	0.00197	0.00026	0.00061	0.00145	0.00236	0.00027	0.00079	0	0.00019	0.00073	0.00021	0.00065	0.00014	0.00047	0.00073	0.00089	0.00072	0.00049	0.00021	0	0	0.00034	0.00103
Sphingomonas	0.13634	0.09421	0.04897	0.13775	0.11616	0.1622	0.11653	0.1258	0.21712	0.14203	0.0767	0.43423	0.18322	0.30151	0.30513	0.21775	0.32604	0.23131	0.07593	1.78751	0.36118	0.14723	0.1994	0.12363	0.09602	0.36705	0.12594	0.03382	0.12554	0.12205	0.25831	0.26299	0.22481	0.23175	0.17658	0.12154	0.24328	0.19593	0.10064	0.35243	0.27789	0.17363	0.16289	0.17507	0.19312	0.18221	0.2238	0.33596	0.17291
Sphingobium	0.01731	0.0025	0.00616	0.01006	0.00981	0.01864	0.02635	0.00899	0.03493	0.02137	0.00413	0.02586	0.00237	0.00292	0.02053	0.00357	0.06839	0.01061	0.0035	0.18977	0.00951	0.00391	0.01622	0.00929	0.00012	0.02477	0.00299	0.00149	0.00537	0.00537	0.00473	0.00432	0.0004	0	0.00155	0.00472	0.00641	0.00162	0.00185	0.00539	0.00218	0.03557	0.00168	0.0013	0.00253	0.00152	0.00457	0.00103	0.00083
Novosphingobium	0.00072	0	0	0	0	0.00037	0.00186	0	0.00119	0	0.00026	0.01051	0.00089	0.00151	0.00352	0.00116	0.01909	0.00234	0.00091	0.04375	0.00149	0.00108	0.00793	0.00323	0	0.00623	0.00096	0.00034	0.00148	0.00137	0.00086	0.00054	0	0	0.00019	0.00145	0.00062	0.00032	0.00014	0.00188	0.00024	0.01534	0.00096	0.00114	0.00021	0	0	0	0.00062
Zymomonas	0.00036	0.00036	0	0.00069	0.00032	0	0	0	0.0004	0.00042	0	0.00084	0	0	0	0.00033	0.00029	0	0	0	0.00013	6e-05	4e-05	0.00035	0.00012	7e-05	0	0	4e-05	8e-05	0	0.00108	0.0004	0	0	0	0	0.00032	0	0.00094	0	0.00022	0	0.00016	0	0	0	0	0
Citromicrobium	0.00036	0.00036	0	0	0	0	0	0	0	0	0	0.00084	0	0	0.00029	0	0.00345	0.00025	0	0.00446	3e-05	0.00011	0.00072	0.0004	0	0.00093	6e-05	2e-05	8e-05	0	0	0.00081	0	0	0	0	0	0.00016	0	0	0	0.00044	0.00024	0.00016	0.00021	0	0	0	0
Blastomonas	0	0	0	0.00035	0	0	0	0	0.0004	0	0	0.00294	0.00044	0.00028	0.00059	0.00042	0.00301	0.00114	0.00015	0.01098	0.00111	0.00013	0.00104	0.00061	0.00012	0.00093	0.00011	0.00015	0.0003	0.0004	0.00029	0.00027	0	0	0.00039	0.00054	0.00021	0	0	0.00047	0	0.00089	0	0	0	0	0	0.00034	0
Sphingopyxis	0	0.00321	0.00137	0.00139	0	0	0	0.00031	0.00238	0.00084	0.00052	0.01724	0.00267	0.00292	0.00601	0.00257	0.05586	0.00537	0.00334	0.06846	0.0038	0.0022	0.01093	0.00616	0.00012	0.01689	0.00248	0.00069	0.00329	0.00299	0.00244	0.00432	0.0004	0	0.00136	0.00127	0.00248	0.00211	0.00171	0.00258	0.00169	0.01245	0.0012	0.0013	0.00084	0.00057	0	0.00051	0.00103
Sphingorhabdus	0	0.00071	0	0	0	0	0	0	0	0.00042	0	0.00105	0	0.00085	0.00117	0.00017	0.00248	0.00063	0.00015	0.00824	0.00067	0.00024	0.0006	0.00056	0	0.00119	0.00073	9e-05	0.00049	0.00048	0.00072	0.00054	0	0	0	0	0.00083	0	0	0	0.00073	0.00067	0.00072	0	0	0	0	0.00017	0.00021
Rhizorhabdus	0	0	0	0.00035	0	0	0	0	0.0004	0.00042	0	0.00252	0	9e-05	0.00103	0.00017	0.00325	0.00038	0	0.02557	0.00057	0.00011	0.0006	0.0005	0.00037	0.00311	0.00034	0.00013	0.00011	0.00048	0.00036	0.00054	0.00079	0	0.00019	0.00036	0.00041	0	0	0.00023	0	0.00022	0.00024	0	0.00021	0	0	0	0
Porphyrobacter	0.00072	0.00178	0.00034	0.00035	0	0.00037	0.00037	0	0.0004	0.00084	0.00103	0.00778	0.00089	0.00056	0.00279	0.00075	0.00938	0.00164	0.00053	0.01664	0.00101	0.00056	0.00304	0.00076	0	0.00172	0.00023	0.00015	0.00061	0.00061	0.00021	0.00054	0	0	0.00039	0.00091	0	0.00049	0	0.00117	0.00048	0.00222	0.00024	0.00032	0.00021	0.00038	0	0	0
Erythrobacter	0.00036	0.00036	0.00103	0.00139	0.00032	0.00075	0.00111	0.00062	0.00238	0.00168	0.00052	0.00736	0.00059	0.00217	0.00235	0.00025	0.02458	0.00322	0.00061	0.01802	0.00276	0.00123	0.00464	0.00222	0.00024	0.00212	0.00113	0.00026	0.00072	0.00113	0.00079	0.00216	0.00079	0	0.00077	0.00054	0.00041	0.00097	0.00014	0.00141	0	0.00267	0.00024	0	0.00042	0.00038	0	0.00051	0.00021
Croceicoccus	0.00036	0	0.00068	0.00069	0.00032	0.00224	0.00037	0.00093	0	0	0.00026	0.00189	0.00074	0.00038	0.00132	0.00083	0.00889	0.00101	8e-05	0.01527	0.00073	0.00037	0.00296	0.00106	0.00097	0.00232	0.00023	0.00011	0.00045	0.00028	7e-05	0.00027	0	0	0.00039	0.00018	0	0.00032	0	0	0	0.002	0	0.00016	0.00021	0.00019	0	0	0
Altererythrobacter	0	0.00071	0	0	0	0	0	0	0.00079	0	0.00077	0.00862	0.0003	0.00056	0.0022	0.00066	0.02492	0.00398	0.00061	0.02385	0.00158	0.00104	0.00557	0.00257	0.00012	0.00378	0.00034	0.00034	0.00148	0.00125	0.00072	0.00189	0	0	0.00155	0.00054	0.00041	0.00016	0	0.00094	0	0.00378	0.00168	0.00032	0.00063	0	0	0.00034	0.00021
Methylocystis	0.03571	0.02748	0.01507	0.03678	0.02912	0.05108	0.02932	0.02665	0.05914	0.0331	0.02893	0.07549	0.05233	0.05866	0.07874	0.07159	0.07767	0.07218	0.02805	0.02762	0.10976	0.04778	0.06254	0.01691	0.0213	0.03119	0.02899	0.00706	0.0239	0.02319	0.06605	0.06075	0.06333	0.01655	0.04705	0.04844	0.05663	0.04224	0.03174	0.08371	0.06754	0.02512	0.06549	0.03248	0.04385	0.05347	0.04567	0.05971	0.04808
Methylosinus	0.02777	0.01677	0.01027	0.03609	0.0345	0.04773	0.02524	0.03563	0.04723	0.031	0.02893	0.06834	0.03958	0.05	0.07478	0.05398	0.05062	0.0687	0.0209	0.02042	0.08558	0.02412	0.03179	0.02095	0.01911	0.02371	0.0154	0.00633	0.01853	0.01871	0.04885	0.054	0.04868	0.06621	0.03466	0.03592	0.03845	0.03282	0.02007	0.06214	0.06027	0.02512	0.02591	0.02355	0.03141	0.0347	0.0137	0.0477	0.03632
Agrobacterium	0.00505	0.00464	0.00479	0.00659	0.00633	0.00298	0.00223	0.00496	0.00437	0.00293	0.00491	0.01577	0.00563	0.00631	0.02302	0.01237	0.02618	0.01092	0.00844	0.01922	0.01531	0.01655	0.01413	0.00454	0.014	0.00682	0.01427	0.00461	0.01589	0.01479	0.0134	0.04779	0.0186	0.01655	0.00407	0.01034	0.01095	0.02031	0.01295	0.00938	0.00145	0.01979	0.00816	0.00666	0.00422	0.00569	0	0.00875	0.00722
Rhizobium	0.00289	0.00357	0.00034	0.00104	0.00063	0.00112	0.00074	0.00093	0.00119	0.00251	0.00181	0.01577	0.00208	0.00377	0.00718	0.00174	0.02234	0.00429	0.00114	0.03243	0.00282	0.00253	0.00685	0.00545	0.00097	0.00384	0.00169	0.00177	0.00204	0.00275	0.00129	0.00486	0.00198	0	0.00232	0.002	0.0031	0.00162	0.00142	0.00352	0.00121	0.04891	0.00624	0.00114	0.00148	0.00133	0	0.00137	0.0031
Neorhizobium	0	0.00036	0	0	0	0	0.00037	0	0	0	0.00026	0.00189	0.00044	0.00028	0.00029	0.00042	0.00253	0.00044	8e-05	0.00772	0.00022	0.00024	0.00076	0.00061	0.00061	0.0006	0.00034	0.00019	0.00015	0.00044	0.00057	0.00054	0.00079	0	0.00039	0.00018	0.00021	0.00016	0	0.00047	0.00048	0.00178	0.00024	0.00049	0.00021	0	0	0	0.00021
Sinorhizobium	0.00938	0.00285	0.00479	0.0059	0.00253	0.00597	0.00482	0.00496	0.00675	0.00964	0.00258	0.02334	0.0043	0.00311	0.00323	0.00066	0.01457	0.0036	0.00312	0.02042	0.00209	0.00069	0.00745	0.00268	0.00061	0.00185	0.00118	0.00071	0.00106	0.00109	0.00136	0.00486	0.00752	0	0.00407	0.00816	0.00227	0.00894	0.0047	0.00774	0.00992	0.00867	0.00432	0.00325	0.00485	0.00341	0.00913	0.00498	0.00289
Ensifer	0	0.00107	0.00171	0.00035	0.00095	0.00037	0.00037	0	0.0004	0.00042	0	0.00673	0.00044	0.00207	0.00132	0.00058	0.00345	0.0024	0.00046	0.00343	0.00155	0.00162	0.00164	0.00106	0.00024	0.00152	0.00045	0.00024	0.00053	0.00044	0.00086	0.00432	0.00396	0.01655	0	0.00054	0.00041	0.00162	0	0.00188	0	0.00178	0.00096	0.00016	0.00042	0.00019	0	0.00086	0.00103
Liberibacter	0.00252	0.00963	0.01575	0.00382	0.00728	0.01827	0.00928	0.01983	0.00754	0.0088	0.00826	0.00484	0.00133	0.01017	0.01628	0.00241	0.01647	0.0113	0.00281	0.00137	0.01293	0.00177	0.03471	0.01651	0.00414	0.00662	0.00581	0.00062	0.00284	0.00145	0.00924	0.00378	0.00198	0	0.00252	0.00327	0.00207	0.00292	0.00085	0.00539	0.00242	0.00245	0.00264	0.00179	0.00148	0.00133	0	0.00051	0.00825
Shinella	0	0	0	0	0	0.00037	0	0	0	0	0.00026	0.00063	0	9e-05	0.00059	0.00017	0.00374	0.00051	0.00015	0.00446	0.00048	0.0005	0.00072	0.00066	0	0.00026	6e-05	0.00035	4e-05	8e-05	7e-05	0	0	0	0.00039	0.00018	0.00021	0.00016	0.00014	0.00023	0.00048	0.00133	0.00024	0	0.00021	0	0	0	0
Bradyrhizobium	0.01443	0.01106	0.00548	0.00763	0.00538	0.01268	0.00816	0.01239	0.00834	0.00838	0.00749	0.24918	0.00919	0.03823	0.02537	0.0402	1.94825	0.01055	0.006	0.02265	0.01471	0.05243	0.03363	0.00565	0.00487	0.01762	0.00632	0.00196	0.1067	0.10424	0.01669	0.01188	0.00752	0.01655	0.09816	0.06803	0.00703	0.12039	0.03075	0.15617	0.05568	0.14873	0.08924	0.05668	0.10752	0.02692	0.01827	0.08905	0.05963
Bosea	0.00108	0.00036	0.00034	0	0	0.00075	0.00037	0.00155	0.00079	0	0.00026	0.00736	0.0003	0.00264	0.0066	0.00058	0.01316	0.0036	0.00084	0.01287	0.00307	0.00376	0.00533	0.00263	0.00049	0.00291	0.00209	0.00075	0.00231	0.00154	0.0033	0.00216	0.00119	0	0.00271	0.00127	0.00103	0.00097	0.00057	0.00328	0.00048	0.00245	0.00216	0.00097	0.00253	0.00038	0	0.00069	0.00041
Rhodopseudomonas	0.00072	0.00178	0.00068	0.00139	0.00063	0.00112	0.0026	0.00124	0.00079	0.00084	0.00155	0.01199	0.00178	0.00367	0.00455	0.00324	0.07247	0.00373	0.00038	0.01304	0.00212	0.00577	0.00585	0.00409	0.00122	0.00219	0.0022	0.00063	0.00473	0.00586	0.001	0.00351	0.0004	0	0.00387	0.00254	0.00227	0.00374	0.00214	0.0068	0.0046	0.01112	0.00192	0.00227	0.00358	0.0036	0	0.00566	0.00186
Oligotropha	0.00036	0	0	0	0	0	0	0	0	0	0	0.00042	0	0	0	0	0	0	0	0	0	0	0	0	0	0	0	0	0	0	0	0	0	0	0	0	0	0	0.00014	0	0	0	0	0	0	0	0	0	0
Nitrobacter	0	0	0.00034	0.00035	0	0.00075	0	0	0	0.00042	0.00181	0.00252	0	0.00028	0.00073	0.00042	0.01749	0.00044	8e-05	0.00206	0.00016	0.00056	0.00284	5e-05	0	0.0004	0	6e-05	0.00057	0.00028	0	0.00027	0	0	0.00058	0.00363	0	0.00146	0.00043	0.00047	0	0.00622	0	0.00065	0.00126	0.00019	0	0.00086	0.00041
Afipia	0	0.00036	0	0	0	0	0	0	0	0	0	0.00568	0.00015	0.00028	0.00117	0.00042	0.02604	0.00032	0	0	0.0001	0.00115	0.00124	5e-05	0	0.00026	0.00011	0	0.00227	0.00214	7e-05	0	0	0	0	0	0	0	0.00043	0.00023	0	0.00133	0.00024	0.00016	0	0.00038	0	0.00017	0
Variibacter	0	0	0	0.00035	0	0	0	0	0	0	0	0	0	0	0.00015	0	0.00073	0.00025	0	0.00103	3e-05	4e-05	0.00012	5e-05	0	0.00026	0	0	8e-05	0	0.00021	0	0	0	0.00019	0	0	0	0	0	0.00048	0.00022	0.00024	0	0	0	0	0	0.00021
Bartonella	0.01262	0.00892	0.01849	0.01388	0.01773	0.01864	0.01039	0.00651	0.00556	0.00628	0.00439	0.01009	0.00741	0.00471	0.00455	0.00249	0.00797	0.00448	0.0016	0.00326	0.00349	0.00238	0.00172	0.00242	0.00852	0.00285	0.00474	0.00088	0.00204	0.00113	0.00272	0.00729	0.00554	0	0.0062	0.01143	0.00517	0.00634	0.00285	0.01641	0.01017	0.03335	0.01223	0.00374	0.01033	0.00246	0	0.00395	0.00475
Methyloceanibacter	0.00577	0.00107	0.00411	0.00451	0.00506	0.00634	0.0026	0.00372	0.00516	0.00126	0.00103	0.00147	0.00074	0.00047	0.00015	0.00033	0.00058	0.00025	0	0.00223	6e-05	9e-05	4e-05	0.00035	0.00024	0.0002	0.00017	2e-05	8e-05	4e-05	0.00029	0.0027	0.00396	0	0.00252	0.00181	0.00165	0.00309	0.00228	0.00375	0.0029	0.00333	0.0024	0.00195	0.00253	0.00246	0.00457	0.00395	0.00186
Hartmannibacter	0	0	0	0	0	0	0	0	0	0	0	0.00021	0	9e-05	0.00015	0	0.00126	6e-05	0	0.0024	6e-05	4e-05	0.00012	5e-05	0	0.00026	0	6e-05	0.00015	0	0	0	0	0	0.00019	0	0	0.00049	0	0.00023	0.00048	0.00044	0	0	0.00021	0	0	0	0
Pseudorhodoplanes	0	0	0	0	0	0	0	0	0	0	0	0.00021	0	0	0.00029	8e-05	0.00102	0.00019	8e-05	0.00172	0.00013	6e-05	0.00048	5e-05	0	0.0002	0	0	0.00019	0.00012	0	0	0	0	0	0	0	0	0	0	0	0.00044	0.00024	0.00016	0.00021	0.00019	0	0	0.00021
Mesorhizobium	0.00252	0.00071	0.00103	0.00069	0.00095	0.00373	0.00223	0.00031	0.00119	0.00084	0.00181	0.01262	0.00089	0.00235	0.00425	0.00191	0.0188	0.00177	0.00152	0.0151	0.00295	0.0022	0.01273	0.00252	0.0011	0.00238	0.00113	0.00063	0.00193	0.00149	0.00115	0.00432	0.00079	0	0.00136	0.00236	0.00103	0.00162	0.00114	0.00516	0.00073	0.03935	0.00168	0.00065	0.0019	0.00114	0	0.00172	0.00103
Aminobacter	0.00072	0.00214	0.00103	0.00139	0.00127	0.00373	0.00223	0.00093	0.00119	0.00084	0.00026	0.00126	0.00015	0.00056	0.00117	0.00075	0.0035	0.00082	0.00015	0.00292	0.00022	0.00013	0.001	0.0004	0.00061	0.00046	0.00017	0.0003	0.00026	0.0004	0.00043	0.00135	0	0	0.00116	0.00127	0.00041	0.00097	0.00028	0.00047	0	0.00333	0.00264	0.00032	0.00063	0.00057	0	0.00034	0.00062
Phyllobacterium	0	0	0	0	0	0	0	0	0	0	0	0.00021	0.00015	0	0	0	0.00063	0.00013	0	0.00017	0	0	0.00016	0	0	7e-05	0	2e-05	4e-05	4e-05	0	0	0	0	0.00019	0	0	0.00016	0	0.00047	0	0	0.00024	0	0.00021	0	0	0	0
Nitratireductor	0	0	0	0	0	0	0	0	0	0	0	0.00105	0	0.00019	0	8e-05	0.00087	0.00019	0	0.00103	0.00019	4e-05	0.00024	0	0	0	6e-05	2e-05	0	4e-05	0.00014	0.00027	0	0	0.00019	0	0	0.00016	0	0.00023	0	0.00044	0	0	0	0	0	0	0
Hoeflea	0	0	0	0	0	0	0	0	0	0	0	0.00021	0.0003	9e-05	0	8e-05	0.00078	6e-05	0	0.00086	0.0001	2e-05	0.00016	0.0003	0	0.0002	6e-05	4e-05	0.00011	0.00012	0	0	0	0	0	0.00018	0.00041	0	0.00014	0.00023	0	0.00022	0.00024	0	0	0	0	0	0
Chelativorans	0	0	0	0	0	0	0	0	0	0	0	0.00021	0	9e-05	0.00044	8e-05	0.00102	0	0	0.00069	0.0001	2e-05	4e-05	0.0001	0	0.00033	6e-05	4e-05	0.00015	0.00012	0	0.00027	0	0	0	0.00036	0	0.00049	0.00028	0.00023	0	0.00067	0	0	0	0	0	0	0
Methylorubrum	0.00108	0	0.00034	0.00069	0.00032	0.00075	0	0	0.00079	0.00126	0	0.01114	0.01008	0.00113	0.01173	0.00216	0.01535	0.00575	0.00205	0.74946	0.00777	0.0014	0.00649	0.00308	0	0.02345	0.00243	0.00321	0.00204	0.00149	0.00136	0.00081	0.0004	0	0	0.00163	0.00021	0.00081	0.00028	0.00094	0.00073	0.00222	0	0.00016	0.00148	0.00019	0.00457	0.00017	0.00144
Methylobacterium	0	0.00071	0.00137	0.00173	0.00127	0.00075	0	0.00093	0.00119	0.00168	0.00129	0.1411	0.03943	0.00989	0.02639	0.00648	0.05013	0.0084	0.00676	0.81637	0.00868	0.00432	0.03071	0.01848	0.00024	0.23062	0.00666	0.02004	0.01456	0.01329	0.01024	0.00189	0.00119	0	0.00116	0.00236	0.01137	0.00179	0.00413	0.00539	0.00073	0.00578	0.00336	0.00211	0.00632	0.00095	0	0.00189	0.00186
Microvirga	0	0	0	0	0	0.00037	0	0	0.0004	0	0.00052	0.0021	0.0003	0.00028	0.00059	0.00042	0.00228	0.00013	0.00015	0.00635	0.0006	0.00013	0.0008	0.00081	0	0.00079	0.00023	0.00011	0.00011	0	0.00014	0.00027	0	0	0	0	0	0	0.00014	0.00023	0	0.00044	0.00024	0	0.00042	0.00019	0	0	0
Rhodoplanes	0.00036	0.00107	0.00137	0	0.00032	0	0	0	0	0	0	0.00357	0.00015	0.00019	0	8e-05	0.00301	0.00019	0	0.0012	0.0001	0.00017	0.001	0	0.00012	0.00026	6e-05	4e-05	0.00023	0.00016	0	0	0	0	0.00019	0.00091	0.00021	0.00016	0.00014	0.0007	0	0.00222	0.00024	0	0.00126	0	0	0.00017	0
Maritalea	0.00036	0.00036	0	0.00069	0	0	0.00037	0.00031	0.0004	0	0	0.00042	0.00015	9e-05	0	0.00025	0.00029	0.00139	8e-05	0.00034	0.00025	0.00028	0.00036	0	0.00049	7e-05	0.00011	6e-05	0	0.0004	0.00014	0	0	0	0	0.00236	0	0	0	0	0	0.00022	0	0	0	0	0	0.00017	0.00021
Hyphomicrobium	0	0	0	0	0.00032	0	0	0	0	0.00042	0	0.00147	0	0.00028	0.00029	0	0.00204	0.00025	0.00015	0.00154	0.00022	0.00019	0.00192	0.00015	0.00012	0.00066	0.00023	4e-05	0.00023	0.00016	0.00029	0	0	0	0.00039	0.00036	0	0.00049	0.00014	0.00023	0.00024	0.00156	0.00072	0.00016	0.00126	0	0	0.00017	0.00041
Rhodomicrobium	0	0	0	0	0	0	0	0	0	0	0.00026	0.00063	0	0	0	0	0.00044	6e-05	8e-05	0.00103	6e-05	2e-05	0.0002	5e-05	0	7e-05	0	0	0	0.00012	0	0.00027	0.0004	0	0.00019	0.00036	0	0	0	0	0	0.00044	0.00024	0	0.00021	0	0	0	0
Devosia	0	0.00071	0.00068	0.00035	0.00095	0.00186	0	0.00062	0.0004	0	0.00026	0.00252	0.00015	0.00028	0.00191	0.00033	0.00675	0.00088	0.00023	0.00429	0.00073	0.00011	0.0024	0.00086	0	0.00046	0.00045	0.00028	4e-05	0.00032	0.00064	0.00081	0	0	0.00077	0.00127	0	0.00309	0.00071	0.00281	0.00024	0.01245	0.00096	0.00097	0.00148	0	0	0.0012	0.00062
Blastochloris	0	0	0	0	0	0	0	0	0	0	0	0.00021	0.00015	9e-05	0.00044	8e-05	0.00136	0.00019	8e-05	0.00189	0.00029	0.00013	0.00036	0.0002	0.00012	0.00013	0	4e-05	8e-05	0.0002	0.00014	0.00027	0	0	0.00019	0	0	0.00032	0	0	0.00024	0.00089	0.0012	0	0.00021	0.00019	0	0	0
Filomicrobium	0	0	0	0	0	0	0	0	0	0	0	0.00042	0	0	0	0	0.0001	6e-05	0	0.00034	0	0	0	0	0	0	0	0	0	0	0	0	0	0	0	0	0	0	0	0.00023	0	0	0	0	0	0	0	0	0
Pelagibacterium	0	0	0	0	0	0	0	0	0.0004	0	0	0.00021	0	0	0.00059	8e-05	0.00034	0.00032	0.00152	0.00086	6e-05	0	0.00032	0	0	0	0	6e-05	0	0	0	0.00027	0	0	0.00019	0	0	0.00049	0.00071	0	0	0.00022	0.00024	0	0.00042	0	0	0	0.00021
Cohaesibacter	0.00072	0.00178	0.00034	0.00035	0	0	0.00037	0	0.0004	0	0.00026	0.00147	0	0.00019	0.00015	8e-05	0.00087	0.00013	0.00015	0.00103	0.00019	0.00017	0.00044	0.0002	0	7e-05	0.00011	6e-05	0.00019	0.00016	0	0.00081	0.00158	0	0	0.00054	0.00041	0.00049	0.00043	0.00117	0.00024	0.00067	0.00096	0.00032	0	0.00076	0	0.00034	0.00062
Breoghania	0	0	0	0	0	0	0	0	0	0	0	0.00105	0	9e-05	0	0	0.00102	0.00013	8e-05	0.0012	6e-05	0	0.00016	0.00015	0	0.00026	0.00011	2e-05	0	0	0.00021	0.00027	0	0	0.00019	0.00018	0	0	0	0	0	0	0	0	0	0	0	0	0
Beijerinckia	0.00036	0.00071	0	0	0	0	0	0	0	0	0	0.00021	0.00015	0	0	0	0.00015	0.00025	0	0.0012	3e-05	2e-05	8e-05	5e-05	0	7e-05	0	2e-05	4e-05	0.00024	0	0.00054	0	0	0	0	0.00021	0.00016	0	0	0	0.00022	0	0	0	0	0	0.00034	0
Methylocella	0	0	0	0	0	0	0	0	0	0	0	0	0.00015	9e-05	0.00015	0	0.00058	0	0.00015	0.00069	0	9e-05	0.00016	0.0001	0	0	0	2e-05	0	0	0	0	0	0	0	0	0	0	0	0	0	0.00044	0	0	0	0	0	0.00017	0
Anderseniella	0.00036	0	0	0	0	0	0	0	0	0	0	0	0	0	0	0	0.00019	6e-05	0	0.00051	0	0	0	0	0	0.0002	0	0	8e-05	8e-05	7e-05	0	0	0	0	0	0	0.00032	0	0	0	0	0	0	0	0	0	0	0
Parvibaculum	0	0.00036	0	0	0	0	0	0	0	0	0	0.00042	0	0	0	0	0.00092	0.00013	0	0.00034	3e-05	0	0.00024	0.0001	0	0.00013	0.00011	6e-05	4e-05	0.00012	0	0.00027	0	0	0	0.00018	0	0	0	0	0	0.00022	0	0	0	0	0	0	0
Candidatus Phaeomarinobacter	0	0.00071	0	0	0	0.00037	0	0.00093	0	0	0	0.00042	0.00044	0.00038	0.00015	0.00033	0.00073	0.00038	0	0.00034	0.00025	4e-05	0.00012	0.00025	0.00061	0.00066	0.00039	6e-05	0.00015	0.00061	0.00029	0	0.00079	0	0.00039	0.00018	0	0	0	0	0	0.00067	0	0	0.00021	0.00019	0	0	0
Brucella	0	0	0.00103	0.0052	0.00095	0.00186	0	0	0.00159	0.00084	0	0.00189	0	0.00603	0	0	0.00039	0	0	0.00189	0	0	0.00252	5e-05	0.00012	0.00013	0	0	0	0	0	0.00054	0.00079	0	0.00039	0	0	0	0.00085	0	0.00121	0.00044	0.00048	0	0	0	0	0.00069	0.00083
Ochrobactrum	0	0.00036	0	0	0	0.00037	0	0	0.00238	0.00084	0	0.00315	0.00089	0.0016	0.00337	0.00091	0.00369	0.00253	0.0016	0.00652	0.00165	0.00128	0.00068	0.00101	0.00024	0.00086	0.0009	0.00019	0.00019	0.00081	0.00208	0.00054	0.00158	0	0.00136	0.00054	0.00124	0.00065	0.00114	0.0007	0.00024	0.00156	0.00096	0.00081	0.00316	0.00019	0	0.00069	0.00103
Martelella	0	0	0	0	0	0.00037	0.00037	0	0	0	0	0.00021	0.0003	0.00019	0.00015	8e-05	0.0017	0.00057	8e-05	0.00257	0.00041	0.00024	0.00068	0.00035	0.00012	0.00013	6e-05	0	0.00019	0.00016	0.00014	0.00054	0	0	0.00019	0.00018	0.00021	0.00049	0	0	0.00024	0.00133	0.00024	0	0	0	0	0	0
Aureimonas	0	0	0	0	0	0	0	0	0	0	0	0.00168	0	9e-05	0.00015	0.00017	0.00126	0.00013	0	0.14722	0.00022	0.00026	0.00048	0.0005	0.00012	0.00066	0	0.00065	4e-05	0	0.00014	0	0	0	0.00019	0	0.00021	0	0.00014	0.00047	0	0.00044	0.00048	0	0	0	0	0	0
Azorhizobium	0	0	0	0.00035	0	0	0	0	0	0	0	0.00042	0	0.00019	0.00029	0	0.00141	0.00013	0	0.00412	0.0001	2e-05	0.00048	0.0002	0	0.00033	0	7e-05	4e-05	0	0.00029	0	0	0	0	0	0	0	0.00028	0	0.00024	0.00067	0.00024	0	0.00021	0	0	0	0.00062
Xanthobacter	0	0	0	0	0	0	0	0	0	0	0	0.00021	0.0003	0	0	8e-05	0.00262	0	0	0.00326	0.00022	0.00026	0.0004	0.00025	0	0.0002	0.00011	6e-05	4e-05	0	7e-05	0.00027	0	0	0.00077	0	0	0	0	0.00023	0	0.00067	0.00024	0	0.00042	0	0	0.00034	0
Starkeya	0	0	0	0	0	0	0	0	0	0	0	0.00042	0	0.00019	0.00073	0.00017	0.00199	0.00032	8e-05	0.00172	0.00019	4e-05	0.00104	0.0002	0	0.00046	6e-05	6e-05	8e-05	0	0.00014	0.00027	0	0	0.00019	0.00018	0	0.00049	0.00014	0	0	0.00044	0.00024	0	0.00021	0	0	0.00017	0
Pseudolabrys	0	0	0	0	0	0.00037	0	0	0.00079	0	0.00052	0.00063	0	0.00019	0.00059	8e-05	0.00316	0.00032	0	0.00086	0.00022	0.00022	0.00116	0.0002	0.00012	7e-05	0.00011	6e-05	4e-05	4e-05	0.00014	0.00027	0	0	0.00097	0.00054	0	0.00049	0.00014	0.0007	0	0.00378	0.00048	0.00049	0.00042	0.00038	0	0.00017	0.00041
Chelatococcus	0	0	0	0	0	0	0	0	0	0	0.00026	0.00084	0	0.00038	0.00015	0	0.00185	0.00013	0	0.00566	0.0001	0.00022	0.00048	0.0002	0	0.00053	0.00011	9e-05	0	0.00012	0.00043	0	0	0	0	0	0	0	0	0.00047	0	0	0.00024	0	0	0	0	0.00017	0
Rickettsia	0.00361	0.00393	0	0.00382	0.0038	0.00186	0.00148	0.00279	0.00159	0.00293	0.00207	0.00021	0.00163	0	0	0.00025	0	0	0	0.00034	0.0001	6e-05	4e-05	5e-05	0.00024	0.0002	0	4e-05	8e-05	8e-05	0	0.00054	0.00198	0	0.00155	0.00127	0.00124	0.0013	0.001	0.00094	0.00145	0.00156	0.00168	0.00097	0.00105	0.00057	0	0.00034	0.00144
Orientia	0.00108	0.00071	0.00205	0.00347	0.00222	0.00336	0.00148	0.00124	0.00119	0.00126	0.00026	0.00042	0.00059	0.00019	0	0	0.0001	0.00013	0.00015	0.00069	0.0001	0	0.00036	5e-05	0.00012	0.00026	0.00028	4e-05	0.00011	0.0002	7e-05	0.00027	0	0	0.00116	0.00036	0.00041	0.0013	0.00028	0.00047	0.00048	0.00022	0.00048	0.00016	0	0	0	0.00069	0.00103
Candidatus Phycorickettsia	0	0.00036	0.00034	0	0.00063	0	0	0	0.0004	0	0	0	0.00015	0.00104	0	0.00017	5e-05	6e-05	0	0	0.00016	4e-05	0	5e-05	0	0	0	0	4e-05	4e-05	0.00014	0.00081	0	0	0	0	0	0.00016	0	0.00446	0	0	0	0	0.00295	0	0	0	0
Ehrlichia	0.01912	0.01606	0.00993	0.01388	0.01931	0.01342	0.01299	0.01735	0.01389	0.00587	0.00981	0.00484	0.00237	0.00282	0.00264	0.00108	0.00243	0.00284	0.0003	0.00515	0.00222	0.00037	0.00088	0.00096	0.00329	0.00106	0.00248	0.00054	0.0011	0.00141	0.00208	0.00108	0.00356	0	0.00077	0.00109	0.00207	0.00162	0.001	0.00211	0.00145	0.00467	0.0048	0.00406	0.00084	0.00057	0.00457	0.00154	0.00206
Wolbachia	0.00108	0.00214	0	0.00104	0.00095	0.00037	0	0.00093	0.00198	0.00168	0.00155	0.00105	0.00193	0.00122	0.00308	0.0005	0.00165	0.0012	0.00122	0.00017	0.00082	0.00056	0.00084	0.00182	0.00037	0.0053	0.00186	0.00021	0.00087	0.00121	0.00179	0.00054	0	0	0.00058	0.00091	0.00041	0.00049	0.00128	0.00047	0.00024	0.00111	0.00072	0.00065	0	0.00019	0	0	0
Anaplasma	0.00036	0	0	0.00139	0.00063	0.00075	0	0.00093	0	0.00042	0	0	0	0	0	0	0.00015	0	8e-05	0	3e-05	0	0	0	0.00012	0	0	0	0	0	0	0	0	0	0	0.00018	0	0	0	0	0	0	0	0	0	0	0	0	0
Neorickettsia	0	0	0	0	0	0	0	0	0	0	0	0	0	0	0	0	0	0	0	0.00034	3e-05	0	0	0	0	0	0.00011	0	0	4e-05	7e-05	0	0.0004	0	0	0	0.00041	0.00016	0.00014	0.00023	0.00024	0.00044	0	0	0	0.00019	0	0	0
Candidatus Midichloria	0	0	0	0	0	0	0	0.00031	0	0	0	0	0	0	0	0	0	0	0	0	0	0	0.00012	0	0	0	0	0	4e-05	0	0	0	0	0	0	0	0	0	0	0	0	0	0	0	0.00021	0	0	0	0.00021
Candidatus Fokinia	0	0	0	0	0	0	0	0	0	0	0	0	0	0	0	0.00042	0	0.00032	0.00053	0	0.00032	0	0	0	0	0	0	0.00015	0	0	0	0	0	0	0	0	0	0	0	0	0	0.00111	0	0	0	0	0	0	0
Acidiphilium	0.01876	0.01249	0.0089	0.0177	0.02406	0.03132	0.02115	0.01673	0.02342	0.01634	0.01214	0.03743	0.02135	0.03126	0.03636	0.03247	0.0342	0.02791	0.01915	0.01253	0.06162	0.01943	0.01978	0.01186	0.01448	0.02404	0.01162	0.00403	0.01434	0.01139	0.03001	0.05697	0.0372	0.04966	0.02769	0.02322	0.0155	0.01852	0.0158	0.02673	0.02639	0.01356	0.02159	0.01169	0.01307	0.02465	0.02284	0.02917	0.02703
Acetobacter	0.00216	0.00999	0.00274	0.00416	0.00095	0.00149	0.00371	0.00806	0.00595	0.00461	0.0031	0.00946	0.00534	0.00499	0.0107	0.00482	0.00607	0.00562	0.00372	0.00738	0.00285	0.00287	0.00236	0.00449	0.00341	0.00642	0.00739	0.0014	0.00658	0.00784	0.00946	0.00378	0	0	0.00465	0.00617	0	0.00666	0.00456	0.00868	0	0.00645	0.0108	0.00374	0.00632	0.00493	0	0.00498	0.00681
Gluconobacter	0.00036	0	0	0.00069	0.00032	0	0	0	0.0004	0.00042	0	0	0.00015	0.00019	0.00029	0	0.00039	0.00025	0.00015	0.00034	0.00016	2e-05	0.00352	0	0.00024	7e-05	6e-05	0	0	0	0.00014	0	0	0	0	0	0.00021	0	0.00057	0.00047	0	0.00022	0	0	0.00063	0	0	0	0.00144
Komagataeibacter	0.00036	0	0	0	0	0	0	0	0	0	0	0	0	0	0.00029	0.00025	0.00136	0.00025	0	0.0036	0.00035	4e-05	0.00028	0	0	0.0004	0	4e-05	0.00011	4e-05	0.00014	0	0	0	0.00019	0.00018	0	0.00049	0	0	0	0.00067	0	0	0	0.00019	0	0.00034	0
Acidisphaera	0	0	0	0	0	0	0	0	0	0	0	0.00021	0.00015	0	0	8e-05	0.00053	6e-05	0	0.00069	0.00013	2e-05	0	0	0	7e-05	6e-05	4e-05	4e-05	0	0	0.00027	0	0	0	0	0	0	0	0	0	0	0	0	0	0	0	0	0
Gluconacetobacter	0	0.00036	0	0	0	0	0	0	0	0	0.00026	0.00063	0	0	0.00029	0	0.00078	0.00025	0	0.00154	0.00013	6e-05	0.00012	0.0002	0	0.0004	0	0	4e-05	0	0.00014	0	0	0	0.00019	0	0.00062	0	0	0	0	0.00067	0	0	0	0	0	0	0
Asaia	0	0	0	0	0	0	0	0	0	0	0	0	0	0	0	0	0.0001	0	0	0.00034	3e-05	2e-05	0	0	0	7e-05	0	2e-05	0	0	0	0	0	0	0	0	0	0.00016	0	0	0	0	0	0	0	0	0	0	0
Roseomonas	0	0	0	0	0	0	0	0.00031	0	0	0	0.00252	0	0.00019	0.00059	0.00042	0.00384	0.00044	0.0003	0.0036	0.00082	0.00028	0.00072	0.0004	0	0.0006	0.00028	0.00011	0.00023	0.00044	0.00021	0	0	0	0	0	0	0.00081	0.00014	0	0	0	0	0	0.00021	0	0	0	0
Kozakia	0	0	0	0	0	0	0	0	0	0	0	0	0	0	0	0	0.00015	0	0	0.00051	0	2e-05	0.0002	0	0	0	0	0	0	0	7e-05	0	0	0	0	0	0	0	0	0	0	0	0	0.00016	0	0	0	0	0
Neoasaia	0	0	0	0	0	0	0	0.00031	0	0	0	0.00021	0	0	0	0	0.00019	0	0	0.00086	6e-05	0	8e-05	0	0	0	0	0	0	0	0	0	0	0	0	0	0	0	0	0	0	0	0	0	0	0	0	0	0
Granulibacter	0	0	0	0	0	0	0	0	0	0	0.00052	0.00042	0.0003	0	0.00015	0.00025	0.00073	0.00019	0	0.00103	0.0001	6e-05	0.00012	0.0004	0.00012	0.00046	0	0	0.00015	0.00012	0	0	0.0004	0	0	0	0	0	0	0	0	0.00111	0	0	0.00021	0	0	0.00017	0
Parasaccharibacter	0	0	0	0	0	0	0	0	0	0	0	0.00021	0	0	0	0	0	0	0	0.00034	0	0	4e-05	0	0	0	0	0	0	0	0	0	0	0	0	0	0	0.00016	0	0	0	0	0	0	0	0	0	0	0
Candidatus Endolissoclinum	0	0	0	0	0	0	0	0.00031	0	0	0	0.00084	0.00044	0	0	0	0	0	0.0003	0	0	0	0.00012	0	0.00012	0	0	0	0	0	0	0	0	0	0	0	0.00062	0	0.00014	0	0.00024	0	0	0	0	0	0	0	0.00021
Magnetospira	0.00036	0.00036	0.00034	0	0	0	0	0.00031	0	0	0.00026	0	0	0	0.00015	0	0.0001	0	8e-05	0.00017	3e-05	2e-05	4e-05	5e-05	0	0	0	0	4e-05	0	0	0.00027	0	0	0	0.00018	0.00041	0.00016	0.00014	0.00023	0	0.00044	0	0.00049	0	0	0	0	0.00041
Azospirillum	0	0	0.00034	0	0.00095	0.00037	0.00111	0.00124	0.00198	0	0	0.00589	0.0003	0.00047	0.0022	0.00083	0.00947	0.0017	0.00061	0.01218	0.00263	0.0005	0.00256	0.00187	0.00049	0.00278	0.00068	0.00024	0.00083	0.00105	0.0005	0.00054	0.00079	0	0.00039	0	0	0	0.00014	0.00141	0.00024	0.00133	0.0012	0.00049	0.00021	0.00095	0.00913	0.00051	0.00041
Rhodospirillum	0	0	0	0	0	0	0	0	0	0	0	0	0	0.00019	0.00059	8e-05	0.00102	0.00038	0	0.00137	0.00019	0.00013	0.0004	0.0005	0.00024	0.00033	0.00011	0.00011	4e-05	0	0.00014	0	0.00079	0	0.00039	0	0.00021	0	0	0	0	0.00067	0	0	0.00021	0	0	0.00034	0
Magnetospirillum	0	0.00036	0	0.00069	0.00032	0.00112	0.00074	0.00031	0	0.00084	0.00052	0.00421	0.00089	0.00056	0.00073	0.00166	0.00257	0.00234	0.00114	0.00154	0.00057	0.00028	0.0024	0.00071	0	0.00146	0.00039	0	0.00019	0.0004	0.00072	0.00081	0.00079	0	0.00019	0.00109	0.00041	0.00065	0.00028	0	0.00024	0.00067	0.00024	0.00032	0.00042	0.00057	0	0.00034	0.00083
Thalassospira	0	0	0	0	0	0	0	0	0	0	0	0.00042	0	0	0	0	0.00034	6e-05	8e-05	0.00017	3e-05	9e-05	0.00012	0.00025	0.00012	0.00013	6e-05	2e-05	0.00011	4e-05	0	0	0.0004	0	0	0	0	0	0	0	0	0	0.00024	0	0	0	0	0.00017	0
Tistrella	0	0	0	0	0	0	0	0	0	0	0	0	0	0.00019	0.00044	0.00033	0.00083	0	0	0.0012	0.0001	0	0.00052	0.00035	0	0.00013	0.00011	2e-05	0	8e-05	0	0	0.00119	0.01655	0.00019	0.00018	0	0	0	0.00047	0	0.00067	0.0012	0.00049	0	0	0	0.00017	0
Niveispirillum	0	0.00036	0	0	0.00032	0	0	0	0.0004	0	0	0.00021	0	9e-05	0	0	0.00024	6e-05	0	0.00086	0.00013	2e-05	0.00036	5e-05	0	7e-05	6e-05	0	8e-05	8e-05	0	0	0	0	0.00077	0.00018	0	0.00049	0	0.00047	0.00024	0.00044	0.00024	0.00016	0	0.00019	0	0.00137	0.00041
Nitrospirillum	0	0.00036	0	0	0	0	0.00037	0	0	0	0	0.00042	0	0	0	0	0.00185	6e-05	0.00015	0.00412	0.00019	2e-05	0.00068	0.00015	0	0.0004	6e-05	4e-05	0.00011	0.00016	7e-05	0	0	0	0.00019	0.00018	0.00186	0	0	0	0	0.00022	0	0	0.00021	0.00019	0	0	0.00021
Pararhodospirillum	0	0.00036	0	0.00104	0.00095	0.00075	0	0.00062	0.00159	0.00084	0.00026	0.00084	0.00059	0.00019	0	8e-05	0.00083	0.00013	8e-05	0.00034	0.00013	0.00015	8e-05	0.00035	0.00037	0.00046	0.00011	6e-05	0.00011	0.00024	0.00107	0	0	0	0.00019	0.00018	0	0.00065	0	0.00047	0.00024	0	0	0.00032	0	0.00019	0	0.00017	0
Haematospirillum	0	0	0	0	0	0	0	0	0	0	0	0	0	0	0	0	0	0	0	0	0	0	0	0	0	0	0	0	0	0	0	0	0	0	0	0.00018	0	0	0	0	0	0	0	0	0	0	0	0.00017	0
Paracoccus	0.00541	0.00071	0.00068	0.00069	0.00095	0.0041	0.00148	0.00434	0.00516	0.00126	0.00258	0.03028	0.00296	0.00885	0.02243	0.00772	0.2402	0.05001	0.00874	0.01029	0.04371	0.00692	0.01986	0.01626	0.00292	0.00623	0.00333	0.00448	0.00609	0.00659	0.00953	0.0108	0.00396	0	0.00581	0.00236	0.02687	0.00341	0.00256	0.00633	0.00194	0.00756	0.0024	0.00179	0.00422	0.0019	0.00457	0.00172	0.00495
Octadecabacter	0.00289	0	0	0	0.00032	0	0.00037	0.00124	0.00079	0	0.00052	0	0.00119	0	0.00235	0.00116	0.00199	0.0024	0	0.00086	0.0013	0	0.00104	0.00116	0.00037	0.00172	0.00135	0	0	0	0.00301	0	0.0004	0	0	0.00054	0	0	0	0.00188	0	0	0	0	0	0	0	0	0.00124
Rhodobacter	0.00505	0.00071	0.00651	0.00069	0.0019	0.00075	0.00223	0.00155	0.00079	0.00042	0	0.00547	0.00044	0.00151	0.00088	0.00149	0.02618	0.00499	0.00205	0.00669	0.00336	0.00093	0.00392	0.00454	0.00012	0.00152	0.00051	0.00035	0.00076	0.00194	0.00129	0.00162	0.00237	0	0.00058	0.00163	0.00124	0.00049	0.00071	0.0007	0.0029	0.00044	0.00144	0.00244	0.00084	0.0019	0.00457	0.00343	0
Ketogulonicigenium	0.00072	0.00036	0.00034	0.00382	0.00348	0.00037	0.00037	0	0.00595	0.00503	0.00026	0.00084	0.00015	0	0.00029	0.00066	0.00151	0.00057	0.00015	0.00069	0.00063	0.00015	0.0004	0.00045	0	0	0.00023	0.00017	0.00015	8e-05	0.00014	0.00054	0	0	0.00019	0.00018	0.00021	0	0	0.00023	0.00024	0.00089	0	0.00032	0	0	0	0.00034	0.00021
Defluviimonas	0.00072	0	0.00068	0	0	0	0	0	0	0.00042	0	0.00063	0	9e-05	0	8e-05	0.00355	0.00088	8e-05	0.00154	0.00073	0.00017	0.00076	0.00035	0	7e-05	0	6e-05	4e-05	0.00024	7e-05	0	0	0	0.00019	0	0.00021	0	0.00014	0.00023	0	0	0.00024	0	0.00021	0	0	0.00017	0
Rhodobaca	0.00036	0.00036	0	0	0	0.00037	0	0	0	0	0.00026	0.00063	0.00015	9e-05	0.00015	8e-05	0.00058	0.00019	8e-05	0.00103	0.00019	2e-05	8e-05	0	0	0	6e-05	0	0	0	7e-05	0.00027	0	0	0.00039	0.00018	0	0.00016	0.00043	0	0.00024	0.00044	0.00048	0.00016	0.00042	0.00038	0	0	0.00041
Epibacterium	0	0	0	0	0	0	0	0	0	0	0	0.00021	0	0	0	8e-05	0.00019	6e-05	0	0.00017	3e-05	0	8e-05	0.0001	0	0	6e-05	2e-05	4e-05	0	0	0	0	0	0	0	0	0	0	0	0	0	0	0	0	0	0	0	0
Confluentimicrobium	0	0	0	0	0	0	0	0	0	0	0	0.00042	0	0	0	0.00017	0.00189	0.00013	0	0.00189	0.00019	2e-05	0.00044	0.0001	0	0.0002	0	0	0.00019	8e-05	0	0.00027	0	0	0.00019	0	0	0	0	0.00047	0	0.00022	0	0.00032	0.00021	0	0	0.00017	0
Halocynthiibacter	0	0	0	0	0	0	0	0	0	0	0	0	0.00015	0	0	0	5e-05	0	8e-05	0.00017	0	2e-05	4e-05	0	0	0	0	0	4e-05	0	7e-05	0	0	0	0	0	0	0	0	0	0	0.00022	0	0	0	0	0	0	0.00021
Marivivens	0	0	0	0	0.00063	0	0	0	0	0	0	0	0	0	0	0	0.00015	0	0	0.00051	0	0	0	0	0	0	0	0	0	0	0	0	0	0	0	0	0.00021	0	0	0	0	0	0.00024	0	0	0	0	0	0
Yoonia	0	0	0	0	0	0	0	0	0	0	0	0.00105	0.0003	9e-05	0.00103	0.00017	0.00029	0.00025	0	0.00034	0.00063	0.0003	0.0002	0.0001	0.00049	0.00026	0.00034	0.00017	0.00026	0.00028	0.0005	0	0.0004	0	0	0	0	0.00032	0	0	0	0	0	0	0.00042	0	0	0	0.00021
Brevirhabdus	0	0.00036	0	0	0	0	0.00111	0.00062	0	0.00126	0.00052	0.00126	0.00015	0.00094	0.00073	0.00017	0.0016	0.0012	0.00038	0.00103	0.00158	0.00015	0.00044	0.00076	0.0011	0.0002	0.00062	7e-05	4e-05	0.00053	0.00029	0.00027	0.00119	0	0	0.00018	0.00062	0.00032	0.00014	0	0	0	0.00048	0.00049	0	0	0	0.00017	0.00103
Celeribacter	0	0.00036	0.00137	0.00104	0.00127	0.00373	0	0.00248	0.00278	0.00419	0.00103	0.00084	0.00163	0.00169	0.01012	0.00332	0.00782	0.00373	0.00046	0.00137	0.00146	0.00411	0.00152	0.00071	0.00037	0.00166	0.00034	2e-05	0.00042	0.00089	0.00322	0.00108	0.00712	0	0.00058	0	0.00124	0.00244	0.00028	0.00023	0.00073	0.00289	0.00048	0.00016	0.00063	0.00228	0	0.00172	0.00041
Labrenzia	0	0	0	0	0	0.00037	0	0	0	0	0.00026	0.00042	0	0	0	8e-05	0.00102	6e-05	0.00023	0.00086	3e-05	0	0.00024	0.0002	0	0	0	4e-05	0	4e-05	0	0.00054	0	0	0.00019	0	0	0	0.00014	0	0	0.00044	0	0	0	0	0	0	0
Thalassococcus	0	0	0	0	0	0	0	0	0	0	0	0.00042	0.0003	0	0.00015	0.00017	0.00102	0.00032	0.00023	0.0012	0.00013	0	0.00028	5e-05	0	0	0	0	0.00011	4e-05	7e-05	0	0	0	0	0	0	0	0	0	0	0.00044	0	0.00016	0	0	0	0	0
Marinovum	0	0.00036	0	0	0	0	0	0	0	0	0	0.00231	0.00104	0.0016	0.00088	0.00017	0.00146	0.00082	0.00068	0.00034	0.00038	0.00011	0.0006	0.0004	0.00012	0.0006	0.00034	0.00011	0.0003	0.00016	0.00029	0.00027	0	0	0	0	0.00021	0.00016	0	0	0	0.00089	0	0	0	0	0	0	0.00021
Pelagibaca	0	0	0	0	0	0	0	0	0	0	0	0.00063	0.00015	9e-05	0.00015	8e-05	0.00262	0.00038	8e-05	0.00189	0.00022	0	0.00024	0.00061	0	7e-05	0.00017	0	4e-05	0.00016	0	0	0	0	0.00019	0	0	0	0.00043	0	0	0	0	0	0	0	0	0	0
Yangia	0	0	0	0	0	0	0	0	0.0004	0	0	0.00042	0	0.00019	0.00015	0.00017	0.00306	0.00032	8e-05	0.00034	0.00035	0.00011	0.00052	0.00035	0	0.00046	6e-05	7e-05	4e-05	4e-05	0.00014	0.00054	0	0	0	0	0	0.00032	0	0	0	0.00022	0	0	0	0	0	0	0
Dinoroseobacter	0	0	0	0	0	0	0	0	0	0	0	0	0	0	0	0.00025	0.00136	0.00038	0	0.00069	0.00013	4e-05	0.00036	0.00025	0	0.0002	0	2e-05	0	0	0	0	0	0	0	0	0	0	0	0.00023	0	0	0	0	0	0	0	0	0
Phaeobacter	0	0	0.00068	0.00069	0	0	0	0	0	0	0	0.00147	0.00015	9e-05	0.00059	0.00017	0.00219	0.00057	0.00015	0.0024	0.00197	0.00095	0.00096	0.00056	0.00012	0.00013	0.00011	2e-05	0.00019	0.00016	0.00014	0	0	0	0.00019	0	0.00021	0	0	0.00023	0	0.00089	0	0	0	0	0	0.00017	0
Tateyamaria	0	0	0	0	0	0	0	0	0	0	0	0.00042	0.00015	9e-05	0.00015	0	0.00039	0.00013	0	0.00051	0.00029	0.00017	0.0002	0.00061	0	0.00013	0.00011	0	0.00011	0.00012	0.00014	0.00027	0	0	0	0	0	0	0	0.00023	0	0	0	0	0	0	0	0	0
Thioclava	0	0	0	0	0	0	0	0	0	0	0	0.00021	0	0	0	0	0.00141	0.00019	0	0.00051	0.00041	0	0.00012	0.0003	0	7e-05	6e-05	0	4e-05	4e-05	0	0	0	0	0	0	0	0	0	0	0	0.00044	0	0	0	0	0	0	0
Salipiger	0	0	0	0	0	0	0	0	0	0	0	0.00168	0	9e-05	0	0	0.00199	0.00076	0.00023	0.00069	0.00063	0	0.00024	0.00015	0.00024	0	0	6e-05	0	0	0	0	0	0	0.00019	0.00036	0	0	0	0	0	0.00022	0.00024	0	0	0	0	0.00017	0
Pseudovibrio	0	0	0	0	0.00032	0	0	0	0	0	0	0.00021	0	0	0	0	0	0	0	0	0	0	8e-05	5e-05	0	0	0	0	0	0	0.00029	0	0	0	0	0	0.00021	0	0	0	0	0	0	0	0.00042	0	0	0	0
Pannonibacter	0	0	0	0	0.00032	0.00112	0	0	0	0	0	0.00105	0	9e-05	0.00073	0	0.00204	0.00063	0.00023	0.00412	0.00048	0	0.00076	0.00035	0	0.0002	0	2e-05	8e-05	0.00016	7e-05	0	0	0	0	0	0	0.00065	0.00014	0.00023	0	0.00133	0	0.00016	0	0.00019	0	0	0
Gemmobacter	0	0	0	0	0	0	0.00037	0	0	0	0	0.00063	0	9e-05	0	0	0.00083	0.00019	0	0.00086	0.00019	0	0.00024	0.00025	0	0.0004	0	0	8e-05	8e-05	7e-05	0	0.00158	0	0	0	0	0	0	0.00023	0.00024	0	0	0	0	0.00019	0	0	0.00021
Leisingera	0	0	0	0	0	0	0	0.00031	0	0	0	0	0.00015	0	0	0	0.00078	0.00013	8e-05	0	0.0001	2e-05	8e-05	0.0002	0	0	0	4e-05	0	0	0	0	0	0	0	0	0	0	0	0	0	0	0	0	0	0	0	0	0
Jannaschia	0	0	0	0	0	0	0	0	0	0	0	0	0	0	0	0	0.00029	6e-05	0	0	0	0	0.00028	0.0001	0	7e-05	0	0	4e-05	0	0	0.00027	0	0	0	0	0	0	0.00014	0	0	0	0	0	0	0	0	0	0
Roseibacterium	0	0	0	0	0	0	0	0	0	0	0	0.00084	0	0	0	0.00017	0.00097	6e-05	8e-05	0.00051	3e-05	6e-05	4e-05	0.0002	0	0	0	0	4e-05	4e-05	7e-05	0.00027	0	0	0	0	0	0	0	0	0	0	0.00024	0	0.00021	0	0	0	0
Stappia	0	0	0	0.00035	0	0	0	0	0.0004	0	0	0	0	0	0.00015	0	0.00029	0.00013	0	0.00034	0	0	0.0002	5e-05	0	0.00013	0	0	8e-05	0	0	0	0	0	0	0	0	0	0	0	0	0.00044	0	0	0.00021	0	0	0.00034	0
Ruegeria	0	0	0	0	0	0	0	0	0	0	0	0	0	0.00038	0	0	0.00121	0.00145	0	0.00137	0.00038	0.00019	0.00024	0.0003	0	0.00013	0.00017	2e-05	0.0003	0	7e-05	0.00054	0	0	0.00019	0	0	0	0	0.00047	0	0	0	0	0	0	0	0	0
Antarctobacter	0	0	0	0	0	0	0	0	0	0	0	0.00021	0	0	0	0	0.00053	0	0	0.00017	3e-05	2e-05	0.00016	0.0001	0	7e-05	0	0	4e-05	0	0	0.00027	0	0	0	0	0	0	0	0	0	0	0.00024	0	0	0	0	0	0
Roseovarius	0	0	0	0	0	0	0	0	0	0	0	0	0	0	0	0	0.00112	0	0	0	0.0001	2e-05	0	0.0001	0	0	0	0	0.00015	0	0	0.00027	0	0	0	0	0	0	0	0	0	0	0	0	0	0	0	0	0
Sulfitobacter	0	0.00036	0	0	0.00032	0	0.0026	0	0	0	0	0.00021	0.00015	9e-05	0.00059	0.00058	0.0051	0.00063	0.00038	0.00137	0.00073	0.00048	0.00072	0.00045	0	0.00033	0.00034	2e-05	8e-05	0.00032	7e-05	0	0.0004	0	0.00039	0	0	0	0	0.00023	0	0	0.00024	0	0.00042	0	0	0.00051	0
Sagittula	0	0	0	0.00069	0	0	0.00148	0	0	0	0	0.00042	0	9e-05	0.00015	0.00017	0.00267	0.00032	0.00038	0.00051	0.00041	4e-05	0.00024	0.0003	0	0.0002	0.00011	0	4e-05	0.00012	0	0.00027	0	0	0.00019	0	0	0.00032	0	0	0	0	0	0	0	0.00019	0	0.00017	0.00021
Rhodovulum	0	0	0	0	0	0	0	0	0	0	0	0.00063	0	0.00038	0.00029	0.00017	0.00758	0.00025	0.00015	0.00137	0.00086	6e-05	0.00076	0.00101	0	0.00033	0	2e-05	0.00023	0.00024	7e-05	0.00027	0.0004	0	0	0	0	0.00016	0	0	0	0	0	0	0	0	0	0	0
Roseobacter	0	0	0	0	0	0	0	0	0	0	0	0	0	0	0	0	0.00034	6e-05	0	0.00034	0.00016	0	0	0.00015	0	7e-05	0	0	4e-05	0	0	0	0	0	0	0	0	0	0	0	0.00024	0.00044	0	0.00016	0	0	0	0	0
Hyphomonas	0	0	0	0.00035	0	0	0	0.00031	0	0	0	0.00063	0	0	0.00015	0	0.00107	0.00025	0	0.00034	0.00029	9e-05	0.00068	5e-05	0	0.00013	0	0	0.00011	0	0.00029	0	0.00079	0	0	0	0	0	0	0	0	0	0	0	0.00021	0	0	0	0.00021
Hirschia	0	0	0	0	0	0	0	0	0	0	0	0	0	0	0	0	5e-05	6e-05	0	0	0.0001	2e-05	8e-05	0	0.00012	7e-05	0	2e-05	4e-05	8e-05	0.00014	0	0.0004	0	0	0	0	0	0	0	0	0	0	0.00016	0	0.00019	0	0	0
Maricaulis	0	0	0	0	0	0.00037	0	0	0	0	0	0	0.00015	9e-05	0	0.00017	0.00029	6e-05	8e-05	0.00051	0.0001	0.00011	4e-05	5e-05	0.00012	0.00013	0	2e-05	0	0	7e-05	0	0	0	0	0	0	0	0	0.00117	0	0	0.00024	0	0	0	0	0	0
Candidatus Pelagibacter	0.00685	0.00642	0.00445	0.00972	0.01045	0.01193	0.0052	0.00527	0.00635	0.00754	0.00207	0.00357	0.00193	0.00085	0	0.00025	0.00034	0.00013	0.00038	0.00172	0	0.00011	0.00024	0.0001	0.00049	0.0006	0.00011	4e-05	0.00019	0.00012	0.00043	0.00135	0.00198	0	0.00058	0.00054	0.00165	0.00049	0.00028	0.00047	0.00145	0.00067	0.00096	0.00114	0.0019	0.00076	0	0.0012	0.00021
Candidatus Fonsibacter	0.00036	0.00036	0.00274	0.00104	0.00348	0.00112	0.00223	0.00031	0	0.00126	0	0	0.0003	0.00066	0.00044	0.00083	0.00044	0.00025	0.00076	0.00086	0.00016	0.00026	0.00012	0	0.00012	0.00066	0.00017	6e-05	0.00011	0.0004	0.00043	0.00027	0	0	0.00116	0.00018	0	0.00065	0.00028	0	0.00024	0.00156	0.00048	0.00065	0.00042	0.00038	0	0	0
Brevundimonas	0.00144	0.00285	0	0.00035	0.00032	0	0	0.00124	0.0004	0	0.00155	0.02166	0.00578	0.00866	0.04839	0.0103	0.08083	0.00966	0.01049	0.15476	0.01239	0.00992	0.03604	0.06573	0.00073	0.01225	0.00321	0.00501	0.00533	0.00549	0.00573	0.00351	0.00079	0	0.00174	0.0049	0.00207	0.00357	0.00142	0.02392	0.00145	0.02068	0.00696	0.00114	0.00295	0.00095	0	0.0012	0.00248
Phenylobacterium	0	0.00036	0	0	0.00032	0	0	0	0	0	0.00026	0.00252	0.00044	9e-05	0.00147	8e-05	0.00593	0.00126	0.00015	0.00103	0.00035	0.00011	0.00128	0.00096	0.00024	0.00079	0.00023	0.00013	0.00049	0.00024	0.00036	0.00108	0	0.01655	0.00019	0.00018	0	0	0	0.00094	0	0.00378	0	0	0.00042	0	0	0.00017	0
Caulobacter	0	0.00107	0.00103	0.00035	0.00095	0.00112	0.00074	0.00062	0.00079	0	0.00052	0.00547	0.00163	0.00141	0.00249	0.00108	0.01132	0.00114	0.00076	0.00669	0.00187	0.00097	0.00529	0.00156	0.00024	0.00291	0.00045	0.00088	0.00136	0.00133	0.00158	0.00432	0.00356	0	0.00252	0.00073	0.00062	0.0013	0.00057	0.00117	0.00097	0.00445	0.00048	0.00049	0.00105	0.00095	0	0.0012	0.00124
Asticcacaulis	0.00108	0	0	0.00035	0.00032	0	0	0.00093	0	0	0	0.00021	0	0.00019	0.00029	8e-05	0.00058	0	8e-05	0.00103	0.00013	9e-05	0.00056	5e-05	0	0.0002	0.00039	6e-05	4e-05	4e-05	0	0	0	0	0.00077	0.00018	0.00021	0	0	0	0	0.00133	0	0	0	0.00019	0	0	0.00103
Candidatus Paracaedibacter	0	0	0	0	0	0	0	0	0	0	0	0.00021	0.00015	0	0	0	0	0	0	0	0	0	0	0	0	0	0	0	0	0	0	0	0	0	0	0	0	0	0	0	0	0	0	0	0	0	0	0	0
Candidatus Nucleicultrix	0	0	0	0	0	0	0	0	0	0	0	0	0.00015	0	0	8e-05	0	0	8e-05	0	0	0	0	0	0	0	0	0	0	0	0	0	0	0	0	0	0	0	0	0	0	0	0	0	0	0	0	0	0
Candidatus Puniceispirillum	0.00036	0.00178	0.00068	0.00139	0.00127	0.00075	0.00074	0	0.00079	0.00042	0.00077	0.00021	0.00015	0.00038	0.00029	0	5e-05	6e-05	0	0.00017	0.00016	2e-05	0	0	0.00024	7e-05	0.00017	0	0.00023	8e-05	0.00021	0.00054	0.00158	0	0	0	0	0.00016	0.00028	0	0	0	0	0	0.00021	0.00038	0	0.00017	0.00103
Micavibrio	0.00036	0	0	0.00035	0.00032	0.00224	0	0.00062	0	0	0	0.00063	0	0	0.00059	0	0.00019	0.00025	0	0	0	4e-05	0	0.00015	0.00024	7e-05	0	0.00011	8e-05	0.00016	0	0.00162	0	0	0	0	0	0	0	0.00023	0	0	0.00024	0	0	0	0	0	0
Polymorphum	0	0	0	0	0	0	0	0	0	0	0	0.00042	0	0	0.00015	0	0.00151	0.00013	0	0.0024	0.00016	6e-05	0.00056	0.00015	0.00012	7e-05	0.00028	7e-05	8e-05	0.00028	0.00021	0	0	0	0	0.00018	0.00021	0.00016	0	0.00023	0	0	0	0	0	0.00019	0	0.00017	0
Phreatobacter	0	0	0	0	0	0.00149	0	0	0.00079	0	0.00052	0.00126	0	0.00019	0.00029	0.00017	0.00238	0.00019	8e-05	0.00257	0.00013	0.00019	0.0012	0.00025	0.00012	0.00013	0.00034	4e-05	0.00015	0.00024	0.00014	0	0.00119	0	0	0.00018	0.00041	0	0.00028	0.00023	0	0.00044	0	0	0	0.00019	0	0.00034	0.00041
Parvularcula	0	0	0	0	0	0	0	0	0	0	0	0	0	9e-05	0	0	0.0001	0	0	0	0	6e-05	0	0	0	0	0	0	0	0	7e-05	0	0	0	0	0	0	0	0	0	0	0	0	0	0	0	0	0	0
Magnetococcus	0	0	0	0	0	0	0	0	0	0	0	0	0	9e-05	0	8e-05	0	6e-05	0	0	0	0	0	5e-05	0	7e-05	0	0	4e-05	4e-05	0	0	0	0	0	0	0	0	0	0	0	0	0	0.00016	0	0	0	0	0
Mariprofundus	0.28207	0.41572	0.28115	0.25086	0.21713	0.22819	0.20485	0.21318	0.28618	0.23714	0.24768	0.70696	0.27794	0.38324	1.01202	0.39099	0.62186	0.61473	0.24308	0.26835	0.31389	0.39791	0.19123	0.3817	0.49957	0.45276	0.38714	0.07136	0.3279	0.29409	0.48617	0.48331	0.24777	0.09932	0.5369	0.69807	0.22819	0.53273	0.33353	0.48187	0.65746	0.75675	0.77894	0.65609	0.48386	0.14656	0.16899	0.21191	0.54555
Acidithiobacillus	0.00252	0.00071	0.00103	0.00173	0.00222	0.00485	0.00148	0.00093	0.00159	0.00126	0	0	1.21284	9e-05	0.00029	8e-05	0.00019	0.00019	0.00015	0.00103	3e-05	4e-05	0.00032	0.0002	0	7e-05	0.00011	4e-05	0.00019	8e-05	7e-05	0.00027	0.00119	0	0.00058	0.00054	0.00041	0.00032	0	0.00023	0.00024	0.00022	0.00024	0	0.00042	0	0	0.00034	0
Bdellovibrio	0.00036	0.00214	0	0.00035	0.00032	0.00112	0.00037	0	0.00079	0	0.00026	0.0021	0.00044	0.00056	0.00059	0	0.00058	0.00044	0.00114	0.00069	0.00029	0.00056	0.00324	0.00015	0.00037	0.0002	0	0.00026	0.00219	0.00182	0.00072	0.00081	0.00079	0	0	0	0.00041	0.00065	0.00028	0.00023	0	0.00022	0.00048	0.00032	0	0.00057	0.00457	0.00017	0
Bacteriovorax	0.00036	0	0	0	0	0	0	0	0	0	0	0.00021	0	0	0.00015	0	0.0001	0	0	0	0	0	4e-05	0	0	0	0	0	8e-05	0	0	0	0	0	0	0.00018	0	0	0	0	0	0.00022	0	0	0	0	0	0	0
Halobacteriovorax	0	0.00036	0	0.00035	0	0	0.00037	0	0	0	0	0	0.0003	9e-05	0	0	0	0	0	0	0	0	0	5e-05	0	0	0.00028	9e-05	0.00026	0.00057	7e-05	0	0	0	0	0	0.00083	0.00016	0	0.00023	0.00048	0.00156	0	0	0	0	0	0	0
Hydrogenophilus	0	0.00036	0.00034	0	0	0.00037	0	0	0	0.45668	0	0.00421	0.0003	0.00245	0.00088	0.00357	0.01137	0.00202	0.01125	0.00103	0.01677	0.00478	0.00969	0.00111	0.00097	0.00093	0.00017	0.00032	0.00117	0.00202	0.00043	0.00027	0	0	0	0.00018	0.47602	0	0	0.00023	0	0.00022	0	0	0	0.34811	0.38365	0	0
Runella	0.32102	0	0	0	0	0	0	0.26772	0.36914	0.28071	0.38172	0.6729	0.31914	0.55632	0	0	0.49892	0	0	0	0	0.32455	0.18847	0.43844	0	0	0	0	0.31836	0	0	0	0	0	0	0	0	0	0	0	0	1.05065	0	0	0	0	0	0	0.80801
Spirosoma	0.00144	0.00285	0.00274	0.00382	0.00475	0.00298	0.00297	0.00248	0.00357	0.00251	0.0062	0.00421	0.00904	0.00876	0.01877	0.00814	0.01093	0.00758	0.00137	0.0115	0.00853	0.01314	0.01025	0.00126	0.00462	0.01073	0.0075	0.00215	0.009	0.00978	0.01082	0.00189	0.00158	0	0.00716	0.00054	0.00641	0.00585	0.00114	0.0075	0.00145	0.00422	0.00552	0.00455	0.00274	0.00379	0.00457	0.00652	0.00825
Cytophaga	0.00036	0.00036	0	0	0	0	0	0	0	0	0	0	0	0	0	0	5e-05	6e-05	8e-05	0	3e-05	0.00011	4e-05	5e-05	0	0	0	0	0	0	7e-05	0	0	0	0	0	0	0	0	0	0	0.00022	0	0	0	0	0	0	0
Pseudarcicella	0.00036	0	0.00171	0	0.00063	0	0.00037	0	0.0004	0	0	0.00042	0.00015	0	0	0	0	0	0	0.00017	0	0.00015	0.00012	5e-05	0.00012	0	0	0	4e-05	0	0	0.00027	0.0004	0	0	0	0	0.00016	0	0	0	0	0	0	0	0.00038	0	0	0
Dyadobacter	0	0	0	0.00035	0	0.00037	0	0	0.0004	0	0	0	0	9e-05	0	0.00017	5e-05	0.00025	0	0.00583	0	2e-05	0	5e-05	0	7e-05	0	2e-05	0	0	7e-05	0.00135	0	0	0	0	0	0	0	0	0	0	0.00024	0	0	0	0	0	0
Leadbetterella	0	0.00036	0	0	0	0	0	0	0	0	0	0	0	0	0	0	5e-05	0	0	0.00017	0	0	0	0	0	0	0	0	0	0	7e-05	0	0	0	0	0.00073	0	0	0	0.00023	0	0	0.00024	0	0	0	0	0.00017	0.00021
Fibrella	0	0	0	0	0	0	0	0	0	0	0	0.00021	0.00015	0	0	8e-05	0.00068	0.00044	0	0.00086	0	2e-05	4e-05	5e-05	0	0.0002	0	0	4e-05	8e-05	0	0	0	0	0	0	0	0	0	0	0	0	0	0	0.00021	0	0	0	0
Arcticibacterium	0	0	0	0	0	0	0	0	0	0	0.00052	0	0	0	0	0	0	0	0	0	0	2e-05	0	5e-05	0	0	0	0	0	0	0	0	0	0	0.00039	0	0	0	0	0	0	0	0	0	0	0	0	0	0
Hymenobacter	0.00505	0.0025	0.00034	0.00382	0.00127	0.00149	0.00408	0.00155	0.00476	0.00377	0.00439	0.01619	0.00563	0.00282	0.00513	0.00183	0.00262	0.00152	0.00152	0.45074	0.00105	0.00162	0.0032	0.00989	0.00085	0.09703	0.00327	0.00067	0.01199	0.01228	0.00258	0.00054	0	0	0.00058	0.00036	0.00207	0.00114	0.00171	0.00328	0.00048	0.00356	0.00072	0.00032	0.00169	0.00076	0.00913	0.0012	0.00062
Pontibacter	0	0	0	0	0	0.00037	0	0	0	0	0	0.00021	0	0	0	8e-05	5e-05	0	0	0.00206	3e-05	0	0.00012	0.0001	0	0.00033	0	0	0.00015	0	0	0.00081	0	0	0	0.00018	0	0	0	0	0.00024	0.00022	0	0	0	0	0	0	0
Rufibacter	0	0.00178	0.00103	0.00139	0.00095	0.00037	0.00111	0.00093	0.0004	0	0.00026	0.00042	0.00015	0	0	0	0.0001	0	0	0.00206	0	2e-05	0.00012	0.0003	0	0.00066	0	0	0.00011	0.00012	0	0.00054	0.0004	0	0.00019	0	0.00021	0.00065	0	0.0007	0	0.00022	0	0.00016	0.00084	0.00038	0	0	0
Candidatus Cardinium	0.00325	0.005	0.00411	0.00382	0.00538	0.00485	0.00186	0.00248	0.00992	0.00587	0.00542	0.00273	0.00074	0.00113	0.00044	0.00116	0.00058	0.00158	0.00152	0.00377	0.00209	0.00128	0.001	0.00025	0.0011	0.00159	0.00045	6e-05	0.00019	0.0004	0.00029	0.00945	0.00633	0	0.00329	0.0029	0.00062	0.00195	0.00342	0.00422	0.00169	0.00089	0.00216	0.00211	0.0019	0.00322	0.00457	0.00189	0.00495
Candidatus Amoebophilus	0.00108	0.00107	0.00034	0.00035	0	0	0	0.00062	0	0	0	0	0	0	0	0	0	0	8e-05	0	0	0	4e-05	0	0.00012	0	0	2e-05	0	0	0	0.00081	0.0004	0	0.00019	0.00018	0.00021	0.00032	0.00028	0.00047	0	0	0	0	0	0.00019	0	0.00017	0
Aquiflexum	0.00108	0.00036	0.00103	0.00035	0.00095	0.00037	0.00148	0.00031	0.00079	0.00042	0.00052	0.00147	0.00044	0.00104	0.00088	0.0005	0.0001	0.00044	0.00099	0	0.00038	0.00017	8e-05	0.00015	0.00037	0.0004	0.00073	0.00019	0.00023	0.00028	0.0005	0.00108	0.00079	0	0.00097	0	0	0.00065	0.00071	0.00047	0.00097	0.00022	0.00072	0.00016	0	0.00019	0	0.00017	0.00041
Belliella	0.00072	0	0.00103	0.00035	0.00032	0.00037	0.00037	0.00062	0.00119	0	0.00026	0	0.00059	9e-05	0	8e-05	0	0	0	0.00069	0	0	0	0	0	0	0	0	0	0	0	0.00027	0	0	0.00019	0	0.00083	0.00032	0.00043	0.00023	0	0.00022	0	0	0	0	0.00457	0	0.00021
Algoriphagus	0.00072	0.00036	0	0.00069	0	0	0	0	0	0	0	0.00379	0.00015	0	0.00029	0.00174	0.00024	0.00032	0	0.00034	0.00048	0.00028	0.00112	0.0001	0.00024	7e-05	6e-05	2e-05	4e-05	0.00024	0.00029	0.00027	0.00079	0.01655	0	0.002	0.00041	0.00032	0	0.00188	0.00121	0.00089	0.00072	0.00065	0	0.00038	0	0.00017	0.00021
Cyclobacterium	0	0	0	0.00035	0	0	0	0	0.0004	0	0	0	0	0	0	8e-05	0	0	0	0	6e-05	0	0	0	0	0	0	0	0	0	0	0	0	0	0	0	0	0.00016	0	0	0	0	0	0	0	0.00019	0	0	0
Echinicola	0	0	0.00068	0.00035	0	0	0.00037	0	0.0004	0	0	0.00021	0	9e-05	0	0	0.00019	0	0	0.00017	0	0	0	0	0	0.00013	0.00011	0	0	0	0	0.00054	0	0	0	0.00036	0	0	0	0	0	0	0	0	0.00021	0	0	0	0
Bernardetia	0.00072	0.00143	0.00171	0.00139	0.00032	0.0481	0.00111	0	0	0.00168	0.00026	0.00021	0.0003	9e-05	0.00015	0.00025	0.0001	0.00051	0.00015	0.00103	0.0001	6e-05	0.00028	0.00035	0.00037	0.00026	0.00068	2e-05	8e-05	0.00016	0.00036	0.00189	0.0004	0	0.28055	0.00018	0.00124	0.00032	0.24669	0.0007	0.00024	0.00067	0.00072	0.00049	0.00063	0	0	0.27042	0.00041
Flammeovirga	0.00036	0.00071	0.00068	0.00173	0.00063	0.00112	0.00037	0.00217	0.00318	0.00126	0	0.00021	0	9e-05	0.00073	0.00025	0.00044	0.00019	8e-05	0.00034	0.00019	0.00015	8e-05	5e-05	0	0.00033	0.00045	9e-05	8e-05	4e-05	0.00014	0.00027	0	0	0.00077	0	0	0.00016	0.00071	0	0.00024	0	0.00048	0	0	0	0	0.00017	0.00021
Marivirga	0	0	0	0.00069	0	0.00037	0.00111	0	0	0.00042	0.00052	0	0.00015	0.00019	0.00073	0	0.00029	6e-05	0	0.00051	0.0001	0	8e-05	0	0.00049	7e-05	0.00023	0	0.00023	4e-05	7e-05	0.00081	0	0	0	0.00036	0.00021	0	0	0	0	0	0	0	0.00105	0	0	0	0.00103
Chryseolinea	0	0.4564	0.11815	0.10236	0	0	0	0	0	0	0	0	0	0	0	0	5e-05	0	0	0.00017	0	0	0	0.0001	0.29159	0.25347	0	0	0	0.12981	0	0	0.2917	0	0	0.36355	0.00041	0.31518	0	0.38151	0	0.00022	0.00024	0.00032	0.00021	0	0.00457	0.00034	0.3289
Persicobacter	0	0.00036	0.00068	0.00104	0.09939	0.00149	0.34291	0	0	0	0.24148	0.34759	0	0.58946	0	0.14343	0	0.35198	0.11067	0.00051	0.20799	2e-05	0	0.16533	0.00012	0.00026	0.26131	0.09302	0.00019	0.00012	0.00014	0.6626	0.00158	0	0.00019	0.00018	0	0.00016	0	0.00023	0	0.29056	0.28644	0.15314	0.31077	0	0	0.00017	0.00021
Flavobacterium	0.07214	0.05067	0.07157	0.08779	0.07723	0.08427	0.08313	0.0722	0.07899	0.0796	0.02918	0.08243	0.04225	0.03814	0.07522	0.03496	0.0851	0.04161	0.02219	0.10518	0.03949	0.03918	0.06146	0.02019	0.03493	0.02702	0.03102	0.00814	0.0326	0.03123	0.04577	0.07776	0.0938	0.14898	0.0668	0.08508	0.04713	0.0593	0.04142	0.08395	0.07456	0.1016	0.07437	0.04076	0.05102	0.03185	0.0274	0.04135	0.06149
Chryseobacterium	0.02741	0.05495	0.03425	0.02984	0.03957	0.02797	0.04082	0.07499	0.05716	0.04274	0.03719	0.07549	0.11725	0.1017	0.01026	0.02184	0.02404	0.03511	0.01809	0.10775	0.02327	0.00277	0.01594	0.02842	0.02799	0.05583	0.04992	0.01143	0.01339	0.02004	0.02486	0.05238	0.0467	0	0.01994	0.03937	0.0401	0.03184	0.02263	0.04057	0.03316	0.02557	0.02423	0.01754	0.02846	0.02749	0.03654	0.02419	0.03198
Elizabethkingia	0.02453	0.00856	0.01336	0.04996	0.01709	0.0123	0.01856	0.00992	0.00992	0.01508	0.00852	0.01114	0.00445	0.00235	0.00352	0.00149	0.00631	0.00265	0.00114	0.01596	0.00758	0.00032	0.00561	0.00232	0.00304	0.00205	0.00124	0.00041	0.00129	0.00182	0.00215	0.00783	0.01623	0	0.00503	0.0049	0.00827	0.01089	0.00754	0.00703	0.01017	0.00889	0.00984	0.00617	0.00611	0.0036	0	0.00532	0.0064
Capnocytophaga	0.02669	0.01998	0.02911	0.04719	0.03418	0.04922	0.02561	0.04834	0.0643	0.03477	0.02299	0.10514	0.05144	0.08955	0.06452	0.05656	0.03677	0.05727	0.01475	0.01373	0.09135	0.03157	0.03531	0.00919	0.02969	0.03192	0.03582	0.01462	0.03639	0.03664	0.04649	0.06804	0.06412	0.11587	0.05576	0.03628	0.05105	0.05134	0.02263	0.08723	0.06124	0.04024	0.03598	0.04775	0.04638	0.04797	0.04111	0.07687	0.04416
Olleya	0.02308	0.0132	0.01336	0.03296	0.01836	0.00858	0.0193	0.01054	0.0127	0.00796	0.00594	0.00778	0.00608	0.00348	0.00337	0.00183	0.0052	0.00303	0.00167	0.01132	0.00358	0.0005	0.0018	0.00126	0.00584	0.00199	0.00209	0.00032	0.00098	0.00206	0.00279	0.00972	0.01662	0	0.00581	0.00653	0.00475	0.0065	0.00484	0.00868	0.00654	0.00911	0.00672	0.00406	0.00738	0.00436	0	0.00395	0.00908
Polaribacter	0.00974	0.00856	0.01404	0.01978	0.01329	0.00858	0.00928	0.00527	0.00556	0.00419	0.00413	0.00568	0.00385	0.00217	0.00205	0.00066	0.00374	0.00164	0.00091	0.00789	0.00092	0.0003	0.00268	0.00086	0.00219	0.00046	0.00085	0.0003	0.00106	0.00113	0.00136	0.00675	0.00633	0	0.00271	0.00599	0.0031	0.00439	0.00512	0.00492	0.00412	0.004	0.00504	0.00244	0.00316	0.00246	0	0.00206	0.0033
Lutibacter	0.0101	0.00856	0.00411	0.01319	0.0095	0.00559	0.00445	0.00589	0.00556	0.00503	0.00439	0.00252	0.00326	0.00217	0.01129	0.00324	0.00214	0.00208	0.00061	0.00789	0.0051	0.01578	0.01501	0.00121	0.00219	0.00682	0.01094	0.00151	0.00484	0.00432	0.00322	0.00405	0.00752	0.01655	0.00949	0.00435	0.00579	0.00682	0.0027	0.00446	0.00992	0.006	0.0072	0.00406	0.00401	0.00246	0.00457	0.00824	0.00578
Tenacibaculum	0.00685	0.00892	0.00342	0.01041	0.00601	0.00559	0.00668	0.00372	0.00357	0.00545	0.00258	0.00379	0.00385	0.00075	0.00117	0.00058	0.00107	0.00095	0.00046	0.00446	0.00105	0.00022	0.00092	0.0004	0.0017	0.00093	0.00124	0.00035	0.00079	0.00097	0.00057	0.00324	0.00594	0.01655	0.00349	0.00308	0.00186	0.0026	0.00185	0.00328	0.00266	0.00222	0.00384	0.0026	0.00337	0.00171	0.00457	0.00206	0.00495
Aquimarina	0.00577	0.00321	0.00548	0.0111	0.01076	0.00746	0.00482	0.00589	0.01151	0.0067	0.00336	0.01661	0.00741	0.01186	0.01745	0.00698	0.03701	0.01547	0.00555	0.01579	0.00951	0.01705	0.03363	0.01222	0.00353	0.00881	0.01055	0.00273	0.00696	0.00691	0.02299	0.01701	0.01979	0.03311	0.00949	0.00272	0.01116	0.00682	0.0047	0.01196	0.00968	0.00845	0.01391	0.00455	0.00527	0.00664	0.00913	0.00772	0.01135
Cellulophaga	0.00397	0.00143	0.0024	0.00208	0.0019	0.00336	0.00223	0.00093	0.00238	0.00419	0.00362	0.00421	0.00341	0.00122	0.00132	0.00025	0.00165	0.00032	0.00084	0.00532	0.00025	0.00011	0.00136	0.00081	0.0011	0.00053	0.00062	7e-05	0.00015	0.00028	0.00079	0.00432	0.00515	0.01655	0.00271	0.002	0.00103	0.00325	0.00342	0.00399	0.00194	0.00467	0.00192	0.00195	0.00358	0.00209	0	0.00206	0.00557
Mariniflexile	0.00289	0.00143	0.0024	0.00486	0.00285	0.00298	0.00371	0.00062	0.00198	0.00168	0.00077	0.00126	0.0003	0.00066	0.00015	0.00033	0.00058	0.00202	8e-05	0.00223	0.00022	0.00011	0.0002	0.00081	0.00024	0.00013	0.00017	7e-05	0.00011	8e-05	0.0005	0.00216	0.00237	0	0.00077	0.00073	0.00062	0.00227	0.00043	0.00094	0.00121	0.002	0.00312	0.00016	0.00063	0.00152	0	0.00069	0.00103
Ornithobacterium	0.02705	0.02141	0.01952	0.01041	0.01804	0.00559	0.01113	0.00682	0.03493	0.00964	0.01111	0.0082	0.00637	0.01064	0.00455	0.00606	0.00107	0.01067	0.0114	0.01596	0.00647	0.00041	0.00156	0.00899	0.00304	0.01676	0.0053	0.0014	0.00182	0.00081	0.02679	0.05535	0.019	0	0.01297	0.01887	0.05457	0.01365	0.00954	0.01571	0.02929	0.01445	0.00528	0.00731	0.0331	0.0292	0	0.05542	0.05179
Muricauda	0.0018	0.00214	0.00411	0.00243	0.00317	0.00298	0.00223	0.00713	0.00476	0.00209	0.00181	0.00042	0.00208	0.00085	0.00073	0.00025	0.00044	0.00057	0.00023	0.00154	0.00073	2e-05	0.00028	0.0003	0.00183	0.0004	0.00034	0.00032	0.00015	0.00028	0.00029	0.00135	0.00277	0	0.00077	0.00218	0.00269	0.00179	0.001	0.00141	0	0.00133	0.0012	0.00114	0.00084	0.00171	0	0.00137	0.00248
Maribacter	0.0018	0.00143	0.00103	0.00069	0.00127	0.00186	0.00111	0.00062	0	0.00419	0.00026	0.00063	0.00015	0	0.00044	0	0.00029	0.00013	0.00099	0	0	0.00011	8e-05	0.00025	0.00037	0	0.00028	0.00015	0.00061	0.00061	0	0.00108	0.0004	0	0.00077	0.00054	0	0	0.00028	0	0.00121	0.00022	0.00144	0.00097	0.00042	0.00076	0	0.00034	0.00186
Myroides	0.00108	0.00036	0	0.00139	0.00127	0.00186	0.00148	0.00124	0.00159	0.00126	0.00026	0.00042	0.00059	0	0	0.00025	0	0.00038	0	0.00343	0.00038	0	0	0	0.00049	0.0002	0	0.00013	0	0.00032	0.00014	0.00189	0.00198	0	0.00136	0.00181	0.00124	0.00227	0.00142	0.00375	0.00266	0.00089	0.00144	0.00049	0.00169	0.00133	0	0.00172	0.00144
Winogradskyella	0.00072	0.00107	0	0.00035	0.00032	0.00037	0	0.00062	0	0	0	0.00042	0.00074	0	0	8e-05	0	0	8e-05	0.00051	3e-05	0	0	0	0.00012	0	0	0	0	8e-05	0.00057	0.00054	0	0	0	0	0.00041	0	0.00014	0.00094	0.00024	0.00111	0.00048	0	0.00042	0.00038	0.00457	0	0
Siansivirga	0.00072	0.00036	0.00034	0.00104	0.00063	0.00224	0.00037	0.00062	0	0.00042	0.00129	0.00147	0.00074	0.00122	0.00103	0.00075	0.00029	0.00183	0.00053	0.00069	0.00041	0	0.00052	0.0004	0.00037	0.00026	0.00023	7e-05	0.00042	0.00065	0.00029	0.00243	0.00198	0	0.00097	0.00073	0.00041	0.00114	0.00014	0.00023	0.00073	0.00022	0.00024	0.00032	0.00042	0.00019	0	0.00017	0.00041
Dokdonia	0.00072	0.00036	0.00137	0.00035	0.00127	0.00037	0.00111	0.00155	0.00119	0.00084	0.00026	0.00021	0.00089	9e-05	0	0	0	0	8e-05	0.00034	0	6e-05	8e-05	0	0	0	0	0	0	0	0	0.00081	0.00158	0.01655	0.00019	0	0.00145	0.00016	0.00085	0.0007	0	0	0	0.00049	0.00105	0.00057	0	0.00034	0.00103
Kordia	0.00072	0.00036	0	0.00035	0.00032	0.00037	0.00074	0	0	0.00042	0	0.00042	0.00015	0.00141	0.00088	0.0005	0.00039	0.00051	8e-05	0.00034	0.00016	4e-05	0.00036	0.0003	0.00037	0.00066	0.0009	4e-05	0.00049	0.00028	0.00064	0.00027	0.0004	0	0.00019	0	0	0.00032	0	0.00047	0.00097	0.00044	0	0.00016	0	0	0	0	0.00041
Tamlana	0.00072	0	0.00068	0.00104	0.00032	0	0.00037	0.00031	0	0	0	0.00021	0.00015	9e-05	0.00044	8e-05	0.0001	0	0	0.00034	0.00035	2e-05	0.00044	5e-05	0	7e-05	6e-05	7e-05	4e-05	8e-05	0.00014	0	0	0	0	0.00036	0	0	0	0.00023	0.00073	0.00022	0.00024	0.00016	0	0.00057	0	0.00034	0.00021
Psychroflexus	0.00144	0	0	0	0	0	0	0	0	0	0.00026	0	0.0003	0	0	0	0	0	0	0	0	0	0.00012	0	0	0	0	0	0	4e-05	0.00014	0	0	0	0	0	0	0	0	0.00023	0	0	0	0	0	0	0	0	0
Wenyingzhuangia	0.00072	0	0	0	0	0	0	0	0.0004	0.00042	0	0.00105	0	0	0	0	5e-05	0	0	0	0	2e-05	0.00016	0	0	7e-05	0	0	4e-05	0	0	0	0	0	0.00077	0.00073	0	0	0	0	0.00024	0	0	0.00016	0	0	0	0	0.00021
Zunongwangia	0.00036	0	0	0	0	0.00037	0	0	0.0004	0	0.00026	0.00021	0	0	0	0	5e-05	0.00019	0	0.00017	3e-05	0	4e-05	0	0	0	0	2e-05	0	0	0	0	0	0	0	0	0.00062	0	0.00014	0.00023	0	0	0	0	0	0	0	0	0
Flagellimonas	0.00036	0	0	0.00069	0.00063	0	0	0.00062	0.00159	0.00168	0.00026	0	0.0003	0.00169	0.00528	0.00291	0.00306	0.00183	8e-05	0.00206	0	0.00015	0.00561	0	0.00049	0.00205	0.00141	4e-05	0	4e-05	0.00595	0.00189	0.00198	0	0.00174	0.00018	0.00145	0.00357	0	0.00469	0	0.00156	0.00192	0.00162	0.00105	0.00133	0	0.00103	0.00144
Weeksella	0.00036	0.00071	0.00034	0	0	0	0.00037	0	0	0	0	0.00021	0	9e-05	0	0	0.00015	0	0	0	3e-05	4e-05	8e-05	5e-05	0	0	0	0	0	0	0	0	0	0	0	0	0	0	0	0.00023	0	0	0	0	0	0	0	0	0
Gramella	0.00036	0.00036	0	0.00069	0	0	0.00037	0	0.0004	0	0	0.00021	0.00015	0	0	0	5e-05	0	0.00015	0.00017	0.00013	9e-05	8e-05	0	0.00012	0	0	0	0	0	0	0	0	0	0	0	0	0	0	0	0	0.00022	0	0	0.00042	0	0	0.00017	0
Riemerella	0.00036	0.00036	0	0.00208	0.00032	0.00037	0.00037	0.00031	0	0	0.00052	0.00252	0	0	0.00015	0	0.0001	0.00013	8e-05	0.00137	0	0	8e-05	0	0	0	6e-05	6e-05	4e-05	4e-05	0	0	0.00198	0	0.00097	0.00073	0.00021	0.00016	0.00028	0	0	0	0.00168	0	0	0	0	0	0.00041
Formosa	0.00036	0.00143	0.00068	0.00069	0.00063	0.00037	0	0.00062	0	0.00042	0.00232	0.00063	0.00119	0.00028	0.00059	0.00075	0.00029	0.00019	8e-05	0.0024	0.00057	0.00013	0.00036	0.0001	0.00061	0.0002	0.00056	0.00011	0.00019	0.00036	0.00201	0.00027	0.00119	0	0.00136	0.00018	0.00021	0.00114	0.00071	0.00023	0.00073	0.00044	0.00144	0.00049	0.00148	0.00057	0	0.00137	0.00062
Zobellia	0.00036	0	0.00034	0	0.00063	0.00112	0	0	0	0	0	0	0	0	0	0	5e-05	0	0	0	0	0	0	0	0	0	0	0	8e-05	0	7e-05	0	0	0	0	0.00036	0	0.00032	0	0	0	0	0	0	0	0	0	0	0
Salegentibacter	0.00036	0.00036	0.00137	0.00278	0.00063	0.00112	0.00148	0.00062	0.00079	0.00168	0.00155	0.00168	0.00104	0.00085	0.00015	0.0005	0	0.00013	0.00053	0.00086	0.00029	0	0.00056	0.00066	0	0.0002	0.00039	6e-05	8e-05	0.00016	0	0.00243	0.00237	0	0.00155	0.00109	0.00103	0.00114	0.00228	0.00141	0.00145	0.00222	0.00264	0.00049	0.00042	0.00171	0	0.00051	0.00083
Lacinutrix	0.00036	0.00143	0.00205	0.00312	0.0038	0.00336	0.00037	0.00186	0.00159	0.00084	0.00026	0.00084	0.00089	0.00028	0.00029	0.00042	0.00039	0.00032	0.00015	0.0012	0.00048	0.00013	0.00108	5e-05	0	0	0.00028	2e-05	0.00011	0.00028	0.00014	0.00081	0.00198	0	0.00039	0	0.00103	0.00032	0.00028	0.00117	0.00048	0	0.0012	0.00049	0.00021	0	0	0.00034	0.00083
Aequorivita	0.00036	0.00036	0.0024	0.00035	0.00063	0.00037	0	0	0	0	0.00026	0.00063	0.00015	0	0	0	0	0	0	0.00069	0	4e-05	0	0	0.00024	0	0	2e-05	0	0	0	0	0	0	0	0.00054	0	0	0.00028	0	0	0.00022	0	0	0.00021	0	0	0	0.00021
Croceibacter	0	0	0	0	0	0	0	0	0	0	0	0	0	0	0	0	0	0	0	0	0	0	0	0	0	0	0	0	0	4e-05	0	0	0	0	0	0	0	0.00016	0	0	0	0	0	0	0	0	0	0	0
Seonamhaeicola	0	0	0.00068	0.00069	0	0.00037	0.00037	0	0	0	0	0	0	0	0	0	0	6e-05	0	0.00017	0	0	0	0.0001	0.00012	0	0	0	0	0	0	0.00027	0.0004	0	0	0	0	0	0	0	0	0.00044	0	0	0	0	0	0	0
Flavivirga	0	0	0	0	0.00063	0.00075	0	0	0	0	0	0	0	0	0	0	5e-05	0	0	0	3e-05	2e-05	0	0	0	0	0	0	4e-05	0	0	0	0	0	0	0	0.00041	0.00065	0	0	0	0.00044	0	0	0	0	0	0	0
Aureitalea	0	0	0	0	0	0	0	0	0.00079	0	0	0	0	0	0	0	0	0	0	0	0	0	0	0	0	0	0	0	0	0	0	0	0	0	0	0	0	0	0	0	0	0.00022	0	0	0	0	0	0	0
Arenibacter	0	0.00036	0.00171	0.00139	0.00063	0.00112	0.00074	0.00093	0.0004	0.00042	0	0.00084	0.00059	0	0	8e-05	0.00039	0.00019	0.00015	0	0.0001	0	0	0.0001	0.00012	0.00013	6e-05	0	0	4e-05	0.00021	0	0	0	0.00019	0	0.00021	0.00016	0.00043	0.00047	0	0.00022	0	0.00016	0.00021	0	0	0.00017	0
Sediminicola	0	0	0	0	0.00032	0.00037	0	0	0	0	0	0	0	0	0	0	0	0	0	0	0	0	0	5e-05	0	0	0	0	0	0	0	0	0	0	0	0	0	0	0	0	0	0	0	0	0	0.00019	0	0	0
Gilvibacter	0	0	0	0	0	0	0	0	0	0	0	0	0	0	0	0	0	0	0	0	0	0	0	0	0	0	0	0	0	4e-05	0	0	0	0	0	0	0	0	0	0	0	0	0	0	0	0	0	0	0
Nonlabens	0	0.00321	0.00205	0.00278	0.00158	0.00149	0.00186	0.00186	0.00437	0.00293	0.00181	0.00084	0.00341	0.00132	0.0044	0.00033	0.00199	0.00044	0.00015	0.00154	0.00149	0.00383	0.00032	0.00076	0.0017	0.00013	0.00062	0.00026	0.00026	0.00044	0.0005	0.0054	0.00158	0	0.00213	0.00127	0.00227	0.00179	0.0027	0.00117	0.00121	0.00245	0.00192	0.00097	0.00295	0.00246	0	0.00377	0.00165
Gillisia	0	0	0	0	0	0	0	0	0	0	0	0.00021	0	0	0	0	5e-05	0	0	0	0	4e-05	0	0	0	0	0	0	0	8e-05	0	0	0	0	0	0	0	0	0	0	0	0	0	0	0	0	0	0	0
Robiginitalea	0	0	0	0	0	0	0	0	0	0	0	0	0	0	0	0	0	0	0	0	3e-05	0	0	0	0	0	0	0	4e-05	0	0	0	0	0	0	0	0	0	0	0	0	0	0	0	0	0	0	0	0
Algibacter	0	0	0.00068	0	0.00032	0	0	0.00031	0	0	0	0	0	0	0	0	0	0	0	0	0	0	0	0	0	0	0	0	0	0	0	0	0.0004	0	0	0	0	0	0	0	0	0	0	0	0.00042	0	0	0	0
Candidatus Sulcia	0.0725	0.0389	0.05924	0.10513	0.07375	0.08874	0.05381	0.04245	0.03771	0.04399	0.02893	0.02271	0.01216	0.00753	0.00777	0.00498	0.00845	0.00726	0.00456	0.03414	0.00732	0.00097	0.01009	0.00343	0.00961	0.00523	0.00525	0.00133	0.00352	0.00303	0.00623	0.01701	0.0281	0.01655	0.01588	0.01197	0.01509	0.01413	0.01352	0.02157	0.01525	0.01956	0.02207	0.01039	0.02024	0.01251	0.01827	0.01321	0.01836
Candidatus Walczuchella	0.00036	0	0	0	0.00032	0.00037	0.00111	0	0.0004	0.00042	0	0	0	9e-05	0	0	0	0	0	0	0	0	0	0	0	0.00013	0	2e-05	0	4e-05	7e-05	0	0	0	0	0	0.00062	0	0.00014	0	0.00024	0.00022	0	0	0.00042	0	0	0	0.00041
Blattabacterium	0.03282	0.03675	0.0274	0.04823	0.0402	0.0358	0.02635	0.02386	0.01905	0.02933	0.01679	0.00967	0.00608	0.00282	0.00396	0.00257	0.00257	0.00442	0.0019	0.01853	0.00279	0.00028	0.00376	0.00242	0.00596	0.00232	0.00175	0.00039	0.00113	0.00121	0.00294	0.00972	0.01702	0.01655	0.0062	0.00599	0.00785	0.00926	0.00683	0.0075	0.00992	0.01312	0.00984	0.00666	0.00864	0.0055	0	0.00669	0.01217
Ichthyobacterium	0.00541	0.005	0.00685	0.02602	0.01013	0.00373	0.00223	0.00682	0.00635	0.00419	0.00387	0.00147	0.00222	0.00141	0.00191	0.00042	0.00335	0.00158	0.0003	0.00669	0.00269	0	0.00208	0.0002	0.00195	7e-05	0.00062	0.00024	0.00057	0.00032	0.00179	0.00054	0.00119	0	0.00097	0.00145	0.00558	0.00439	0.00199	0.00633	0.00847	0.00556	0.00264	0.00227	0.00506	0.00133	0.00457	0.0036	0.00536
Owenweeksia	0	0	0	0	0	0	0	0	0	0	0	0.04521	0	0	0	0	0	0	0	0.26904	0	0	0	0	0	0	0	0	0	0.03297	0.1106	0	0.03997	0	0	0	0	0	0	0	0	0	0	0	0	0	0	0	0
Fluviicola	0.14861	0	0	0	0	0	0	0	0	0	0	0.00021	0	0.02684	0.13416	0.025	0.14276	0.02621	0.0152	0.00069	0.03629	0.03937	0.1047	0.01459	0	0.02285	0.02826	0.00768	0.06718	4e-05	7e-05	0.00027	0.0004	0	0	0	0.00021	0	0	0	0.24812	0	0	0	0	0	0.0137	0	0
Sphingobacterium	0.00757	0.00428	0.00308	0.00382	0.00348	0.00559	0.00408	0.00279	0.00834	0.00838	0.0031	0.01556	0.00193	0.00471	0.0063	0.00324	0.00869	0.0048	0.00167	0.00703	0.00314	0.0048	0.00388	0.00237	0.00329	0.00258	0.00226	0.00052	0.00216	0.00178	0.0043	0.00729	0.00435	0	0.00445	0.00345	0.00496	0.0065	0.00228	0.00915	0.0029	0.00622	0.00336	0.00341	0.00169	0.00265	0	0.00669	0.00351
Pedobacter	0.00289	0.00143	0.00308	0.00173	0.00032	0.00112	0.00297	0.00062	0.00159	0.00209	0.00155	0.00421	0.00044	0.00038	0.00044	0.0005	0.00107	0.00025	0.00053	0.00532	0.00025	6e-05	0.00044	0.0002	0.00012	0.0002	0.00028	0.00019	0.00019	0.00012	0.00029	0.00378	0.00317	0	0.00116	0.00145	0.00227	0.0013	0.00171	0.00258	0.00145	0.00133	0.00048	0.00065	0.00042	0.00057	0	0.00051	0.00165
Mucilaginibacter	0.00252	0.0025	0.00582	0.00763	0.00411	0.00224	0.00334	0.00093	0.00278	0.00168	0.00103	0.0021	0.00119	0.00113	0.00425	0.001	0.0017	0.00145	0.00129	0.00669	0.00133	0.00067	0.00264	0.00035	0.00986	0.00152	0.00124	0.00034	0.00193	0.0017	0.00064	0.00189	0.09974	0.11587	0.00097	0.00036	0.00207	0.00049	0.00157	0.00141	0.00097	0.00333	0.00144	0.00146	0.00169	0.0019	0	0.00086	0.00083
Pseudopedobacter	0.00144	0	0	0	0.00095	0	0	0.00093	0.00079	0	0	0.00105	0	0	0.05044	0	0.00044	0	0	0.00051	6e-05	2e-05	0.03551	0	0.00049	0.00126	0	0	0.00011	0.00028	0.02872	0.00135	0	0	0	0	0	0	0	0.00258	0.00073	0	0	0	0	0	0	0	0
Solitalea	0	0.00143	0	0.00069	0	0	0.00074	0.00031	0	0.00042	0.00052	0.00105	0	0.00019	0	0	0.05028	0	0	0	0	0	8e-05	0	0	7e-05	0	0	0.03612	0	0	0.00027	0.0004	0	0	0.00036	0.00021	0	0.00028	0	0	0.00044	0	0	0.00021	0	0	0	0.00021
Chitinophaga	0.02092	0.0157	0.02055	0.04303	0.01298	0.01156	0.01967	0.01084	0.01191	0.01341	0.00723	0.02355	0.01201	0.00772	0.02991	0.00747	0.01812	0.00587	0.00296	0.03174	0.01439	0.00893	0.01802	0.00348	0.00548	0.00576	0.0097	0.00196	0.00756	0.00727	0.01089	0.01647	0.02098	0.01655	0.00774	0.01197	0.01137	0.0143	0.00996	0.01079	0.01235	0.01423	0.01343	0.00552	0.01349	0.00607	0.00913	0.00755	0.01094
Arachidicoccus	0.00252	0.00393	0.00788	0.00451	0.00222	0.00149	0.00445	0.00434	0.00476	0.00168	0.00232	0.00168	0.00059	0.00085	0.00147	0.00017	0.00083	0.00057	0.00038	0.00257	0.00032	0.00026	0.0002	0.00066	0.00037	0.00086	0.00028	6e-05	0.00023	0.00061	0.001	0.00027	0.0004	0	0.00116	0.00073	0.00124	0.00114	0.00157	0.0007	0	0.00156	0.00144	0.00065	0.00169	0.00038	0	0.00137	0.00041
Filimonas	0.00072	0	0	0	0.00032	0	0	0	0	0	0.00387	0.00042	0	0	0	0	0	0	0	0.00051	6e-05	0	0	5e-05	0.00012	0	6e-05	0	4e-05	0	0	0	0	0	0	0.00998	0	0.00016	0.00754	0	0	0.00022	0.01247	0	0.01518	0	0	0.00017	0
Niastella	0	0	0	0	0.00032	0	0	0	0	0	0	0	0.00015	0	0.00015	0	5e-05	0	0	0	0	0	4e-05	0	0	0	0	0	8e-05	0	0	0	0	0	0.00019	0	0	0.00016	0	0.00023	0	0.00044	0	0	0	0	0	0.00017	0
Niabella	0	0	0	0	0	0.00037	0	0	0	0	0	0	0	9e-05	0	0	5e-05	0	0	0.00017	0	6e-05	0	0	0	7e-05	0.00011	0	8e-05	4e-05	7e-05	0	0	0	0	0	0	0.00016	0	0	0	0.00022	0	0	0	0	0	0	0
Flavisolibacter	0	0.00036	0	0.00035	0	0	0	0	0	0	0	0.00147	0	0	0.00015	0	0.00034	6e-05	0	0.02831	0	0	0	0.00015	0	0	0	0	0	4e-05	0	0.00054	0.00079	0	0	0	0	0	0	0	0	0.00022	0	0	0	0	0	0	0
Pseudoflavitalea	0	0.00678	0	0	0	0	0.00779	0	0.01469	0.01173	0.00026	0	0.00074	0	0	0.00025	5e-05	6e-05	0	0.00017	0.0001	0	0	0.0001	0	0.00013	6e-05	0	8e-05	0	7e-05	0	0	0	0	0.00018	0.00021	0.01397	0.00014	0	0	0.01112	0.00024	0	0.00021	0.00019	0	0	0.0099
Prevotella	0.01118	0.00393	0.00582	0.00798	0.00538	0.0138	0.00779	0.00558	0.00556	0.01299	0.00775	0.01136	0.00667	0.00414	0.00117	0.00224	0.00311	0.00139	0.0016	0.00978	0.00146	0.00017	0.00184	0.00101	0.0056	0.00086	0.00147	0.00056	0.00125	0.00117	0.00086	0.01323	0.00752	0.59593	0.00678	0.0098	0.00331	0.00536	0.00626	0.01055	0.00799	0.01045	0.00936	0.00715	0.00337	0.00588	0	0.00532	0.01073
Porphyromonas	0.00397	0.005	0.00205	0.00382	0.00285	0.00261	0.0052	0.00372	0.00516	0.00377	0.00387	0.0061	0.00104	0.00151	0.00176	0.00108	0.00223	0.00164	0.00038	0.0036	0.00063	0.00017	0.00092	0.00091	0.0028	0.00046	0.00045	0.00043	0.00045	0.00061	0.00064	0.00513	0.00435	0	0.00213	0.002	0.00413	0.0052	0.00142	0.00258	0.00339	0.008	0.00672	0.00227	0.00464	0.00284	0	0.00292	0.00248
Petrimonas	0.00036	0.00071	0	0	0	0.00037	0.00037	0	0.00119	0	0.00077	0	0	0	0.00015	0	5e-05	0.00013	0	0	6e-05	4e-05	4e-05	0.0002	0	7e-05	0.00011	0	0	0	0	0.00027	0.0004	0	0.00019	0	0.00083	0	0	0	0.00024	0	0	0	0.00042	0.00019	0	0	0.00062
Fermentimonas	0	0	0	0	0	0	0	0.00031	0	0	0	0	0	0	0	0	0	0	0	0	0	0	0	0	0	0	6e-05	0	0	0	0	0	0	0	0	0	0	0	0	0	0	0	0	0	0	0	0	0	0
Bacteroides	0.00325	0.01463	0.00651	0.00382	0.00633	0.0041	0.00297	0.00341	0.00119	0.00712	0.00258	0.01577	0.00193	0.00066	0.00088	0.00066	0.0016	0.00126	0.0003	0.0012	0.00158	9e-05	0.00104	0.00212	0.00024	0.00212	0.00056	0.00022	0.00034	0.00061	0.0015	0.00486	0.00594	0	0.00542	0.00073	0.00083	0.00244	0.00171	0.00305	0.00436	0.00111	0.00264	0.00049	0.00148	0.00057	0	0.00326	0.00289
Alistipes	0.00072	0.005	0.00171	0.00104	0.00158	0.00112	0.00223	0.00062	0.00238	0.00126	0.00077	0.00126	0.00148	0.00113	0	0.00033	0.00044	0.00025	0.00053	0.00051	3e-05	0	0	0.0001	0.00073	0.0002	0.0009	0.00017	0.00023	0.0002	0.0005	0.00135	0.0004	0	0.00155	0.0029	0.00351	0.0013	0.00199	0.00094	0.00097	0.00089	0.0024	0.00179	0.00169	0.00019	0	0.00137	0.00289
Mucinivorans	0.00036	0	0	0	0	0	0	0	0	0	0	0	0	0	0	0	0	0	0	0	0	0	0	0	0	0	0	0	0	0	0	0	0	0	0	0	0	0	0	0	0	0	0.00024	0	0	0	0	0	0
Candidatus Azobacteroides	0.00108	0.005	0.00137	0.00069	0.00222	0.00224	0.00334	0.00124	0.00079	0.00126	0.00155	0.00105	0.00104	0.00217	0.00044	0.00033	0.00117	0.00126	0.00061	0.00069	0.00048	0.00015	0.0008	0.00056	0.00073	0.00119	0.00079	0.00028	0.00079	0.00089	0.001	0.00135	0.00158	0.01655	0.00058	0.00036	0.00062	0.00081	0.00057	0.00094	0.00048	0.00067	0.00024	0.00097	0.00042	0.00057	0	0.00034	0.00083
Proteiniphilum	0.00036	0	0	0	0	0	0	0	0	0	0	0	0	0	0	0	0	0	0	0	0	0	0	0	0	0	0	0	0	0	0	0	0.00079	0	0	0	0	0	0	0	0	0	0	0	0	0	0	0	0
Odoribacter	0	0	0	0	0	0	0	0	0.0004	0	0	0.00021	0	0	0.00015	0	0	6e-05	8e-05	0	0	0	0	0	0	7e-05	0	0	4e-05	4e-05	0	0	0	0	0	0	0	0	0	0	0	0	0	0	0.00021	0	0	0	0
Muribaculum	0	0	0	0	0	0	0	0	0	0	0	0	0	0	0	0	0	0	0	0.00086	0	0	4e-05	0	0	0	0	0	0	0	0	0	0	0	0	0	0	0	0	0	0	0	0	0	0	0	0	0	0
Barnesiella	0	0	0	0	0.00158	0	0	0	0	0	0	0	0	0	0	0	0	0.00019	0	0	0	0	0	0	0	0	0	6e-05	0	0	0	0	0	0	0	0	0	0	0	0	0	0	0	0	0	0	0	0.00051	0.00041
Paludibacter	0	0	0	0	0	0	0.00037	0	0	0	0	0	0.00015	0	0	0	0	0	0	0	0	0	0	0	0	0	0	0	0	0	0	0.00027	0.00119	0	0	0	0	0	0	0	0.00048	0	0	0	0	0.00019	0	0	0
Tannerella	0	0	0.00274	0.00035	0.00032	0	0	0.00031	0	0	0	0.00105	0	0.00066	0.00015	8e-05	0.00112	0.00032	0	0.00034	0.00013	0.00015	0.00044	0	0.00012	0	6e-05	0.00013	0.00034	0.00036	0.00014	0.00027	0	0	0	0.00018	0	0.00032	0.00014	0	0	0.00022	0	0	0	0	0	0	0
Parabacteroides	0	0	0	0	0	0	0	0	0	0	0	0	0	0	0	0	0	0	0	0	0	0	0.00068	0	0	0	0	0.00011	0	0	0	0	0	0	0	0	0.00289	0	0	0	0	0	0	0	0	0	0	0	0
Draconibacterium	0.00072	0.00178	0.00034	0.00069	0.00032	0.00112	0.00037	0.00062	0.0004	0.00084	0.00052	0.00126	0.00089	0.00094	0.00015	0.00033	0.00024	0.00057	0.0003	0.00069	0.00025	0.00022	0.00012	0.00015	0.0011	0.0002	0.00039	9e-05	0.00019	0.0004	0.00029	0.00162	0.00119	0	0.00058	0.00054	0.00083	0.00081	0.00028	0.00141	0.00145	0.00133	0.00024	0.00049	0.00105	0.00076	0	0.00051	0.00103
Alkalitalea	0.00036	0.00143	0.00034	0.00139	0.00127	0.00075	0.00186	0.0031	0.00278	0.00251	0.00052	0.00231	0.0046	0.00235	0.00073	0.00125	0.00219	0.00126	0.00167	0.00137	0.0013	2e-05	0.00024	0.00177	0.0028	0.00106	0.00107	0.0003	0.00072	0.00077	0.00222	0.0027	0.00277	0	0.00116	0.00272	0.00475	0.00309	0.00128	0.00375	0.00194	0.00333	0.00096	0.00097	0.0019	0.0036	0.00457	0.00257	0.00268
Salinivirga	0.01587	0	0.01541	0.01527	0.01583	0.01454	0.00037	0	0	0	0.00026	0	0.0166	9e-05	0	0	0.00602	0	0	0	6e-05	2e-05	0.00016	0	0.0084	0	0	2e-05	0	0	0	0.02106	0.0004	0.36418	0.00949	0	0.01385	0	0	0.01899	0.01404	0	0	0.00715	0	0.01308	0	0.0127	0
Rhodothermus	0	0	0	0	0	0	0	0	0	0	0	0.00042	0	0	0	0	0.00029	6e-05	0	0.00017	0	0.01366	0	0	0	0	0	0	0	0	0	0	0	0	0	0	0	0	0	0	0	0	0	0	0	0	0	0	0
Salinibacter	0	0	0.00034	0	0.00032	0.00037	0.00037	0	0	0	0	0.00021	0	9e-05	0.00029	0.00017	0.00029	0.00013	0.00015	0.00051	3e-05	4e-05	0	0.0001	0	0.00013	0	6e-05	4e-05	8e-05	0.00014	0	0	0	0	0	0	0	0.00028	0	0	0	0	0	0	0	0	0	0
Haliscomenobacter	0.00397	0.00393	0.00308	0.00278	0.00791	0.0041	0.00371	0.01332	0.01191	0.00419	0.00387	0.00231	0.00741	0.00245	0.00323	0.00291	0.00568	0.00196	0.00114	0.00326	0.00067	0.00581	0.00821	0.0003	0.00085	0.00245	0.00479	0.00097	0.00257	0.00218	0.00079	0.00081	0.00119	0	0.00349	0.00345	0.00703	0.00309	0.00128	0.00328	0.00145	0.00111	0.00432	0.00341	0.00148	0.00493	0.00913	0.00635	0.00206
Saprospira	0	0.00036	0	0.00069	0	0	0	0.01363	0	0.00042	0.00026	0	0	9e-05	0	0	0	0.00032	0.00068	0.00034	0.0001	0	0	5e-05	0	7e-05	0	0.00043	0.00117	0.00141	0.00021	0.00027	0	0	0	0.00036	0	0	0	0	0.00048	0	0	0	0	0	0	0	0
Melioribacter	0.00072	0.00036	0.00034	0	0	0	0	0	0	0	0	0.00021	0.00015	0.00019	0.00015	0	0.00015	0.00044	0.00015	0	0.00029	6e-05	8e-05	0.00015	0	0.00046	0.00028	0	0.00026	0.00032	0.00021	0.00027	0	0	0	0	0.00021	0.00016	0.00028	0	0	0.00044	0	0.00032	0	0	0	0	0.00021
Ignavibacterium	0	0	0	0	0	0	0	0	0	0	0	0	0.00015	9e-05	0	0	0	0	0	0	0	2e-05	0	0	0.00012	0	0	0	0	0	0	0	0	0	0	0	0	0	0	0	0	0	0	0	0	0	0	0	0
Prosthecochloris	0.00036	0	0	0	0	0	0	0	0	0	0	0.00042	0	9e-05	0	0	0.0001	0	0	0	0	0	4e-05	0.00025	0	0	0.00011	4e-05	0	0	7e-05	0	0	0	0.00058	0	0	0	0	0	0	0	0	0	0.00021	0	0	0	0
Chloroherpeton	0	0.00036	0	0	0.00032	0.00037	0	0	0	0	0	0.00126	0.0003	0.00038	0.00073	0.00033	0.00053	0.00032	0	0.00034	0.00019	0.00015	8e-05	0.00035	0.00037	7e-05	0.00039	2e-05	0.00011	0.00012	0.0005	0.00108	0.0004	0	0	0.00073	0.00041	0.00032	0	0	0	0.00067	0	0.00065	0	0	0	0.00017	0.00021
Chlorobaculum	0	0	0.00034	0	0	0	0	0	0	0.00168	0	0.00042	0	0	0	0.00033	0.0001	0.00025	0	0.00017	3e-05	6e-05	0	0	0	0.00033	0	0	0	4e-05	0	0	0	0	0	0	0	0	0	0	0.00073	0	0	0	0	0	0	0.00017	0.00021
Chlorobium	0	0.00036	0	0	0.00032	0.00037	0	0.00062	0	0	0	0	0	0	0	0	0	0	0	0	0.00048	6e-05	0.00036	0	0.00049	0.00033	0.00039	0	0	0.00012	0	0	0	0	0.00019	0	0	0	0.00071	0	0	0	0	0	0	0.00019	0	0	0
Pelodictyon	0	0	0	0	0	0	0	0	0	0	0	0	0	0	0	0	0.0001	0	0	0	0	0	0	0	0	0	0	0	0.00034	0	0	0	0	0	0	0	0	0.00016	0	0	0	0	0	0	0	0	0	0	0
Fibrobacter	0.00072	0	0.00034	0	0.00032	0.00037	0.00111	0.00062	0.00079	0.00293	0.00026	0.00126	0.00044	0.00066	0.00117	0.00033	0.00165	0.00082	0.0016	0.0024	0.00054	0.00017	0.00677	0.00121	0.00037	0.00099	0.00073	0.00019	0.00064	0.00053	0.00064	0.00135	0.00079	0	0.00136	0.00018	0.00041	0.00032	0.00043	0.00023	0.00048	0.00067	0.00072	0.00016	0.00063	0	0.00457	0	0.00165
Gemmatirosa	0.00036	0	0	0	0	0	0	0	0	0	0	0.00505	0.00044	0.00019	0.00073	8e-05	0.00185	0.00032	0	0.00034	3e-05	0.00022	0.0006	0.0004	0.00024	0.00013	6e-05	4e-05	0.00023	0.0002	0	0.00054	0.0004	0	0	0.00018	0	0	0	0	0	0.00044	0.00024	0.00016	0.00042	0.00019	0	0	0
Gemmatimonas	0	0	0	0	0	0	0	0.00031	0	0.00042	0	0.00168	0	0.00019	0.00059	8e-05	0.00053	0.00032	0.00015	0.00034	0.00022	0.00024	0.00024	0.0001	0.00012	0.00026	6e-05	2e-05	4e-05	4e-05	0.00036	0.00054	0	0	0	0	0	0	0.00014	0	0.00024	0.00022	0	0	0	0.00019	0	0.00017	0
Candidatus Cloacimonas	0.00036	0.00036	0.00034	0.00104	0	0.00037	0.00037	0.00031	0	0.00042	0.00052	0.00021	0	0	0	0	0.00029	0.00013	0	0.00034	3e-05	0	0.00016	0	0.00024	0.00013	0.00017	2e-05	0	4e-05	0.00021	0	0	0	0.00019	0.00036	0	0.00032	0.00028	0	0.00024	0	0.00048	0	0.00021	0	0	0.00051	0.00041
Borrelia	0.04869	0.03176	0.03835	0.0576	0.04273	0.04474	0.0501	0.03656	0.04604	0.03059	0.02066	0.07086	0.02238	0.02815	0.03255	0.02334	0.04032	0.03183	0.01915	0.02762	0.04231	0.01967	0.02899	0.01	0.01497	0.01397	0.01365	0.00472	0.0163	0.01414	0.02822	0.03132	0.03879	0.03311	0.02072	0.03175	0.02914	0.02746	0.02349	0.04995	0.05664	0.02623	0.03598	0.02371	0.03036	0.02465	0.02284	0.03809	0.03178
Borreliella	0.01262	0.005	0.00719	0.01943	0.00981	0.0123	0.00854	0.00589	0.00953	0.00796	0.0062	0.00379	0.00593	0.00461	0.00572	0.00432	0.00495	0.00455	0.00152	0.01287	0.00685	0.00253	0.00412	0.00111	0.00316	0.00298	0.00197	0.00065	0.00235	0.00287	0.00688	0.00783	0.0091	0.01655	0.00465	0.00381	0.00496	0.00585	0.00327	0.00516	0.00581	0.00778	0.00432	0.00195	0.00527	0.00436	0	0.00429	0.00536
Treponema	0.0018	0.00143	0.0024	0.00347	0.00158	0.00447	0	0.00155	0.00198	0.00168	0.00103	0.00189	0.00059	0.00113	0.00117	0.00042	0.00253	0.00126	0.00061	0.00137	0.00076	0.00067	0.00188	0.00192	0.00085	0.00113	0	7e-05	0.00045	0.00036	0.00107	0.00297	0.00237	0	0.00058	0.00054	0	0.00114	0.00028	0.00047	0.00024	0.002	0.00096	0.00032	0.00105	0.00019	0	0.00069	0.00062
Sphaerochaeta	0.00108	0	0	0	0.00063	0	0.00074	0.00062	0.00079	0.00084	0.00155	0.00042	0.0003	0.00038	0	8e-05	0	6e-05	8e-05	0.00034	0	0	0	0.0001	0.00049	0	0	0	4e-05	4e-05	0	0	0	0	0	0	0.00021	0.00065	0	0.0007	0.00048	0	0	0	0.00063	0.00019	0	0.00017	0.00062
Spirochaeta	0.00072	0	0	0	0.00063	0.00075	0	0	0.0004	0.00042	0	0.00021	0	0.00028	0	8e-05	0.00034	0.00025	0	0	0.00044	2e-05	0	0	0	0.00033	0	4e-05	0	0.0002	7e-05	0.00054	0	0	0	0.00018	0	0.00016	0	0	0	0	0	0	0	0	0	0	0.00041
Salinispira	0	0	0	0	0	0	0.00111	0.00031	0	0	0	0.00021	0	0	0	0	0.00126	0.00429	0	0.00017	6e-05	0	0.00012	0	0	0	0.00039	0	0	4e-05	0.00193	0	0	0	0	0	0	0	0	0	0.0029	0	0	0	0	0	0	0	0
Sediminispirochaeta	0	0	0	0	0	0	0	0	0	0	0	0	0.00015	0	0	0	0	0	0	0	0	0	0	0	0	0	0	0	0	4e-05	0	0	0	0	0	0	0	0	0	0	0	0	0	0	0	0	0	0	0
Brachyspira	0.03102	0.01641	0.0202	0.06003	0.02659	0.02461	0.02115	0.01952	0.02183	0.02723	0.01188	0.00694	0.00815	0.00301	0.00924	0.00241	0.00918	0.00663	0.00365	0.01887	0.0064	0.00618	0.00761	0.0005	0.00426	0.0106	0.00485	0.00131	0.0045	0.00444	0.00523	0.01701	0.019	0.01655	0.00929	0.00925	0.01054	0.01235	0.01139	0.01688	0.01283	0.01512	0.01463	0.00763	0.0116	0.00702	0.00457	0.00772	0.01774
Leptospira	0.00469	0.01249	0.01712	0.01041	0.01899	0.02088	0.01373	0.02262	0.00794	0.00964	0.00981	0.01325	0.00296	0.00273	0.00381	0.00199	0.00199	0.00373	0.00205	0.00257	0.00114	0.00197	0.0022	0.00182	0.00183	0.00205	0.00265	0.00035	0.00166	0.00113	0.00265	0.00216	0.00396	0	0.0029	0.0029	0.00227	0.00471	0.00228	0.00328	0.0029	0.00267	0.00336	0.00357	0.00358	0.00095	0	0.00446	0.00371
Turneriella	0	0	0	0	0	0	0	0	0	0	0	0	0	0	0	0	0.00826	6e-05	0	0	3e-05	0	0	0	0	0	0.01263	0.00213	0.0084	0.0084	0.0106	0	0	0	0	0	0	0	0	0	0	0	0	0	0	0	0	0	0
Chlamydia	0.04761	0.04175	0.0387	0.03574	0.03957	0.04698	0.04602	0.0409	0.02858	0.05279	0.02531	0.01346	0.00964	0.00819	0.00513	0.00515	0.00369	0.00631	0.00418	0.01235	0.00333	0.00257	0.00412	0.0051	0.01253	0.00523	0.00902	0.002	0.00545	0.00626	0.00358	0.01566	0.0186	0	0.00833	0.01669	0.00765	0.01121	0.0084	0.00891	0.01888	0.02156	0.01367	0.01462	0.01012	0.00512	0.0137	0.00515	0.01424
Parachlamydia	0.00902	0.00963	0.00993	0.0111	0.0095	0.01007	0.00705	0.0062	0.00873	0.00628	0.00517	0.02565	0.00978	0.01083	0.02595	0.01511	0.029	0.01635	0.0054	0.01424	0.02491	0.02018	0.02623	0.00414	0.00389	0.01046	0.00914	0.00312	0.01362	0.01143	0.02285	0.01377	0.02573	0.01655	0.00794	0.00599	0.00827	0.00747	0.00584	0.00633	0.00944	0.00534	0.00552	0.00422	0.00907	0.00569	0	0.00669	0.0097
Candidatus Protochlamydia	0.00144	0.00214	0.00342	0.00312	0.00127	0.00186	0.00371	0.00372	0.00278	0.00251	0.00387	0.00315	0.00237	0.00104	0.0063	0.00216	0.00374	0.00221	0.00129	0.00309	0.00441	0.01078	0.00256	0.00086	0.00219	0.00192	0.00186	0.00062	0.00253	0.00194	0.00229	0.00189	0.00237	0.03311	0.00077	0.00254	0.00207	0.00309	0.00199	0.00188	0.00339	0.00245	0.00192	0.00179	0.00253	0.00171	0	0.00086	0.0031
Simkania	0	0	0	0	0	0	0	0	0	0	0.00026	0	0	0	0	0	0	0	0	0	0	0	0	0	0	0	0	0	0	0	0	0	0	0	0	0	0.00021	0	0	0	0	0	0	0	0	0	0	0	0
Waddlia	0	0	0.00034	0.00035	0.00032	0.00112	0	0	0.00079	0.00126	0	0	0.0003	0.00019	0.00044	0.00042	0.0001	0.00032	0	0.00051	0.00098	0.00058	0.0008	0	0.00012	0.00046	0.00045	7e-05	0.00049	0.00036	0.00036	0.00216	0.00198	0	0.00077	0	0.00165	0.00032	0.00128	0.0007	0.00048	0.00044	0	0.00016	0.00126	0.00133	0	0.00103	0.00124
Planctopirus	0.00577	0.00607	0.00514	0.00486	0.00538	0.00298	0.00705	0.00558	0.00834	0.00628	0.00258	0.01808	0.00504	0.01573	0.01686	0.01287	0.03085	0.01345	0.0057	0.0048	0.01436	0.03462	0.02567	0.00646	0.00548	0.00609	0.01461	0.00248	0.01437	0.01386	0.01175	0.00702	0.01425	0.01655	0.00368	0.00508	0.00599	0.00845	0.00071	0.01102	0.00533	0.00445	0.00936	0.00455	0.00611	0.00436	0.0137	0.00978	0.00825
Planctomyces	0	0	0	0	0	0	0	0	0	0.00042	0.00026	0.00126	0.00044	0.00085	0.00132	8e-05	0.00282	0.00069	0.0003	0.00034	0.00029	0.00019	0.00068	0.00035	0.00073	0.0006	0.00028	4e-05	0.00011	0.00032	0.00064	0.00081	0	0	0.00019	0.00018	0	0.00016	0.00014	0	0	0.00022	0	0.00032	0.00042	0.00019	0	0.00017	0.00021
Pirellula	0	0	0	0	0	0.00037	0	0	0	0	0.00026	0.00105	0	0	0	0	0	0	0.00053	0	3e-05	2e-05	8e-05	5e-05	0	0	0	0	0	4e-05	0	0	0	0	0	0	0	0.00016	0	0	0	0	0	0	0	0	0	0	0
Rhodopirellula	0	0.00071	0.00171	0	0	0	0	0	0	0	0	0.00021	0.0003	0.00019	0.00015	0.00017	0.00044	0.00057	0.00053	0.00086	0.00035	0.00015	0.00024	0.00056	0	0.0004	0.00039	0.00015	0.00049	0.00069	0.00014	0.00108	0.00079	0	0.00039	0.00018	0.00041	0.00032	0.00057	0.0007	0.00097	0.00022	0.00072	0	0	0	0.00457	0.00069	0.00062
Rubinisphaera	0	0	0	0	0	0	0	0	0	0	0	0.00021	0	0	0	0	0.0001	0	0	0.00017	0	0	0	0	0	0	0	0	0	0	0	0	0	0	0	0	0	0	0	0	0	0	0	0	0	0	0	0	0
Thermogutta	0	0.00178	0	0.00035	0	0.00037	0.00037	0.00062	0.00119	0.00042	0.00155	0.00063	0.00104	0.00151	0.00044	0.00033	0.00117	0.00082	0.00038	0.00086	0.00038	0.00022	0.00304	0.0002	0.00061	0.00099	0.00068	7e-05	0.00023	0.00093	0.00107	0.00081	0.0004	0	0	0.00054	0	0.00016	0	0.00047	0	0	0	0.00032	0	0	0	0	0.00021
Fuerstia	0	0	0	0	0	0	0.00037	0	0	0	0.00026	0.00021	0	0.00019	0.00015	8e-05	0.00015	6e-05	8e-05	0	0	0	4e-05	0.0002	0	0	6e-05	0	0	0	0	0	0	0	0.00097	0	0	0	0.00014	0	0	0	0.00024	0.00016	0	0.00038	0	0.00086	0.00041
Gemmata	0.00072	0	0.00068	0.00104	0.00063	0.00037	0.00037	0	0.00079	0.00084	0.00026	0.00273	0.00015	0.00066	0.00147	0.00025	0.00097	0.00032	0	0.00017	0.00092	0.00099	0.00036	5e-05	0.00012	0.00073	0	0.00015	0.00038	0.00057	0.00093	0.00054	0.00158	0	0	0	0.00021	0.00016	0	0.00023	0.00024	0.00178	0.00024	0.00032	0	0.00038	0	0.00051	0.00041
Isosphaera	0	0	0	0	0.00032	0	0	0	0	0.00042	0	0	0	0	0	0	0	6e-05	0	0.00017	3e-05	2e-05	0	0.0001	0	7e-05	6e-05	0	0	4e-05	0	0	0	0	0	0	0	0	0	0	0.00024	0	0	0	0	0	0	0	0
Singulisphaera	0	0.00036	0	0	0	0	0	0	0	0	0.00052	0.00042	0.0003	0	0	0.00017	0.00044	0.00069	0	0	0.00013	6e-05	0.0002	5e-05	0	7e-05	0	7e-05	0.00015	8e-05	0.00021	0.00027	0.0004	0	0.00039	0	0	0.00016	0.00014	0.00047	0	0.00022	0	0	0.00042	0.00019	0	0	0.00021
Paludisphaera	0	0.00036	0	0	0	0	0	0	0	0	0.00026	0.00042	0	0	0	0	0.00136	0.00013	8e-05	0	0.0001	0	0.00024	0	0	0	0	4e-05	4e-05	4e-05	7e-05	0	0	0	0	0	0	0	0	0	0	0	0	0	0	0	0	0	0
Candidatus Kuenenia	0	0	0	0	0.00032	0.00037	0	0	0	0	0	0	0	0	0	0	5e-05	0	0.00038	0	0	0	8e-05	0	0	0	0	0	0	0	0	0	0	0	0	0	0	0	0	0	0	0	0.00024	0.00016	0	0	0	0	0
Phycisphaera	0.00072	0.005	0.0024	0.00104	0.00095	0.00149	0.00111	0.00155	0.00119	0.00126	0.00077	0.00126	0.00119	0.0016	0.00073	0.00058	0.00141	0.00215	0.00046	0.00017	0.00133	0.00158	0.00068	0.00066	0.00024	0.00152	0.00209	0.00041	0.00144	0.00105	0.00258	0.00162	0.00158	0	0.00174	0.00054	0.00227	0.00276	0.00028	0.00188	0	0.00156	0.00096	0.00065	0.00148	0.00171	0	0.00154	0.00124
Ereboglobus	0.00433	0.00107	0.00411	0.00312	0.00285	0.0041	0.00668	0.00496	0.00318	0.00712	0.00258	0.01703	0.00222	0.00725	0.01378	0.00772	0.03595	0.01225	0.00547	0.00635	0.02412	0.05403	0.01974	0.01	0.00341	0.01027	0.01331	0.00431	0.0177	0.01592	0.01633	0.01404	0.01346	0	0.0062	0.01052	0.00744	0.00959	0.00285	0.00492	0.01283	0.01067	0.01032	0.00374	0.00316	0.00417	0.00913	0.00618	0.00743
Opitutus	0	0.00036	0	0	0	0	0	0	0	0	0	0.00147	0.0003	9e-05	0.00029	0	0.00029	0.00025	0.00015	0.00034	0.00019	0	0.00036	0	0	0.0002	0.00011	0	8e-05	0.0002	0.00372	0.0027	0.00317	0	0	0.00073	0	0	0.00014	0	0.00048	0.00044	0	0	0.00021	0.00019	0	0	0
Lacunisphaera	0	0	0	0	0	0	0	0	0	0	0	0.00084	0	0	0.00015	0	0	0	0	0.00051	0	2e-05	0.00016	0	0	0	0	0	0	0	0	0	0	0	0	0	0	0	0	0	0	0	0	0	0.00042	0	0	0	0
Coraliomargarita	0.00108	0	0	0	0	0.00186	0	0.00155	0	0	0.00129	0	0.0003	0	0	0	0	0	0	0.00051	0	0	0	0.0004	0	0.00013	0	0	0	0	0	0	0	0	0	0.00091	0	0.00097	0.00071	0	0.00169	0	0	0	0	0	0	0	0.00124
Methylacidiphilum	0.00108	0	0	0.00104	0.00222	0.00149	0.00186	0.00093	0.00079	0.00209	0.00077	0	0	0.00141	0.0022	8e-05	0.00102	0.00063	0	0	0.00032	2e-05	0.0002	0	0	0	0	4e-05	0	0.00057	0.00021	0.00027	0	0	0	0.00036	0.00021	0.00049	0	0	0	0	0.00072	0	0	0	0	0	0.00103
Verrucomicrobium	0.00036	0.00071	0	0.00035	0.00063	0	0.00037	0.00124	0.0004	0	0.00077	0.0021	0.00015	0.00028	0.00015	0.00033	0.00204	0.00038	0.00061	0	3e-05	4e-05	0.0038	0	0.00037	0.0004	0.00028	0.00013	0.00011	4e-05	7e-05	0.00108	0.00119	0	0.00116	0.00018	0.00083	0.00049	0.00057	0.0007	0.00048	0.00067	0.00288	0.00081	0.00042	0.00076	0	0.00034	0.00021
Akkermansia	0	0	0	0.00104	0.00063	0.00037	0	0	0	0	0	0.00168	0	0	0.00015	0	0.00015	0	0.00015	0	6e-05	2e-05	8e-05	0	0.00024	0.00026	0.00028	0	8e-05	0	0	0.00027	0.00079	0	0.00097	0	0	0	0	0	0	0.00044	0	0	0.00042	0.00038	0	0.00017	0
Candidatus Xiphinematobacter	0	0.00036	0	0	0	0	0	0	0	0	0	0	0	0	0	0	0	0.00013	0	0	0	0	0	0	0	0	0	0	4e-05	0	0	0	0	0	0	0	0.00021	0	0	0	0	0	0	0	0	0	0	0	0
Kiritimatiella	0	0.00036	0.00034	0	0	0	0	0.00031	0.00079	0	0.00077	0.00042	0.00104	0.00122	0.00073	0.00091	0.00087	0.00107	8e-05	0	0.00044	0.00013	0.0004	0.00025	0.00097	0.00113	0.00113	0.00013	0.00042	0.00077	0.00115	0.00027	0.0004	0	0.00039	0.00018	0	0.00016	0	0.00023	0.00024	0.00044	0.00024	0	0.00021	0	0	0	0
Fusobacterium	0.04148	0.02819	0.02877	0.0229	0.01773	0.02722	0.01856	0.03253	0.00953	0.02514	0.01601	0.01893	0.01186	0.01055	0.00528	0.00424	0.0067	0.01301	0.00365	0.00892	0.00564	0.00223	0.00304	0.00535	0.00621	0.0149	0.01128	0.00166	0.00446	0.00751	0.00774	0.01728	0.01662	0.06621	0.01278	0.00726	0.00661	0.00975	0.00726	0.00703	0.0092	0.01445	0.00576	0.00487	0.01202	0.00379	0	0.00618	0.01754
Ilyobacter	0.00036	0	0	0.00035	0.00032	0.00075	0.00037	0	0	0	0	0.00042	0	0	0	0	0	0	0	0	3e-05	0	0	5e-05	0	0	0	2e-05	0	0	0	0.00054	0	0	0	0.00018	0	0	0	0	0	0	0.00024	0	0	0	0	0	0
Leptotrichia	0.00577	0.00571	0.00548	0.00451	0.00506	0.00597	0.00482	0.00806	0.00278	0.00796	0.00258	0.00189	0.00193	0.00028	0.00059	0.0005	0.00131	0.00088	0.00015	0.00172	6e-05	4e-05	0.00016	0.00015	0.00122	0	0.00017	6e-05	0.00015	0.00016	7e-05	0.00162	0.00356	0.04966	0.00155	0.00073	0.00103	0.00114	0.00071	0.00188	0.00048	0.00178	0.00192	0	0.00105	0.00114	0	0.00137	0.00268
Sneathia	0.00289	0.00143	0.00377	0.0052	0.00222	0.00969	0.00111	0.00248	0.00159	0.00168	0.00026	0.00105	0.00044	0.00028	0.00059	0.00058	0.00049	0.00051	8e-05	0.00669	0.00041	0.00013	0.00012	0.0003	0.00012	0.0004	0.00011	0.00013	0.00019	0.00024	0.00064	0.00567	0	0.01655	0.00039	0.00073	0.00021	0.00032	0.00071	0.00023	0.00024	0.00022	0.00072	0.00049	0.00063	0.00038	0	0.00017	0.00062
Sebaldella	0.00072	0.00178	0.00034	0.00069	0.00032	0.00075	0.01373	0.00062	0	0.00042	0.00052	0.01051	0	0	0.00015	8e-05	0.00015	0.00025	0	0.00034	3e-05	2e-05	0.00016	0	0	0.00013	0	2e-05	0	0	0	0.00027	0.0004	0	0	0.00036	0.00661	0	0.00028	0	0	0	0.00024	0.00032	0.00907	0.00019	0	0	0.00021
Streptobacillus	0.00036	0.00036	0.00034	0.00208	0.00222	0.00224	0.00111	0.00124	0.00238	0.00209	0	0.00105	0.00089	0.00028	0	8e-05	0.00015	0.00057	8e-05	0.00034	6e-05	2e-05	8e-05	0.00015	0.00012	0.0002	0.00011	0	4e-05	0.00012	0.00021	0.00054	0.0004	0.01655	0.00794	0.00018	0.00062	0.00032	0.00541	0	0	0.00044	0.00072	0	0.00021	0.00019	0	0.00034	0.0097
Hydrogenobaculum	0.02453	0	0	0.01665	0.01867	0	0	0.02386	0.03414	0	0.03822	0	0	0.03738	0	0	0.09356	0	0.00897	0.05679	0.03867	0.0456	0	0.03261	0	0.06252	0.07806	0.01477	0.08654	0.08541	0.09262	0	0.03008	0	0	0	0	0	0	0	0.06705	0.07803	0	0	0	0	0	0	0
Hydrogenobacter	0	0	0	0	0	0	0	0	0	0	0	0	0	0	0	0	0	0	0	0	0	0	0	0	0	0	0	0	0	0	0	0	0	0	0	0	0	0	0	0	0	0	0	0	0	0	0	0	0
Aquifex	0	0.05424	0	0	0	0	0	0	0	0	0	0.08979	0	0	0	0	0	0.06536	0.02866	0	0	0	0	0	0	0.00033	0	0	0	0	0	0	0	0	0	0	0	0.07084	0	0	0	0	0	0	0	0	0	0	0
Thermocrinis	0	0	0	0.00035	0	0	0	0	0.0004	0	0	0	0	0	0	0	0	0	0	0	0	0.0003	0	0	0	0	0	0	0	0.00016	0	0	0	0	0	0	0	0	0	0	0	0	0	0	0	0	0	0	0.06582
Thermosulfidibacter	0.00036	0.00036	0	0.00035	0.00032	0.00037	0	0.00031	0.0004	0.00042	0	0	0.00015	0.00085	0.00059	0.00017	0.0001	0.00019	0	0	0.00013	6e-05	4e-05	0.00045	0.00024	0.00113	0.00085	0	0.00019	0.00016	0.00079	0	0.0004	0	0	0.00018	0.00041	0	0.00028	0	0	0.00044	0.00048	0.00016	0	0.00019	0	0.00017	0.00021
Persephonella	0	0	0.00068	0.00035	0.00032	0.00075	0	0.00062	0	0	0	0	0	9e-05	0	8e-05	0	0	0	0	3e-05	4e-05	0	0.0001	0	7e-05	0.00017	0	0.00011	4e-05	0.00036	0	0	0	0	0	0.00021	0.00016	0	0	0	0	0	0	0	0.00019	0	0	0
Sulfurihydrogenibium	0	0	0	0	0	0	0	0	0	0	0	0	0	0	0	0	0	0	0	0	0	0	0	0	0.00012	0	0	0	0	4e-05	0	0	0	0	0	0	0	0	0	0.00023	0	0	0	0.00016	0	0	0	0	0
Desulfurobacterium	0.00216	0.00393	0.00205	0.00243	0.00253	0.00224	0.00371	0.00341	0.00238	0.00084	0.00129	0.00063	0.00163	0.0016	0.00147	0.00091	0.00102	0.00082	0.00076	0.00137	0.0007	0.00019	0.00056	0.00091	0.00061	0.00205	0.00135	0.00032	0.00057	0.00065	0.00143	0.0027	0.00396	0	0.00252	0.00109	0.00145	0.00162	0.001	0.00305	0.0029	0.00245	0.00312	0.00195	0.00126	0.00171	0.00457	0.00154	0.00289
Thermovibrio	0	0	0	0.01388	0	0.01641	0	0.0127	0.02104	0	0	0	0	0	0	0	0	0	0	0	0.00434	0	0	0	0	0	0	0	0	0.00012	0	0	0	0	0	0	0	0	0	0	0	0	0	0	0	0	0	0	0
Thermovirga	0.03463	0.02534	0.01507	0.01735	0.02279	0.01864	0.02041	0.02448	0.02262	0.02849	0.01059	0.10114	0.02209	0.03964	0.07317	0.04152	0.11124	0.04073	0.01649	0.02231	0.08263	0.1991	0.09629	0.01383	0.01996	0.04285	0.04557	0.00924	0.05711	0.05176	0.08968	0.03807	0.04354	0.01655	0.01839	0.03084	0.02666	0.0502	0.01167	0.03494	0.04841	0.02068	0.04462	0.01494	0.01771	0.02351	0.03654	0.03157	0.03611
Cloacibacillus	0.00144	0.00036	0.00034	0.00035	0.00032	0	0.00037	0	0.00159	0.00964	0.00052	0	0.0003	9e-05	0.01041	0.00457	0.00019	0.00019	0.00015	0.00086	0	0	4e-05	0.00505	0.00012	0	0.00017	6e-05	4e-05	8e-05	7e-05	0.00108	0.0004	0	0	0.00054	0.00062	0.00049	0.00014	0.00047	0.00048	0.00089	0.00048	0.00049	0	0.00702	0.00913	0.00841	0
Acetomicrobium	0	0	0	0	0	0	0	0	0	0	0	0	0	0	0	0	0	0	0	0	0	0	0	0	0	0	0	0	0	0	0	0	0	0	0	0	0	0	0	0	0	0	0	0	0	0	0	0	0
Aminomonas	0	0	0	0	0	0	0	0	0	0	0	0	0	0	0	0	0.0001	0	0	0	0	0	0	0	0	0	0	0	0	0	0	0	0	0	0	0	0	0	0	0	0	0.00044	0	0	0	0	0	0	0
Thermanaerovibrio	0	0	0	0	0	0	0	0	0	0	0	0	0	0	0	8e-05	0.0001	0	0	0	0	0	0	0	0	0	0	0	0	4e-05	0	0	0	0	0	0	0	0	0	0	0	0	0	0	0	0	0	0	0
Aminobacterium	0	0	0	0	0	0	0	0.00031	0	0	0	0	0.0003	0	0	0	0	0	0	0	0	0	0	0	0	0	0	0	0	0	0	0	0	0	0	0	0	0	0	0	0	0	0	0	0	0	0	0	0
Jonquetella	0.01371	0.01249	0.01096	0	0.01488	0	0	0	0	0	0.00542	0	0.01201	0.0097	0	0	0.0001	0.00695	0.00608	0	0	0	0	0	0.00791	0	0	0	0	0	0	0	0	0	0	0.01088	0	0.01397	0	0.01196	0.01138	0.01245	0.01559	0.0078	0	0	0	0	0
Marinitoga	0.00721	0.00321	0.00685	0.00902	0.00886	0.00447	0.00482	0.00527	0.00159	0.00587	0.00284	0.00105	0.0003	0.00028	0.00029	0.00058	0.00015	6e-05	0.00023	0.00017	3e-05	0	0.00016	0.0003	0	0.00013	0	6e-05	0.00026	0	0.00021	0.00054	0.00079	0.01655	0	0.00036	0.00021	0.00049	0	0	0.00048	0.00044	0.00048	0	0	0.00019	0	0.00034	0.00062
Defluviitoga	0.00397	0.00642	0.00445	0.00451	0.0057	0.00149	0.00668	0.00496	0.00159	0.00461	0.00181	0.00147	0.00104	0.00056	0.00059	0	0.00053	6e-05	0.00038	0.00257	0.00038	2e-05	0.00076	0.00035	0.00097	7e-05	0.00045	2e-05	0.00019	0.00028	0.00036	0.00108	0.00158	0	0.00368	0.00145	0.00124	0.00227	0.00128	0.00094	0.00121	0.002	0.00144	0.00016	0	0.00152	0	0	0.00124
Petrotoga	0.00216	0	0	0.00243	0.00127	0	0.00111	0.00093	0.00159	0.00042	0.00052	0	0.00044	9e-05	0	0	5e-05	0	0	0	0	0	0	0	0.00012	0	0	0	4e-05	0	0	0.00108	0.0004	0	0	0	0.00021	0.00016	0.00014	0.0007	0.00048	0.00111	0.00096	0.00032	0.00042	0.00019	0	0.00017	0.00021
Fervidobacterium	0.00108	0	0.00103	0.00035	0.00032	0.00112	0.00074	0	0	0	0	0.0021	0.0003	9e-05	0.00073	8e-05	0.00044	0.00082	0.0003	0.00017	0.0012	2e-05	0.0012	0.00172	0	0.00033	0.00028	6e-05	0.00015	0	0.00043	0.00027	0.0004	0	0	0	0	0	0	0	0.00024	0	0.00024	0	0	0	0	0	0.00021
Thermosipho	0	0	0.00137	0.00069	0	0	0	0	0.00159	0	0	0	0.00015	0	0	0	0	6e-05	0	0.00017	0	0	0	0	0	0	0	2e-05	0	0	0	0	0	0	0	0	0	0.00032	0	0.00023	0	0.00022	0.00024	0	0.00021	0	0	0	0
Thermotoga	0	0	0.00205	0	0.00285	0	0.00334	0	0	0	0	0	0	0	0	0	0	0	0	0.00069	0	0	0	0	0	0	0	0	0	0	0	0	0	0	0	0	0.00062	0	0	0	0	0	0	0	0	0	0	0.00069	0
Pseudothermotoga	0	0	0.00034	0.00104	0.00127	0	0	0	0	0	0	0	0	0	0	0	0	0	0	0.00017	0	0	0	0	0	0	0	0	0	0	0	0	0	0	0	0	0	0	0	0.00023	0	0	0	0	0	0	0	0	0
Mesotoga	0.00072	0.00107	0	0	0	0.00037	0	0	0.0004	0	0	0.00126	0	0	0	0	5e-05	6e-05	0	0	0	2e-05	0	0.0001	0	7e-05	0	0	0	0	0.00014	0	0	0	0	0	0	0.00049	0	0	0.00024	0.00022	0.00072	0	0.00021	0.00019	0	0	0
Kosmotoga	0	0	0	0	0	0	0	0	0.0004	0	0	0	0	0	0	0	0	0	0	0	0	0	0	0	0	7e-05	0	0	0	0	0	0	0	0	0	0	0	0	0	0	0	0	0.00024	0	0.00021	0	0	0	0
Thermodesulfobacterium	0.00649	0.00321	0.00719	0.0052	0.00538	0.00746	0.00297	0.00341	0.00357	0.00335	0.00155	0.00105	0.00044	0.00056	0.00073	0.0005	0.00049	0.00032	0.00068	0.00086	0.00022	0.00017	0.00032	0.0005	0.00024	0.0002	0.00062	0	0	0.0004	0	0.00027	0	0	0.00019	0.00018	0.00021	0.00097	0.00014	0.00094	0	0.00044	0.00048	0	0.00021	0.00114	0	0	0
Caldimicrobium	0.00036	0.00036	0.00068	0.00243	0.00063	0.00186	0	0	0.0004	0.00042	0.00077	0.00126	0.0003	0.00066	0.00029	0.00017	0.0001	0.00013	0.00015	0.00017	3e-05	0	4e-05	0.00025	0.00024	0.00013	0.00017	0.00017	8e-05	0.00012	0.00029	0.00027	0.00158	0	0.00058	0.00073	0.00041	0.00065	0.00014	0.0007	0.00073	0.00089	0.00048	0.00032	0.00042	0	0.00457	0.00034	0.00083
Thermodesulfatator	0	0	0.00034	0	0.00063	0	0	0	0	0	0	0.00021	0.0003	0	0	0	5e-05	6e-05	0	0.00017	3e-05	0	4e-05	0	0	7e-05	6e-05	2e-05	4e-05	0	7e-05	0	0	0	0.00019	0	0.00021	0	0	0.00023	0	0	0	0	0.00021	0	0	0	0
Leptospirillum	0	0	0	0	0	0	0	0	0	0	0	0	0	0	0	0	0	0	0	0	0	0	0	0	0	0	0	0	0	0	0	0	0	0	0	0	0.00021	0	0	0	0	0	0	0	0	0	0	0	0
Nitrospira	0.00108	0.00107	0.00137	0.00035	0.00032	0.00112	0.00074	0.00093	0.00238	0.00126	0.00026	0.00042	0.00074	0.00113	0.00029	0.00025	0.00034	0.00082	8e-05	0.00034	0.00038	0.00013	0.00024	0.0004	0.00024	0.0006	0.00073	6e-05	0.00038	0.00036	0.00072	0.00027	0	0	0.00058	0.00036	0	0.00032	0.00028	0.00023	0	0.00022	0	0	0	0	0	0.00017	0
Thermodesulfovibrio	0	0	0	0	0	0	0	0	0	0	0	0	0	0	0	8e-05	5e-05	0	0	0	0	0	4e-05	0	0	0	0.00011	0	0	0	0	0	0.0004	0	0	0	0	0	0	0	0	0	0	0	0	0	0	0	0
Flexistipes	0.00108	0	0	0.00035	0	0	0	0	0	0	0	0	0	9e-05	0	0	0	0	0	0	3e-05	0	0	0	0	0	0	0	0	0	0	0	0.0004	0	0	0	0	0.00016	0.00028	0	0	0	0	0	0	0	0	0	0
Denitrovibrio	0.00036	0.00036	0	0	0.00063	0.00037	0.00037	0.00062	0.00119	0	0.00052	0.00042	0.00015	0.00094	0.00044	0.00042	0.00049	0.00082	0.00038	0	0.00032	0.00026	0.00028	0.00035	0.00097	0.00066	0.00039	0.00013	0.00026	0.00069	0.00021	0.00135	0.00119	0	0	0	0.00041	0.00032	0	0	0	0	0	0.00016	0.00021	0.00019	0	0	0
Calditerrivibrio	0.00036	0	0	0	0	0.00037	0.00037	0	0	0	0	0.00021	0.00015	0	0	0	0	0	0	0.00017	0	0	0	0	0	0	6e-05	0	0	0	0	0	0	0	0	0	0	0	0	0	0	0	0	0	0	0.00019	0	0	0
Deferribacter	0	0	0	0	0	0.00075	0.00074	0	0	0.00084	0.00052	0	0	0.00038	0.00029	0	0.0001	0.00019	0.00015	0	6e-05	0	0	5e-05	0.00012	7e-05	0.00023	0	0	0.0002	0.00029	0	0.0004	0	0.00019	0	0.00041	0.00016	0.00028	0.00023	0.00024	0.00022	0.00048	0.00016	0.00021	0.00019	0	0.00034	0
Endomicrobium	0.00108	0.00178	0.00205	0.00139	0.00127	0.00075	0.00186	0	0.00119	0.00084	0.00077	0.00673	0.00148	0.00235	0.00352	0.00033	0.00369	0.0029	0.00106	0.00069	0.00041	0.00125	0.00617	0.00086	0.00049	0.00285	0.00243	0.00026	0.00212	0.00279	0.0033	0.00081	0.00119	0	0.00155	0.00163	0.00021	0.00244	0.00071	0.00117	0.00097	0.00156	0.00072	0.00065	0.00126	0.00076	0.00457	0.00189	0
Elusimicrobium	0.00036	0.00071	0	0.00035	0.00095	0.00112	0	0	0.00079	0	0.00077	0.00252	0.00133	0.00235	0.00411	0.00149	0.00262	0.00208	0.0003	0.00051	0.00171	0.00052	0.0048	0.00071	0.0011	0.00232	0.00197	0.00034	0.0017	0.00121	0.00315	0.00027	0.00079	0	0.00019	0	0	0.00016	0.00014	0.00117	0.00121	0.00156	0.00024	0.00065	0.00021	0	0	0	0.00021
Granulicella	0.00072	0	0	0.00035	0	0	0.00037	0	0	0	0	0.00357	0.00044	0	0.00015	0.00166	0.00214	0.00133	0	0.00017	0.00013	4e-05	0.0002	0.00101	0	0.00093	0.00023	6e-05	4e-05	0.0002	0.00222	0.00054	0.00119	0	0.00039	0.00036	0	0	0	0	0.00024	0.00022	0.00168	0	0	0	0	0.00017	0
Acidobacterium	0	0	0	0	0	0	0	0	0	0	0.00026	0	0	9e-05	0.00015	0	0.0001	0	0	0	3e-05	0	0	0	0	0	6e-05	0	0	0	0	0	0	0	0	0	0	0	0	0	0	0	0	0	0	0	0	0	0
Terriglobus	0	0	0.00034	0	0	0	0	0.00031	0	0	0	0.00042	0.00015	0	0	0	0.00039	0	8e-05	0.00017	3e-05	2e-05	4e-05	5e-05	0	7e-05	0.00011	2e-05	0	0.00012	0	0	0	0	0	0	0	0	0	0	0	0	0	0.00016	0	0	0	0	0
Candidatus Koribacter	0	0	0	0	0	0	0	0	0	0	0	0.00042	0	0	0	0	0.0001	0	0	0	0	0	4e-05	0	0	7e-05	6e-05	0	0	0	0	0	0	0	0	0	0	0	0	0	0	0	0	0.00016	0	0	0	0	0
Candidatus Solibacter	0.00036	0.00036	0.00103	0	0.00032	0	0.00074	0.00062	0.0004	0	0	0.00126	0.00015	0.00085	0.00044	0.00033	0.00063	0.00038	0.00015	0.00086	0.00019	0.00017	0.00028	0.00025	0.00037	0.0006	0.0009	9e-05	0.00038	0.00044	0.0015	0.00108	0.00237	0	0.00058	0.00127	0	0.00065	0.00043	0.00023	0.00024	0.00156	0.00024	0.00016	0	0.00019	0	0	0.00083
Luteitalea	0	0.00107	0.00034	0	0	0.00037	0.00037	0.00031	0	0.00042	0.00077	0.00147	0	0.00066	0.00044	0.00017	0.00049	0.00032	8e-05	0.0012	0.0001	6e-05	0.00036	5e-05	0.00012	0	0	7e-05	0.00015	4e-05	0	0.00081	0.0004	0	0.00058	0	0	0.00016	0	0.00023	0	0.00067	0.00024	0	0	0.00019	0	0.00017	0.00062
Chloracidobacterium	0	0	0.00034	0	0.00032	0	0	0	0.0004	0	0.00026	0.00042	0.00015	9e-05	0.00015	8e-05	0.00034	0.00013	0	0	0.00013	0	0	0	0.00012	7e-05	0.00017	2e-05	8e-05	0.00012	0.00014	0.00027	0.00317	0	0	0	0	0.00016	0	0	0	0.00022	0	0	0	0.00019	0	0	0.00021
Caldithrix	0.00036	0.00036	0	0	0.00032	0.00149	0.00037	0.00031	0.00079	0	0.00026	0.00084	0.0003	0.00019	0.00044	0	0.00044	0.00051	0	0.00069	0.0001	0.00013	8e-05	0.00015	0.00097	0.0004	0.00023	4e-05	0.00015	0.00024	0.00043	0.00081	0.0004	0	0.00077	0.00145	0.00021	0.0013	0.00028	0.00141	0.00121	0.008	0.00216	0.00049	0.00084	0	0	0	0.00124
Desulfurispirillum	0	0	0	0	0	0	0	0	0	0	0	0	0	0	0	0	5e-05	0	8e-05	0	0	0	0	0	0	0	0	0	0	4e-05	0	0	0	0	0	0	0	0	0	0	0	0	0	0	0	0	0	0	0
Dictyoglomus	0	0.00036	0	0.00035	0	0	0.00037	0.00031	0.0004	0.00084	0	0.00084	0.00044	0.00028	0	0.00033	0	0	0.0003	0.00069	0	0	0.00028	0	0.00037	0.00013	0.00039	6e-05	0	0	0	0.00027	0	0	0.00058	0	0	0.00032	0.00028	0.0007	0.00073	0.00067	0.00096	0.00065	0.00042	0.00076	0	0.00034	0
Caldisericum	0	0	0	0	0	0	0	0	0	0	0	0.00021	0	0	0	0	0	0	0	0	0	0	0	0	0	0	0	0	0	8e-05	7e-05	0	0	0	0	0	0	0	0	0	0	0	0	0	0	0	0	0.00017	0
Methanomethylovorans	0.35529	0.24301	0.26026	0.54545	0.27158	0.18942	0.28687	0.16515	0.1806	0.21284	0.16994	0.13731	0.08197	0.04303	0.0632	0.02267	0.06543	0.04136	0.02181	0.30181	0.0425	0.00084	0.05477	0.01908	0.06243	0.02417	0.02177	0.00777	0.01082	0.01135	0.0414	0.16038	0.22639	0.33107	0.11094	0.11556	0.11554	0.1303	0.12669	0.15523	0.14887	0.16651	0.16937	0.09176	0.12966	0.07015	0.07308	0.10003	0.17621
Methanosarcina	0.7434	0.3547	0.44998	1.42781	0.48903	0.26474	0.57745	0.35324	0.36874	0.43322	0.18492	0.22058	0.1383	0.04652	0.1173	0.0289	0.15772	0.07868	0.02638	0.38571	0.10992	0.00257	0.13073	0.01787	0.09529	0.0298	0.02487	0.00852	0.01695	0.01628	0.06791	0.30025	0.34553	0.29796	0.18258	0.18449	0.20938	0.20617	0.21168	0.36111	0.28007	0.33458	0.30779	0.09858	0.24225	0.08115	0.09135	0.16283	0.32725
Methanosalsum	0.00144	0.00285	0.00171	0.00173	0.00095	0.00149	0.00111	0.00031	0.00079	0.00042	0.00155	0.00126	0.00282	0.00085	0.00015	0	5e-05	0.00025	0	0.0024	0.00022	4e-05	0.00084	0	0.00073	0.00013	0.00011	6e-05	4e-05	0.0002	7e-05	0.00135	0	0.01655	0.00213	0.00036	0.00062	0.00114	0.00085	0.00188	0.00121	0.00111	0.00096	0.00081	0.00126	0.00076	0	0.00086	0.00083
Methanolobus	0.00036	0.00036	0.00068	0.00312	0.00032	0.00037	0	0.00031	0.00079	0.00084	0.00207	0	0.00015	0	0	0	0	0	0	0	0	0	0	0	0.00012	7e-05	6e-05	0	0	0	7e-05	0.00054	0.0004	0	0.00019	0	0.00021	0.00049	0.00057	0	0.00121	0.00022	0	0.00016	0	0.00019	0	0.00017	0.00021
Methanohalophilus	0	0	0	0.00035	0	0	0	0	0	0	0	0	0	0	0	0	0	0	0	0	0	0	0	0	0	0	0	0	0	0	0	0	0	0	0	0	0	0	0	0	0	0	0	0	0	0	0	0	0
Methanococcoides	0	0.00036	0.00068	0	0.00032	0	0.00037	0	0	0	0	0.00042	0.00015	9e-05	0	0	0	0	0	0	0	0	4e-05	0	0	0	0	0	0	0	7e-05	0.00027	0.00079	0	0	0.00054	0	0	0.00014	0.00023	0	0.00044	0	0.00016	0	0	0	0	0
Methanohalobium	0	0	0	0	0	0.00037	0	0	0	0	0	0	0	0	0	0	0	0	0	0	0	0	0	0	0	0	0	0	0	0	0	0	0	0	0	0	0.00021	0	0	0	0	0	0	0	0.00021	0	0	0	0
Methanothrix	0	0	0	0.00035	0.00032	0	0	0.00062	0.00079	0.00042	0.00052	0	0.0003	0.00094	0.00176	0.001	0	0.00221	0.00091	0	0.00342	0.00419	4e-05	5e-05	0.00037	0	0.00085	0.00041	0.00223	0.00162	0.00258	0.00027	0	0	0.00155	0	0.00021	0.00065	0	0.00117	0.00048	0.00044	0	0.00049	0.00063	0.00038	0.00457	0.00034	0.00186
Methanocella	0.00072	0	0.00068	0	0	0.00112	0	0	0.0004	0	0	0	0	0	0	8e-05	0	0	0	0	0	0	0	0	0	0	0	2e-05	4e-05	0	0	0	0	0	0	0	0	0.00016	0	0.00023	0	0	0	0	0	0.00019	0	0	0.00021
Methanolacinia	0.00036	0	0	0.00035	0.00032	0	0.00074	0.00124	0.00159	0.00168	0.00026	0	0	0.00019	0.00029	0	5e-05	6e-05	0	0.00017	0	0	4e-05	0.0001	0	0	0.00011	2e-05	8e-05	4e-05	0	0	0.0004	0	0	0.00073	0.00041	0	0	0	0	0.00022	0.00024	0	0	0	0	0.00034	0
Methanoplanus	0	0.00036	0.00068	0.00069	0.00032	0.00037	0.00037	0.00031	0.0004	0	0	0	0.0003	0	0	0	0	0	0	0.00017	3e-05	0	4e-05	0	0	0	0	0	4e-05	0	0	0.00027	0.0004	0	0	0	0	0	0.00028	0	0	0.00022	0.00024	0	0.00021	0.00038	0	0.00034	0.00083
Methanoculleus	0	0.00036	0	0	0	0	0	0	0	0	0	0.00021	0.00015	0	0	0	0	0	0	0	0	0	0.00012	0	0	7e-05	0	0	0	0	0	0	0	0	0.00019	0	0	0.00016	0.00014	0.00023	0.00024	0.00067	0.00024	0	0	0.00019	0	0	0
Methanofollis	0	0.00071	0	0	0	0.00037	0	0	0	0	0	0	0.00015	0	0	0	0	0	0	0	3e-05	0	4e-05	0	0	0	0	0	0	0	7e-05	0	0	0	0	0	0	0	0	0	0	0	0	0	0	0	0	0	0
Methanocorpusculum	0	0	0	0	0	0	0	0	0	0	0	0	0.00015	9e-05	0	0	0	6e-05	0	0	3e-05	0	4e-05	0.0001	0	0	0	0	4e-05	0	7e-05	0	0	0	0	0.00018	0	0.00016	0	0	0	0	0	0	0	0.00057	0	0	0
Methanospirillum	0	0	0	0	0	0	0	0.00062	0	0	0	0	0	0	0	0	0	0	0	0	3e-05	2e-05	0.00012	0	0	0	0	0	4e-05	0.00012	0	0	0	0	0	0	0	0	0	0	0	0	0	0	0.00021	0.00019	0	0	0
Methanoregula	0	0	0.00034	0	0	0	0	0	0	0	0	0	0	0	0	0	0	0	0	0	3e-05	0	0	0	0	7e-05	0	0	4e-05	0	0	0	0	0	0	0	0	0	0	0	0	0	0	0	0.00021	0	0	0	0
Methanosphaerula	0	0	0	0	0	0	0	0	0	0	0	0	0	0	0	0	0	0	0	0	0	0	0	0	0	0	0	0	0	0	0	0	0	0	0	0	0	0	0	0	0	0	0	0	0	0	0	0	0
Methanolinea	0	0	0.00103	0	0	0	0	0	0	0	0	0	0	0	0	0	0	0	0	0	0	0	0	0	0	0	0	4e-05	0	4e-05	0	0	0	0	0	0	0	0	0	0	0	0	0	0.00016	0	0	0	0	0
Haloterrigena	0.00721	0	0.0024	0.00451	0.00222	0.00447	0.00297	0.00217	0.00357	0.00209	0.00181	0.00757	0.00133	0.0048	0.00645	0.00448	0.00597	0.00543	0.00091	0.00292	0.00707	0.0088	0.00545	0.00116	0.00134	0.00364	0.00547	0.00039	0.00216	0.00347	0.01691	0.00216	0.00119	0	0.00232	0.0029	0.00413	0.0039	0.00085	0.00305	0.00387	0.00289	0.0012	0.0013	0.00337	0.00228	0	0.00343	0.00433
Natronococcus	0.00577	0.0025	0.00205	0.00347	0.0019	0.00037	0.00371	0.0031	0.00873	0.00251	0.00129	0.00841	0.00222	0.00574	0.00674	0.00216	0.01996	0.00575	0.00228	0.00309	0.00593	0.01096	0.01037	0.00278	0.00122	0.00318	0.00344	0.0006	0.00287	0.00279	0.00387	0.00081	0.00317	0	0.00232	0.00181	0.00248	0.00309	0.00285	0.00492	0.0075	0.00245	0.00816	0.00309	0.00295	0.00133	0	0.0024	0.00248
Natrialba	0.00252	0	0	0.00104	0.00095	0.00298	0.00111	0.00279	0.00437	0.00209	0.00155	0.00042	0.00222	0.00151	0.00161	0.00125	0.00039	0.00076	0.00076	0.00069	0.00149	0.00084	0.00056	0.00056	0.00146	0.00079	0.00045	0.00017	0.00053	0.00093	0.00136	0.00243	0.0004	0	0.00019	0.00018	0.00227	0.00341	0.00313	0.00258	0.00073	0.00178	0.00048	0.00114	0.00169	0.00114	0	0.00223	0.00227
Natronobacterium	0	0	0	0	0	0	0	0	0	0	0	0	0	0	0	0	0	0	0	0	0.00029	0	0	0	0	0	0	0	0	0	0	0	0	0	0	0	0	0	0	0	0	0	0	0	0	0	0	0	0
Natrinema	0	0	0	0	0	0	0	0	0	0.00042	0	0	0	9e-05	0	0	0	0	0	0	0	0	0	0	0	0	0	0	0	0	0	0	0	0	0	0	0.00021	0	0	0	0	0	0	0	0	0	0	0	0
Halobiforma	0	0	0	0	0.00032	0	0	0	0.00079	0	0	0.00042	0.00015	9e-05	0	8e-05	0.00015	0	0	0	0.0001	0	0	0	0	0	0.00017	9e-05	0.00064	0.00048	0.00021	0.00108	0.00079	0	0	0	0	0.00016	0.00028	0	0	0.00022	0.00048	0	0	0.00019	0	0.00017	0.00021
Natronolimnobius	0	0	0	0	0	0	0.00037	0	0	0.00042	0	0	0	0	0.00015	8e-05	0.0001	0.00019	8e-05	0	0.00016	0.00011	0.00012	5e-05	0	7e-05	0	4e-05	8e-05	4e-05	0.00265	0.00027	0	0	0.00019	0	0	0.00065	0	0	0	0.00022	0	0	0	0	0	0.00017	0.00021
Halostagnicola	0	0	0	0	0	0	0	0	0	0	0	0.00021	0	0	0	0	5e-05	0	0	0	3e-05	4e-05	4e-05	0	0	0	0	0	0	4e-05	7e-05	0	0	0	0	0	0	0	0	0	0	0	0	0	0	0	0	0	0
Halopiger	0	0	0	0	0	0	0	0	0	0	0	0	0	0	0	0	0	0	0	0	0	0	0	0	0	0	0	0	0	0	0	0	0	0	0	0	0	0	0	0	0	0	0	0	0	0	0	0	0
Salinarchaeum	0	0	0	0	0	0	0	0	0	0	0	0	0	0	0	0	0	0.00013	0	0	0	0	0	0	0	0	0	0	0	0	0	0	0	0	0	0	0	0	0	0	0	0	0	0	0	0	0	0	0
Haloquadratum	0.00577	0.005	0.00582	0.01561	0.00317	0.00298	0.00779	0.00341	0.00318	0.00503	0.00258	0.00063	0.00119	0.00085	0.00059	0	0.0034	0.00095	0.00084	0.00635	0.00111	0.00024	0.00364	0.0004	0.00073	0.0004	0.00023	0.00015	0.00019	0.00024	0.00079	0.00324	0.00712	0.04966	0.00407	0.00363	0.00558	0.00227	0.00327	0.00305	0.00387	0.00267	0.00504	0.00097	0.00295	0.00133	0.00457	0.00172	0.00413
Halogeometricum	0.0018	0.00071	0.00411	0.00555	0.00253	0.00112	0.00148	0.00093	0.00238	0.00168	0.00077	0.00042	0.00089	0.00075	0.0022	0.00083	0.00199	0.0012	0.00061	0.00292	0.00136	0.00013	0.0016	0.00045	0.00122	0.00046	0.00096	0.00011	0.00042	0.00065	0.00079	0.00189	0.00198	0	0.00232	0.00091	0.00103	0.00179	0.00157	0.00141	0.00145	0.00178	0.00072	0.00081	0.0019	0.00114	0	0.00086	0.00103
Haloferax	0	0.00036	0.00034	0.00035	0	0	0	0.00031	0	0.00084	0	0.00042	0	0	0.00015	8e-05	0.00039	6e-05	0	0	0.00016	0.00013	0.00012	5e-05	0	7e-05	0.00011	0	0	8e-05	0.00014	0	0	0	0.00019	0	0	0.00016	0	0.00047	0	0	0	0	0	0	0	0.00017	0
Haloplanus	0	0	0	0	0	0	0	0	0	0	0	0	0	0	0	0	0	0.00013	0	0	3e-05	0	8e-05	0	0	0	0	0	0	0	0	0	0	0	0	0	0	0.00016	0	0	0	0	0	0	0	0	0	0	0
Halopenitus	0.00289	0.00178	0.00171	0.00278	0.00063	0.00186	0.00148	0.00031	0.00159	0.00168	0.00129	0.00294	0.00059	0.00113	0.00323	0.00166	0.0051	0.00341	0.00106	0.00086	0.00491	0.00478	0.0024	0.00131	0.00049	0.00086	0.00045	0.00019	0.00076	0.00077	0.00215	0.00054	0.00119	0	0.00077	0.00054	0.00186	0.00146	0.00114	0.00117	0.00266	0.00111	0.00144	0	0.00105	0.00057	0	0.00103	0.00144
Halohasta	0.00072	0	0.00034	0	0	0	0	0	0	0.00042	0	0	0.00044	9e-05	0.00015	0.00017	0	0	0.00015	0.00051	0.00016	4e-05	0	0	0	7e-05	0.00011	2e-05	0	0	0	0	0	0	0.00039	0	0.00021	0.00032	0.00014	0.00023	0.00073	0	0	0	0.00042	0	0.00457	0	0
Halorubrum	0	0.00071	0.00068	0.00035	0.00063	0.00149	0.00037	0	0.0004	0.00126	0	0.00021	0.0003	0.00028	0.00029	0	0.00073	6e-05	0.00015	0.00051	0.0006	0.00134	0.0002	0.0004	0.00012	0	0	4e-05	0.00011	0.00016	0	0	0.00119	0	0.00077	0.00272	0.00083	0.00049	0.00028	0.00047	0.00024	0	0.00048	0.00016	0	0	0	0.00017	0.00021
Salinigranum	0.00036	0	0	0.00069	0.00063	0	0.00037	0	0	0	0	0	0	0.00019	0	0	0	0	0	0	0	2e-05	0	0	0	0	0	0	0	0	0	0.00027	0.0004	0	0.00039	0.00018	0	0	0	0	0.00024	0	0	0	0	0	0	0	0
Halalkalicoccus	0.00036	0	0	0	0	0	0	0	0	0	0	0.00021	0	0	0	0	0	0.00038	0	0	0	4e-05	0	0	0	7e-05	6e-05	0	0	0	0	0	0	0	0	0	0	0	0	0	0	0	0	0	0	0	0	0	0
Halobacterium	0	0	0	0	0	0	0	0	0	0	0	0	0	0	0.00015	0	0	0	0	0	0	2e-05	0	0	0	0	0	0	0	0	0	0	0	0	0	0	0	0	0	0	0	0	0	0.00032	0	0	0	0	0
Halanaeroarchaeum	0	0	0	0	0	0	0	0	0	0	0	0	0	0	0	0	0	0	0	0	0	0	0	0	0	0	0	0	0	0	0	0	0	0	0	0	0	0	0	0	0	0	0	0	0	0	0	0	0
Halodesulfurarchaeum	0	0	0	0	0	0	0	0	0	0	0	0	0.00015	0	0	0	0	0	0	0	0	0	4e-05	0	0	0	0	0	0	0	0	0	0	0	0	0	0	0	0	0	0	0	0	0	0	0	0	0	0
Haloarcula	0	0	0	0	0	0	0	0	0	0	0.00026	0	0	0	0	0	0	6e-05	0	0	3e-05	2e-05	0.00016	0	0	0	0	0	0	0	0	0	0	0	0	0	0	0	0	0	0	0	0	0	0	0	0	0	0
Natronomonas	0	0	0	0	0	0	0	0	0	0	0	0	0	0	0	0	0.0001	0	0	0	0	0	0	0	0	0	0	0	0	0	0	0	0	0	0	0	0	0	0	0	0	0	0.00024	0	0	0	0	0	0
Halorhabdus	0	0	0	0	0	0	0	0.00031	0	0	0	0	0	0	0	0	0	0	0	0	0	2e-05	8e-05	0	0	0	6e-05	0	0	0	0	0	0	0	0	0	0	0	0.00014	0	0	0	0	0	0	0	0	0	0
Halomicrobium	0	0	0	0	0	0	0	0	0	0	0	0	0	0	0.00015	0	0	0	0	0	0	0	0	0	0.00012	7e-05	0	0	0	0	0	0	0	0	0	0	0	0	0	0	0	0	0	0	0	0	0	0	0
Halorientalis	0	0	0	0	0	0	0	0	0	0	0	0	0	0	0	0	5e-05	0	0	0	0	0	0	0	0	0	0	0	0	0	0	0	0	0	0	0	0	0	0	0	0	0	0	0	0	0	0	0	0
Methanococcus	0.35312	0.15059	0.25615	0.72657	0.27189	0.17152	0.3251	0.15834	0.16472	0.19315	0.10537	0.07864	0.0882	0.0291	0.07067	0.0191	0.08384	0.04989	0.02379	0.22288	0.06025	0.00175	0.08044	0.01363	0.06547	0.02371	0.01782	0.00594	0.01509	0.01297	0.05072	0.15633	0.16307	0.09932	0.1001	0.10812	0.12567	0.12965	0.12199	0.16977	0.15517	0.17852	0.16865	0.06415	0.12966	0.05006	0.04567	0.09883	0.17373
Methanothermococcus	0.0101	0.00393	0.00719	0.01561	0.00728	0.0082	0.01076	0.00527	0.00357	0.00712	0.00258	0.00189	0.00178	0.00104	0.00264	0.001	0.00291	0.0024	0.00068	0.0048	0.00425	2e-05	0.00324	0.00056	0.00268	0.00119	0.00028	0.00032	0.00038	0.00053	0.00122	0.00729	0.00752	0	0.00407	0.00308	0.00496	0.00341	0.00185	0.00446	0.00436	0.00467	0.00336	0.00227	0.00422	0.00228	0.00457	0.00223	0.00371
Methanocaldococcus	0.00433	0.00285	0.00274	0.00625	0.00633	0.01044	0.0026	0.0062	0.00556	0.00545	0.00077	0.00126	0.0003	0.00056	0.00044	0.00033	0.00029	0.00025	0.00015	0.00154	0.00029	0	8e-05	0.0002	0.00024	0.0002	0.00028	7e-05	0.00023	0.00028	0.00021	0.00108	0	0	0.00039	0.00181	0.00062	0.00016	0.00014	0.0007	0.00073	0.00156	0.00048	0.00049	0.00063	0	0	0.00051	0.00041
Methanotorris	0.00144	0.00036	0.00205	0.00173	0.00127	0.00224	0.00074	0	0.0004	0.00084	0.00026	0.00021	0	0.00019	0	8e-05	0.0001	0	0.00015	0	0	0	0	0	0.00024	0	0	0	4e-05	0	0	0	0	0	0	0	0	0	0.00014	0.00023	0	0	0.00024	0.00016	0.00084	0	0	0	0.00041
Methanobrevibacter	0.09631	0.04353	0.0613	0.13706	0.07913	0.06451	0.06532	0.04462	0.0516	0.04818	0.02608	0.02292	0.01527	0.00829	0.01334	0.00532	0.02419	0.0108	0.00479	0.04718	0.018	0.00089	0.0169	0.00419	0.01071	0.00563	0.00536	0.00144	0.00287	0.00182	0.01053	0.03375	0.04156	0.06621	0.02227	0.02014	0.02852	0.0234	0.02577	0.03119	0.02905	0.02935	0.03574	0.01559	0.02256	0.01327	0.00457	0.02093	0.02909
Methanosphaera	0.00685	0.01178	0.00342	0.00972	0.0095	0.0041	0.01002	0.00279	0.00476	0.00335	0.00362	0.00105	0.00133	0.00028	0.00103	0.00017	0.00136	0.00044	0.00046	0.00292	0.00057	0	0.00112	0.0003	0.00049	0.0004	0.00023	0.00013	0.00019	0.00016	0.00079	0.00351	0.00515	0.01655	0.00136	0.00236	0.00227	0.00325	0.00242	0.00563	0.00169	0.00333	0.00408	0.0013	0.0019	0.00171	0	0.00069	0.0033
Methanobacterium	0.00469	0.00535	0.00445	0.0059	0.00855	0.0082	0.00148	0.00155	0.00278	0.00419	0.00103	0.00063	0.00059	0.00019	0.00059	0.00025	0.00107	0.00051	8e-05	0.00326	6e-05	0	0.00032	0.0004	0.00073	0.00026	0.00017	0.00011	0.00019	8e-05	0.0005	0.00162	0.00435	0	0.00058	0.00036	0.00083	0.00114	0.00043	0.00164	0.00218	0.00245	0.00096	0.00049	0.00063	0	0	0.00034	0.00083
Methanothermobacter	0.00036	0	0.00034	0	0	0	0	0	0	0	0	0	0.00015	0	0	0	0	0	0	0	0	0	8e-05	0	0	0	0	0	0	0	0	0	0	0	0	0	0	0	0	0	0	0	0	0	0	0	0	0	0
Methanothermus	0	0.00071	0.00034	0.00069	0.00032	0.00037	0	0	0.00119	0.00084	0.00026	0.00042	0.0003	9e-05	0.00029	8e-05	0	0.00025	8e-05	0	0	0	0.00012	0.00025	0	0.00013	6e-05	6e-05	4e-05	8e-05	0	0.00027	0.00079	0	0	0.00036	0.00021	0.00081	0.00014	0.00023	0	0	0	0	0.00063	0	0	0	0.00021
Thermococcus	0.00108	0	0.00103	0.00139	0.00158	0.00522	0.00037	0.00031	0.00079	0.00084	0	0.00126	0.00015	0	0.00015	0	0	0.00013	8e-05	0	0	0	0	0.0002	0.00037	0	0	0	8e-05	8e-05	0	0.00054	0.0004	0	0.00039	0.00073	0	0.00065	0	0.00023	0.00097	0.00089	0.00096	0.00016	0	0.00019	0	0.00051	0.00144
Pyrococcus	0.00036	0.00214	0.00274	0	0	0.00559	0.00371	0.00217	0.00357	0.00922	0.00181	0.00021	0	0	0	0	0	0	0	0	3e-05	0	0	0	0	0	0	0	0	0	0	0	0	0	0	0	0	0	0	0.00023	0	0	0	0	0	0	0	0	0
Palaeococcus	0	0	0	0	0	0	0	0	0	0	0	0	0	0	0	0	0	0	0	0	0	0	0	0	0	0	0	0	0	0	0	0	0	0	0	0	0	0	0	0	0	0	0	0	0	0	0	0	0
Ferroplasma	0.00072	0.00036	0.00068	0.00139	0.00063	0.00037	0.00037	0.00062	0.0004	0.00126	0.00052	0.00042	0.00015	9e-05	0.00015	0	0.00024	6e-05	8e-05	0.00103	0.00016	0	0.0004	0	0.00037	0	0	0	0	0	0.00014	0.00054	0.00079	0	0	0	0.00021	0.00065	0.00014	0.0007	0.00024	0.00044	0.00048	0.00049	0.00042	0.00019	0	0.00034	0.00103
Picrophilus	0	0	0	0	0	0	0	0.00031	0	0	0.00026	0	0	0	0	0	0	0	0	0	0	0	0	0	0	0	0	0	0	0	0	0	0	0	0	0	0	0	0	0	0	0	0	0	0	0	0	0	0
Thermoplasma	0	0	0	0	0	0	0	0	0	0	0	0	0	0	0	0	0	0	0	0	0	0	0	0	0	0	0	0	0	0	0	0	0	0	0	0	0	0	0	0	0	0	0	0	0	0	0	0	0
Cuniculiplasma	0	0	0	0	0	0.00037	0	0	0	0.00042	0	0	0.00015	0	0	0	0	0	0	0	0	0	0	5e-05	0	0	0	2e-05	0	0	0	0	0	0	0	0	0	0	0	0	0	0	0	0	0	0	0	0	0
Methanomassiliicoccus	0	0	0	0	0	0	0	0	0	0	0	0	0	0	0	0	0	0	0	0	0	0	0	0	0	0	0	0	0	0	0	0	0	0	0	0	0	0	0	0	0	0	0	0	0	0	0	0	0
Candidatus Methanomethylophilus	0	0	0	0	0	0	0	0	0	0	0	0	0	0	0	0	0	0	0	0	0	2e-05	0	0	0	0	0	0	0	0	0	0	0	0	0	0	0	0	0	0	0	0	0	0	0	0	0	0	0
Candidatus Methanoplasma	0	0	0	0	0	0	0	0	0	0	0	0	0	0	0	0	0	0	0	0	0	0	0	0	0	0	0	0	0	0	0	0	0	0	0	0	0	0	0	0	0	0	0	0	0	0	0	0	0
Aciduliprofundum	0	0	0	0	0	0	0	0	0	0	0	0	0	0	0	0	5e-05	6e-05	0	0.00017	0	0	0	0	0	0	0	0	0	0	0	0	0	0	0	0	0	0	0	0	0	0.00022	0	0	0	0	0	0	0
Archaeoglobus	0	0	0	0	0	0	0.00037	0	0	0	0	0	0	0	0	0	0	0	0	0	0	0	8e-05	0	0	0	0	0	0	0	0	0	0	0	0	0	0	0	0	0	0	0	0	0	0	0	0	0	0
Ferroglobus	0	0	0	0	0	0	0	0	0	0	0	0	0	0	0	0	0	0	0	0	0	0	0	0	0	0	0	0	0	0	0	0	0	0	0	0	0	0	0	0	0	0.00022	0	0	0	0	0	0	0
Geoglobus	0	0	0	0	0	0	0	0	0	0	0	0	0	0	0	0	0	0	0	0	0	0	0	0	0	0	0	0	0	0	0	0	0	0	0	0	0	0	0	0	0	0	0	0	0	0	0	0	0
Methanopyrus	0	0.00071	0	0	0	0	0	0	0	0	0	0.00021	0	0.00038	0.00015	0.00017	5e-05	6e-05	8e-05	0	0.00013	6e-05	0.00016	5e-05	0.00037	0.00013	6e-05	4e-05	0.00015	0.00012	7e-05	0	0.0004	0	0.00019	0	0	0.00016	0	0	0	0	0	0	0.00021	0.00057	0	0.00034	0
Candidatus Nitrosocaldus	0.03679	0.0207	0.04212	0.08501	0.0364	0.02946	0.03897	0.02634	0.02143	0.02723	0.01885	0.00904	0.01438	0.00546	0.01437	0.00365	0.01132	0.00815	0.00395	0.03277	0.00824	0.00056	0.01265	0.00182	0.0073	0.00497	0.00378	0.00097	0.00208	0.00246	0.00924	0.02457	0.0285	0.06621	0.0153	0.01215	0.01364	0.01787	0.01466	0.02275	0.01501	0.02134	0.02111	0.0125	0.0175	0.01119	0.00913	0.01321	0.02043
Nitrososphaera	0.00433	0.00393	0.00377	0.00139	0.00253	0.00298	0.00223	0.00341	0.00357	0.00335	0.00103	0.00673	0.0043	0.00377	0.00616	0.00249	0.01205	0.00474	0.00296	0.00498	0.00326	0.00365	0.00781	0.00227	0.0017	0.00265	0.00395	0.00082	0.0034	0.00408	0.00394	0.00378	0.00396	0.01655	0.006	0.00454	0.00455	0.00374	0.00242	0.00399	0.00339	0.00378	0.0072	0.00227	0.00211	0.00209	0.00457	0.00189	0.00578
Nitrosopumilus	0.00072	0.00178	0	0	0.00032	0.00037	0.00148	0.00124	0.00119	0.00126	0.00103	0.00021	0.00059	0.00047	0	8e-05	5e-05	0.00013	0	0	3e-05	0	0	0.0001	0.00024	0.00046	0.00023	0	0	4e-05	0	0	0.0004	0	0	0	0.00021	0	0	0	0	0.00022	0	0	0	0	0	0.00034	0.00021
Candidatus Nitrosomarinus	0	0	0	0.00035	0	0	0	0.00031	0	0.00042	0	0	0.00015	0	0	0	0	0	0	0	0	0	0	0	0	0	0	0	0	0	0	0.00054	0	0	0	0	0.00021	0.00032	0	0.00023	0	0.00111	0	0	0.00021	0.00038	0	0	0.00021
Candidatus Nitrosotenuis	0.00036	0.00071	0	0	0	0.00037	0	0	0.0004	0.00042	0	0.00021	0	0	0.00029	8e-05	0.00029	0.00019	0	0.00069	0.00016	0	0	0	0	0	0	0	0	4e-05	0	0.00027	0	0	0	0.00036	0	0	0.00014	0	0	0	0.00048	0.00032	0	0.00019	0	0	0
Candidatus Nitrosopelagicus	0	0	0	0	0	0	0	0	0	0	0	0	0	0	0	0	0	0	0	0	0	0	0	0	0	0	0	0	0	0	0	0	0	0	0	0	0	0	0	0	0	0	0	0	0	0	0	0	0
Sulfolobus	0.00216	0	0.00034	0.00104	0.00095	0.00075	0.00074	0	0	0.00168	0	0	0.00074	0	0	0	0	0	0.00015	0	0.00013	0	8e-05	0.0001	0	7e-05	0	0	8e-05	0.0002	0.00036	0.00081	0.0004	0	0	0	0.00021	0.00049	0	0.00047	0.00024	0	0	0.00016	0.00021	0	0	0	0.00062
Acidianus	0.0018	0.00071	0.00137	0.00173	0.00095	0.00298	0.00037	0.00155	0.00119	0.00042	0.00077	0.00042	0.00074	9e-05	0.00029	0.00017	0.00034	6e-05	8e-05	0.00069	3e-05	2e-05	0.0002	0.00015	0.00012	0.00013	6e-05	6e-05	4e-05	8e-05	0	0.00054	0.00119	0	0.00097	0.00091	0.00041	0.00114	0.00043	0.00023	0.00073	0.00022	0.0012	0	0	0.00038	0	0	0.00124
Metallosphaera	0.00072	0.00036	0.00068	0	0	0	0	0	0	0	0	0	0	0	0	0.00017	5e-05	0	0	0.00051	0	0	4e-05	5e-05	0	7e-05	0	0	0	0	0	0	0	0	0	0.00018	0	0	0	0	0	0	0	0	0	0	0	0	0.00021
Sulfurisphaera	0	0	0	0	0	0.00037	0	0	0	0	0.00077	0.00021	0	0	0	0	0	0	0	0	0	0	0	0	0	0	0	0	0	0	0	0	0	0	0	0	0	0	0.00014	0	0.00048	0.00022	0	0	0	0	0	0	0
Staphylothermus	0.00072	0	0.00103	0.00173	0.00127	0.00075	0.00037	0.00093	0.00079	0.00251	0.00129	0	0.00044	0.00019	0.00029	0	0.00015	0	8e-05	0.00137	3e-05	0	0.00012	0	0.00061	0.00013	0	0	4e-05	4e-05	0.00021	0.00081	0	0	0.00077	0	0.00103	0.00032	0.00028	0.00164	0.00024	0.00156	0.0012	0	0.00105	0.00038	0	0.00069	0.00021
Desulfurococcus	0	0	0	0	0	0.00037	0	0	0	0	0	0	0	0	0	0	0	0	0	0	0	0	0	0	0	0	0	0	0	0	0	0	0	0	0	0	0	0	0	0	0	0	0	0	0	0	0	0	0
Thermosphaera	0	0	0	0	0	0	0	0	0	0	0	0	0	0	0	0	0	0	0	0	0	0	0	0	0	0	0	0	0	0	0	0	0	0	0	0	0	0	0	0	0	0	0	0	0	0	0	0	0
Ignicoccus	0	0	0	0	0	0	0	0	0	0	0	0	0	0	0	0	0	0	0	0	0	0	0	0	0	0	0	0	0	0	0	0	0	0	0	0	0	0	0	0	0	0	0	0	0	0	0	0	0
Thermogladius	0	0	0	0	0	0	0	0	0	0	0	0	0	0	0	0	0	0	0	0	3e-05	0	0	0	0	0	0	0	0	0	0	0	0	0	0	0	0	0	0	0	0	0	0	0	0	0	0	0	0
Pyrolobus	0.00072	0	0	0.00104	0.00095	0.00149	0	0.00124	0	0.00042	0.00026	0	0	0	0	8e-05	0	0	8e-05	0	0	0	0	0	0	0	6e-05	0	0	0	0	0.00027	0	0	0	0	0	0	0	0	0	0	0	0	0	0	0	0	0
Pyrodictium	0	0	0	0	0	0	0	0	0	0.00042	0	0	0.00015	0	0.00029	0.00025	0.0001	0.00025	0	0	0.00013	2e-05	4e-05	0	0	0.0002	6e-05	0	0.00015	8e-05	0	0	0	0	0	0	0.00041	0.00016	0	0	0	0	0	0	0	0.00019	0	0	0
Hyperthermus	0	0	0	0	0	0	0	0	0	0	0	0	0	0	0	0	0	0	0	0	0	0	0	0	0	0	0	0	0	0	0	0	0	0	0	0	0	0	0	0	0	0	0	0	0	0	0	0	0
Thermofilum	0.00036	0.00036	0	0	0.00063	0	0.00037	0.00031	0.0004	0	0.00052	0.00042	0.00015	0.00038	0.00015	0.00017	0.00019	0	0.00023	0.00017	0.00048	0.00015	0.00036	0.0001	0	7e-05	0.00011	2e-05	4e-05	0.00012	0.00029	0.00081	0.0004	0	0	0.00036	0	0	0	0.00094	0.00024	0.00022	0.00024	0.00016	0.00021	0	0	0.00017	0
Thermoproteus	0	0.00036	0.00034	0	0	0	0	0.00031	0.0004	0.00042	0	0.00021	0	0	0	0	0.00019	0	0.00015	0	6e-05	0	0.0002	0	0	7e-05	0	2e-05	4e-05	4e-05	0	0	0	0	0	0	0	0	0	0.00023	0	0	0	0	0	0.00038	0	0.00034	0.00021
Pyrobaculum	0	0	0	0	0	0	0	0	0	0	0	0	0	0	0	0	0	0	0	0	0	0	0	0	0	0	0	0	0	0	0	0	0	0	0	0	0	0	0	0	0	0	0	0	0	0	0	0	0
Caldivirga	0	0	0	0	0	0	0	0	0	0	0	0	0	0	0	0	0	0	0	0	0	0	0	5e-05	0	0	0	0	0	0	0	0	0	0	0	0	0	0	0	0	0	0	0	0	0	0	0	0	0
Vulcanisaeta	0	0	0	0	0	0	0	0	0	0	0	0	0	0	0	0	0	0	0	0	0	2e-05	0	0	0	0	0	0	0	0	0	0	0	0	0	0	0	0	0	0.00023	0	0	0	0	0	0	0	0	0
Caldisphaera	0.00036	0.00036	0.00103	0.00069	0	0.00037	0.00037	0.00031	0	0	0	0	0	0	0	0	5e-05	0	0	0	0	0	0	5e-05	0	7e-05	0	0	0	0	0	0	0	0	0	0	0.00021	0	0	0	0	0	0	0	0	0	0	0	0
Acidilobus	0	0	0	0	0	0	0	0	0	0	0	0	0	0	0	0	0	0	0	0	0	0	0	0	0	0	0	0	0	0	0	0	0	0	0	0	0	0	0	0	0	0	0	0	0	0	0	0	0
Candidatus Korarchaeum	0	0	0	0.22033	0.03165	0.06562	0	0.00031	0	0	0	0	0.1973	0	0	0	0.0001	0	0	0	3e-05	2e-05	0	1.60303	0	0.00013	0	3.28758	0	0	0	0	0	0	0	0	0	0	0	0	0	0	0	0	0	0	0	0	0
Pandoravirus	0.13634	0.12454	0.11849	0.12803	0.11237	0.12267	0.12173	0.11186	0.13099	0.1236	0.08781	0.14867	0.07916	0.07222	0.10469	0.05946	0.10925	0.07748	0.04751	0.12182	0.08694	0.10475	0.13085	0.03352	0.04272	0.0504	0.05245	0.0127	0.04531	0.04234	0.07264	0.10719	0.16821	0.2152	0.10726	0.07764	0.08351	0.12055	0.07103	0.13295	0.10675	0.10204	0.10148	0.06561	0.09361	0.07527	0.06851	0.08493	0.11163
Pithovirus	0.11073	0	0.07226	0	0	0	0.09129	0	0	0	0	0	0	0	0	0	0.0717	0	0	0	0.04162	0	0	0	0.02483	0	0	0	0	0	0	0	0	0	0	0	0.05684	0	0	0	0	0.10182	0	0	0.12355	0	0	0	0
Cafeteriavirus	0.0184	0.02284	0.01336	0.03956	0.03292	0.0138	0.01559	0.02944	0.04604	0.0155	0.01111	0.00673	0.0295	0.01412	0.00191	0.0005	0.0101	0.00189	0.00061	0.02505	0.00241	0.00013	0.001	0.00086	0.00353	0.0006	0.00051	0.00047	0.00015	0.00048	0.00107	0.0081	0.01346	0	0.00716	0.00327	0.02046	0.00975	0.01025	0.04338	0.01937	0.01156	0.00936	0.01819	0.01792	0.00398	0	0.02591	0.01321
Mimivirus	0.00036	0	0	0	0	0	0	0	0	0.00042	0	0.05131	0.00015	0	0.02551	0.01636	0.0001	0.03353	8e-05	0	0	0	8e-05	0.00015	0.02203	0.01768	0	0.00112	0.00749	0	0.03367	0	0	0	0	0	0.07462	0.00016	0	0	0	0	0	0	0	0.00853	0	0	0.05922
Ictalurivirus	0.05591	0.04817	0.01746	0.04788	0.04938	0.07047	0.04936	0.05391	0.06391	0.05572	0.02738	0.09105	0.04299	0.07863	0.06847	0.06702	0.046	0.05399	0.0228	0.02677	0.10463	0.0306	0.05421	0.01701	0.02909	0.03365	0.01884	0.00674	0.01766	0.01725	0.04219	0.08073	0.07203	0.04966	0.05634	0.04372	0.05002	0.0515	0.02605	0.08207	0.06221	0.03601	0.05686	0.03069	0.03542	0.0565	0.04111	0.04598	0.05509
Cyprinivirus	0.10749	0.0314	0.02294	0.1315	0.05318	0.02312	0.09278	0.03997	0.05954	0.06159	0.03977	0.01619	0.01423	0.01648	0.02243	0.00822	0.00903	0.00739	0.00509	0.00566	0.01132	0.00184	0.00697	0	0.02154	0.00378	0.00756	0.00301	0.00855	0.00739	0.01117	0.03537	0.07797	0	0.0062	0.00417	0.0062	0.00715	0.0168	0.01219	0.00266	0.00845	0.00624	0.00585	0.00548	0.00664	0.00457	0.00463	0.00619
Batrachovirus	0.02092	0.00714	0	0.02637	0.00032	0	0.0167	0.01146	0.01032	0.01173	0	0.00841	0.00015	0	0.00015	0.00224	0.00267	0.00505	0.00304	0	0.00431	0.00268	0.00673	0.00081	0.00012	7e-05	0.00197	6e-05	0.00042	0.00028	0.00738	0	0	0	0	0	0.00021	0.00016	0	0	0	0	0.00048	0	0.00021	0	0.00913	0.00017	0
Roseolovirus	0.00974	0.00749	0.00342	0.00659	0.00855	0.00522	0.00928	0.00527	0.00675	0.01215	0.01136	0.00631	0.00949	0.00716	0.00528	0.00158	0.00126	0.00316	0.00046	0.00944	0.00155	0.00162	0.00264	0.00071	0.00462	0.00232	0.00141	0.00071	0.00189	0.0021	0.00279	0.00729	0.01227	0.01655	0.00929	0.00889	0.01488	0.01072	0.00769	0.01079	0.01331	0.00867	0.01032	0.00552	0.00675	0.00531	0	0.01218	0.00949
Proboscivirus	0.00252	0.00036	0.00205	0.00173	0.00063	0.00075	0	0.00248	0.00079	0.00084	0.00155	0.00105	0.00089	0.00075	0.00147	0.00033	0.00097	0.00044	0.00038	0.00103	0.0006	0.00022	0.00028	0.0004	0.00037	0.00066	0.00028	9e-05	4e-05	0.0002	0.00086	0.00108	0.00554	0	0.00116	0.00073	0.00186	0.00114	0.00014	0.0007	0.00121	0.00067	0.00048	0.00097	0.00105	0.00114	0	0.0012	0.00248
Muromegalovirus	0.00144	0	0.00103	0.00312	0.00158	0.0041	0.00148	0	0.00079	0.00126	0.00026	0.00105	0.00044	9e-05	0	8e-05	0.00034	0.00069	8e-05	0	3e-05	6e-05	0.0002	5e-05	0	7e-05	0.00028	7e-05	0	0.00012	0	0	0	0	0.00039	0	0	0.00065	0.00014	0.00047	0	0	0.00024	0	0	0.00019	0	0.00017	0.00021
Cytomegalovirus	0.00036	0.00107	0	0.00069	0.00158	0.00075	0.00074	0.00062	0.00079	0.00251	0.00052	0.0021	0.00385	0.00028	0.00059	0.00025	0.00029	0.00013	0.00023	0.01029	0.00019	0.00143	0.00064	0.00015	0.00049	0	0.00011	2e-05	0.00015	0.00012	7e-05	0.0027	0.00079	0	0.00136	0.00054	0.00207	0.00114	0.00043	0.00094	0.00024	0.00067	0.00096	0.00065	0.00253	0.00095	0	0.00103	0.00248
Simplexvirus	0.00685	0.00321	0.00377	0.00416	0.00665	0.00671	0.00557	0.00744	0.00913	0.00964	0.00517	0.00168	0.00208	0.00038	0.0022	0.00208	0.00092	0.0012	0.00114	0.00275	0.00082	0.00236	0.00136	0.00086	0.00049	0.00113	0.00107	0.00028	0.00117	0.00133	0.00129	0.00081	0.00119	0	0.00716	0.00218	0.00248	0.02177	0.00057	0.00844	0.00073	0.00756	0.00216	0.00244	0.00464	0.00834	0	0.00463	0.00186
Varicellovirus	0.00072	0.00107	0.00103	0.00035	0.00601	0.00037	0.00779	0.00031	0	0.00587	0.00026	0.00147	0	0	0	0.00282	5e-05	6e-05	0	0	0	0.00035	0	0	0	0	0	0	0	0	0	0	0	0	0.00019	0	0	0.00016	0	0.00023	0	0	0	0.00016	0	0.00038	0	0.00034	0
Mardivirus	0.00036	0	0.00342	0.00035	0.00063	0.00037	0.00037	0	0	0	0.00026	0	0.00059	9e-05	0.00044	8e-05	0.00034	6e-05	0	0.00017	0.00025	0.00011	4e-05	0.0001	0	0.00013	0	0	0	4e-05	0	0	0	0	0	0	0	0.00097	0.00085	0.00023	0	0	0	0.00016	0	0.00038	0	0	0.00021
Iltovirus	0	0	0	0	0	0	0	0	0	0	0	0	0	0	0	0	0	0	0	0	0	0	0	0	0	0	0	0	0	0	0	0	0	0	0	0	0	0	0	0	0	0	0	0	0	0	0	0	0
Scutavirus	0	0	0	0	0	0	0	0	0	0	0	0	0	0	0	0	0	0	0	0	0	0	0	0	0	0	0	0	0	0	0	0	0	0	0	0	0	0	0	0	0	0	0	0	0	0	0	0	0
Percavirus	0.00252	0.00107	0.00103	0.00312	0.00158	0.00186	0.00186	0.00155	0.00238	0.00084	0.00155	0.00168	0.00119	0.00056	0.00044	0.00025	0.00029	0.00013	0.00046	0.00275	0.00022	0	0.00028	0.00035	0.00097	0.00046	0.00039	0.00011	8e-05	0.00028	0.00079	0.00243	0.00119	0	0.00252	0.002	0.00021	0.00049	0.00256	0.00188	0.00218	0.00067	0.00168	0.00097	0.00148	0.00038	0	0.00086	0.00268
Rhadinovirus	0.00036	0.00393	0.00068	0.00104	0.00127	0	0.00037	0.00031	0.00198	0.00084	0.00103	0.00084	0.0003	0.00075	0.00044	0.00025	0.00039	0.00051	0.00038	0.0012	0.00016	2e-05	0.00036	0.00025	0.00049	0	0.00023	0.00013	8e-05	0.00012	7e-05	0.00081	0.00079	0	0	0.00036	0.00083	0.00097	0.00128	0.00094	0.00073	0.00022	0.00192	0.00146	0.00148	0.00076	0	0.0012	0.00083
Lymphocryptovirus	0	0	0	0	0	0.00075	0	0	0	0	0.00026	0	0	0	0	0	0	0	0	0	0	0	0	0	0	0	0	0	0	0	0	0	0	0	0	0	0	0	0	0	0	0	0	0	0	0	0	0	0
Macavirus	0	0.00107	0	0	0.00032	0.00112	0	0.00031	0.00079	0	0.00129	0	0.00074	0.00038	0.00073	0.00033	0.00019	0.00038	0.00023	0.00172	0.00063	0.00028	0.0002	0.0002	0.00024	0.00066	0.00017	4e-05	0.00023	0.00028	0.00043	0.00162	0.00158	0	0.00077	0.00036	0.00021	0.00146	0.00114	0.00117	0.00024	0.00022	0.00048	0.00049	0.00126	0.00095	0	0.00086	0.00227
Aurivirus	0.00252	0.00071	0.00205	0.00278	0.0019	0.00149	0.00186	0.00124	0.00238	0.00084	0.00129	0.00084	0.00222	0.00056	0.00088	0.00058	0.00019	0.00032	0.00046	0.00103	0.00041	2e-05	0.00024	0.00035	0.00012	0.00013	0.00039	0.00019	0.00023	0.00032	0.00043	0.00135	0.00158	0.04966	0.00077	0.00018	0.00186	0.00162	0.00085	0.00117	0.00073	0.00067	0.00144	0.00114	0.00232	0.00114	0	0.00017	0.00144
Ostreavirus	0	0	0.06061	0.00035	0	0	0	0.09884	0.10042	0.08882	0	0	0	0.0904	0	0	0	0	0	0.07549	0	0	0.05577	0	0	0	0.02104	0	0	0	0	0	0	0	0	0	0	0	0	0.17	0.10143	0	0.06357	0	0	0	0	0.04032	0
Ichnovirus	0.12877	0.12953	0.09041	0.15892	0.09907	0.08539	0.0887	0.07715	0.10796	0.07332	0.09478	0.13374	0.05307	0.05697	0.06437	0.05299	0.06767	0.06296	0.0342	0.14344	0.0335	0.04335	0.03676	0.02807	0.03274	0.04073	0.04129	0.00878	0.02708	0.02905	0.05437	0.09909	0.18404	0.13243	0.09507	0.06313	0.06986	0.08383	0.07459	0.09098	0.08158	0.07981	0.07125	0.0531	0.07463	0.06124	0.06394	0.058	0.13144
Bracovirus	0.04256	0.0339	0.03048	0.07217	0.10604	0.10403	0.03785	0.02045	0.07065	0.02221	0.01782	0.01178	0.00593	0.02721	0.04912	0.00216	0.04503	0.03707	0.00274	0.0338	0.01426	0.03138	0.00553	0.00207	0.00535	0.02722	0.00197	0.00067	0.00068	0.02016	0.00387	0.07614	0.02177	0.03311	0.06099	0.04753	0.01736	0.09049	0.0595	0.01501	0.01331	0.06669	0.07773	0.00763	0.01244	0.00777	0.0137	0.00652	0.07614
Alphabaculovirus	0.07935	0.04211	0.03356	0.04684	0.03735	0.03803	0.02969	0.02572	0.03017	0.03687	0.02402	0.03848	0.02209	0.02232	0.04164	0.02126	0.05037	0.03423	0.01231	0.05353	0.02818	0.02706	0.0402	0.02024	0.02495	0.02066	0.02132	0.00689	0.01763	0.01721	0.03145	0.04941	0.0467	0.08277	0.02498	0.03719	0.04217	0.03704	0.01694	0.034	0.03897	0.02534	0.04966	0.01981	0.02909	0.02294	0.00457	0.02763	0.02517
Betabaculovirus	0.02777	0.02569	0.03048	0.05135	0.02564	0.02163	0.03192	0.02169	0.01786	0.0243	0.01369	0.02565	0.01571	0.00716	0.00924	0.00498	0.01399	0.00821	0.00676	0.02848	0.00662	0.00318	0.00705	0.00495	0.00499	0.00411	0.00474	0.0017	0.00269	0.00279	0.00709	0.02322	0.02929	0.03311	0.01433	0.01941	0.02026	0.0156	0.01893	0.0204	0.01888	0.01489	0.01703	0.00909	0.01075	0.01403	0.00913	0.01356	0.01692
Deltabaculovirus	0.01154	0.00607	0.0113	0.02394	0.01171	0.0082	0.01744	0.00744	0.00913	0.00419	0.00336	0.00357	0.00267	0.00151	0.00396	0.00083	0.00442	0.00202	0.00084	0.00875	0.00222	0.00045	0.00593	0.00086	0.00365	0.00099	0.00124	0.00017	0.0011	0.00061	0.00215	0.0081	0.00752	0	0.00639	0.00417	0.00765	0.00504	0.00669	0.00844	0.01138	0.01067	0.0072	0.00179	0.00485	0.00038	0	0.00635	0.00825
Gammabaculovirus	0.09811	0	0.00034	0.18876	0.10034	0.05183	0.07682	0.04927	0.00873	0.05363	0.02557	0.05804	0	0.00631	0	0.02483	0	0	0.01528	0	0.02884	0.01947	0.04376	5e-05	0	0	0.01974	0	0.01763	0.00945	0.03352	0	0.07322	0	0.05247	0.04807	0	0.00016	0	0.01501	0.05761	0	0	0.0177	0.00885	0.0256	0	0.0127	0.00021
Chlorovirus	0.01948	0.0703	0.01678	0.01665	0.01108	0.01193	0.02004	0.01425	0.02024	0.01843	0.04881	0.0204	0.00934	0.00829	0.01202	0.0059	0.0068	0.0077	0.02508	0.0151	0.00574	0.00313	0.00476	0.00964	0.0073	0.00742	0.00869	0.00489	0.00495	0.00436	0.00616	0.01944	0.02929	0.03311	0.01162	0.01125	0.01137	0.01478	0.00996	0.0143	0.01622	0.01156	0.01511	0.01088	0.01138	0.00664	0.07308	0.0103	0.01733
Prymnesiovirus	0.00469	0.00571	0.00274	0.00555	0.00411	0.00447	0.00557	0.00434	0.00794	0.00712	0.00232	0.0082	0.00178	0.00443	0.00308	0.00174	0.00627	0.00373	0.00167	0.00566	0.00377	0.00354	0.00621	0.00111	0.00316	0.00252	0.00158	0.0009	0.00284	0.00287	0.00372	0.00675	0.00752	0.06621	0.00407	0.00399	0.00496	0.00357	0.00413	0.0068	0.00484	0.00445	0.00792	0.00455	0.00232	0.00228	0	0.00772	0.00433
Raphidovirus	0.00216	0	0	0.00069	0.00095	0.00186	0.00186	0.00062	0.00119	0.00126	0.00052	0.00105	0.00163	0.00066	0.00147	0.00133	0.0018	0.00196	0.0003	0.00069	0.00133	0.00071	0.00052	0.00076	0.00061	0.00146	0.00017	6e-05	0.00023	0.0002	0.00036	0.00405	0.00119	0	0.00019	0	0.00083	0.00162	0.00014	0.00023	0.00339	0.00067	0	0	0.00021	0.00038	0	0.00017	0.00062
Phaeovirus	0.00036	0.00214	0.00068	0.00173	0.00285	0.00298	0.00148	0.00279	0.00079	0.00126	0.00103	0.00084	0.00089	0.00038	0.00015	0.00058	0.00131	0.00051	0	0.00051	0.00019	2e-05	0.00124	0.00035	0.00061	0.00033	0.00011	9e-05	0.00011	0.0002	7e-05	0.00162	0.00198	0	0.00097	0.00018	0.00186	0.0026	0.00028	0.00047	0.00048	0.00156	0.0012	0.00049	0.00211	0.00152	0.00457	0.0012	0.00206
Prasinovirus	0	0	0.00034	0.00139	0.00063	0.00112	0	0.00155	0.00159	0.00042	0	0.00168	0.00074	0.00113	0	0.00042	0.00044	0.00063	0.00076	0.00103	0.00013	0	0.00032	0.00061	0.00073	0.00026	0.00023	7e-05	0	8e-05	0.00029	0.00135	0.00119	0.01655	0.00077	0.00163	0.00041	0.00357	0.00071	0.00234	0.00073	0.00089	0.00168	0.00114	0.00042	0.00228	0	0.0012	0.00103
Coccolithovirus	0	0	0	0	0	0	0	0	0.0004	0.00042	0	0	0	0	0	0	0.02589	0.02179	0	0	3e-05	0	0	0.01025	0	0	0	0.00459	0	0.00194	7e-05	0	0	0	0.00658	0	0	0	0	0.06472	0	0	0	0	0	0.02389	0	0	0.00021
Orthopoxvirus	0.01948	0.00892	0.02055	0.03713	0.01583	0.02237	0.0141	0.02169	0.02302	0.03477	0.00749	0.06897	0.01438	0.01036	0.02419	0.00166	0.05465	0.02696	0.01725	0.03569	0.05052	0.00199	0.06326	0.00717	0.02239	0.00669	0.0097	0.00499	0.01921	0.02222	0.01232	0.0351	0.00871	0	0.02091	0.01578	0.00496	0.03038	0.0158	0.10997	0.07504	0.03246	0.04702	0.01186	0.01581	0.01194	0	0.01784	0.01424
Centapoxvirus	0.00721	0.00535	0.0113	0.01492	0.0038	0.00336	0.00891	0.00248	0.00595	0.00084	0.00077	0	0.0043	0.00245	0.00601	0.00415	0.0187	0	0.00061	0.00686	0.03002	0.00685	0.00488	0.00252	0.00791	0.00417	0.00209	0.00021	0.00083	0	0.00287	0.00486	0.00237	0	0.00484	0.01143	0.01013	0.0026	0.00185	0.02157	0.01307	0.00489	0.01032	0.00438	0.00759	0.00398	0	0.01201	0.01919
Avipoxvirus	0.00252	0.00214	0.00274	0.00659	0.00475	0.00522	0.00482	0.00589	0.00357	0.00335	0.00207	0.00967	0.01082	0.01318	0.02185	0.00532	0.04284	0.00392	0.00228	0.00583	0.00935	0.01737	0.02274	0.00853	0.00304	0.00543	0.00795	0.00149	0.00492	0.00517	0.0106	0.00945	0.00989	0	0.00349	0.00363	0.02976	0.00487	0.001	0.01219	0.00097	0.00734	0.00168	0.00374	0.00759	0.00341	0	0.00446	0.00475
Molluscipoxvirus	0.00613	0.02748	0.01575	0.00972	0.01234	0.01342	0.00371	0.00496	0.03096	0.01257	0.01524	0.10072	0.02298	0.03484	0.01686	0.03339	0.00593	0.01452	0.01216	0.00772	0.00304	0.04506	0.01357	0.00722	0.00499	0.01477	0.01562	0.00431	0.01445	0.00982	0.03281	0.03348	0.03641	0.11587	0.01994	0.02558	0.03659	0.01868	0.01651	0.0265	0.02009	0.01423	0.01559	0.02062	0.01687	0.02143	0	0.06143	0.01444
Capripoxvirus	0.00216	0.005	0.00548	0.00798	0.00665	0.00485	0.0026	0.00589	0.00159	0.00209	0.00155	0.00505	0	9e-05	0	8e-05	0.00015	0.00038	0	0.00034	0	0.01593	0.00032	0.00414	0.00085	0	0	0	0.00136	0	0.00236	0.00081	0	0	0.00077	0.00526	0.00062	0	0.00043	0.00117	0.00048	0.00067	0.00144	0	0.00084	0	0	0	0.00598
Leporipoxvirus	0.00072	0	0.00034	0.00069	0	0	0	0	0	0	0	0	0	0	0	0.00025	0	6e-05	0	0.0012	3e-05	0	0	0	0.00012	0	0	0	0	0	0.00029	0	0	0	0.00136	0.00073	0	0	0.00057	0	0	0	0	0.00032	0	0.00038	0	0.00017	0
Parapoxvirus	0	0	0	0	0.00095	0	0.00223	0	0	0	0	0	0	0.00282	0.00469	0	0	0	0	0	0.00891	0	0.001	0	0	0.00185	0	0	0.002	0.00271	0.01024	0	0.00237	0	0	0	0	0.00097	0	0	0	0	0	0.00146	0	0	0	0.00343	0.00289
Suipoxvirus	0	0	0	0	0	0	0	0	0	0	0	0.00042	0	0	0	0	0.0001	0	0	0.00051	6e-05	0	0.00032	0	0	7e-05	0	0	0	0	0	0	0	0	0	0	0	0	0	0.00023	0	0	0	0	0	0	0	0	0
Yatapoxvirus	0	0	0	0	0	0	0	0	0	0.00042	0.00697	0	0	0	0	0	0	0	0	0	0	0	0	0	0	0	0	0	0	0	0	0	0	0	0	0	0	0	0	0	0	0	0	0	0.00253	0	0	0	0
Cervidpoxvirus	0	0	0	0	0	0	0	0	0	0	0	0	0	0	0	0	0	0	0	0	0	0	0	0	0	0	0	0	0	0	0	0	0	0	0	0	0	0	0	0	0	0	0	0	0	0	0	0	0
Crocodylidpoxvirus	0	0	0	0	0	0	0	0	0	0	0.00232	0	0	0	0	0.00025	0	0	0	0	0	0	0	0	0	0	0	0	0	0	0	0	0	0	0	0	0	0	0	0	0	0	0	0	0	0	0	0	0
Betaentomopoxvirus	0.01118	0.00928	0.01096	0.03713	0.01393	0.00298	0.0167	0.00837	0.0131	0.00796	0.00232	0.00442	0.00282	0.00122	0.00117	8e-05	0.00568	0.00309	0.00175	0.01098	0.0033	0	0.00152	0.00096	0.00231	0.00093	0.00102	0.00021	0.00049	0.00061	0.00208	0.00486	0.00752	0	0.00465	0.00581	0.00599	0.00422	0.00655	0.00727	0.0075	0.00356	0.00888	0.00146	0.00696	0.00303	0	0.00463	0.00598
Alphaentomopoxvirus	0.00289	0.05067	0.02192	0.00451	0.00095	0.00075	0.00074	0.00093	0.00079	0.00126	0.00052	0.00063	0.04047	0.00104	0.00059	0.00017	0.00136	0.00095	0	0.05954	0.00038	0	0.00096	0.0003	0.00061	0.00033	0.00017	2e-05	4e-05	4e-05	0.00014	0.07506	0.06689	0	0.00058	0.00163	0.00207	0.05508	0.039	0.00352	0.00169	0.00156	0.0012	0.05863	0.04491	0.00057	0	0.13161	0.00186
Ascovirus	0.10604	0.09956	0.10787	0.14642	0.05096	0.0962	0.12024	0.0127	0.03612	0.07919	0.05114	0.08243	0.02994	0.02326	0.08299	0.04327	0.04483	0.02583	0.02554	0.05542	0.04247	0.01984	0.0585	0.02595	0.02836	0.03471	0.02854	0.0149	0.0317	0.02792	0.05258	0.08559	0.08668	0.01655	0.04686	0.06857	0.03534	0.08075	0.05836	0.04338	0.06681	0.0438	0.095	0.02517	0.04659	0.04759	0.01827	0.02402	0.04663
Toursvirus	0	0.005	0	0	0	0.01119	0.00816	0	0	0	0.00207	0.00315	0	0.00104	0.00469	0.00382	0	0	0.00106	0.00841	0.00377	0.00292	0.03612	0	0.00256	0	0	0	0.0017	0	0.00308	0.00756	0.01108	0	0	0.00653	0	0.00731	0.00356	0	0.00775	0	0.00384	0.00357	0	0.00133	0.01827	0	0.00887
Kayvirus	0.00541	0.00178	0.00514	0.00937	0.00506	0.00373	0.00482	0.00341	0.00516	0.00461	0.00207	0.00168	0.00178	0.00085	0.00161	0.00066	0.00214	0.00114	0.00084	0.0036	0.00108	0.00019	0.00156	0.00066	0.00122	0.0006	0.00073	0.00011	0.00042	0.00073	0.00072	0.00324	0.00277	0	0.00136	0.00181	0.00289	0.00276	0.00199	0.00539	0.00339	0.00556	0.00216	0.00179	0.00232	0.00114	0	0.00223	0.00578
Spo1virus	0.00036	0.00036	0.00034	0.00139	0.0019	0.00298	0.00074	0.00062	0.00159	0.00084	0	0.00063	0	0	0	8e-05	0	0	0	0.00017	0	0	4e-05	5e-05	0	0	0	0	0	0	0	0.00027	0	0	0	0	0	0	0	0.00023	0.00024	0.00022	0	0	0	0.00019	0	0	0.00021
P100virus	0	0	0	0	0	0	0	0	0	0	0	0	0	0	0	0	0	0	0	0	0	0	0	0	0	0	0	0	0	0	0	0	0	0	0	0	0	0	0	0	0	0	0	0	0	0	0	0	0
Twortvirus	0	0	0	0	0	0	0.00037	0	0	0	0	0	0	0	0	0	0	0	0	0	0	0	0	0	0	0	0	0	0	0	0	0	0	0	0	0	0	0	0	0	0	0	0	0	0	0	0	0	0
Silviavirus	0	0.00071	0.00479	0	0	0	0	0	0	0	0	0	0	0	0	0	0	0	0	0	0	0	0	0	0	0	0	0	0	0	0	0	0	0	0	0	0	0	0.00128	0	0	0	0.0012	0	0	0	0	0	0
Tsarbombavirus	0.00216	0.00071	0.00034	0.00312	0.00253	0.00261	0.00223	0.00248	0.00318	0.00377	0	0.00063	0.00148	9e-05	0.00015	8e-05	0.00204	0.00095	0	0	0	0	0.00152	0.00045	0	0	0	0	0	8e-05	7e-05	0.00216	0.00119	0	0.00058	0.00054	0	0	0.00057	0.00188	0.00073	0.00089	0.00024	0.00049	0.00126	0	0	0	0.00227
Nit1virus	0.00036	0	0.05822	0	0.00063	0.00708	0.0026	0.0031	0	0.00209	0.00103	0.00252	0	0.00075	0	0	0	0	0	0.00309	0	0	0	0	0	0	0	0	0	8e-05	0.00036	0	0	0	0.00039	0.00018	0	0.00162	0	0.00023	0	0.00311	0	0	0.0019	0.00171	0	0	0
Marthavirus	0	0	0	0	0	0	0	0	0	0	0	0	0	0	0	0	0	0	0	0	0	0	0	0	0	0	0	0	0	0	0	0	0	0	0	0	0	0	0	0	0	0	0	0	0	0	0	0	0
Rheph4virus	0	0	0	0	0	0	0	0	0	0	0	0	0	0	0	0	0	0	0	0	0	0	0	0	0	0	0	0	0	0	0	0	0	0	0	0	0	0	0	0	0	0	0	0	0	0	0	0	0
Secunda5virus	0	0	0	0	0	0	0	0	0	0	0	0	0	0	0	0	0	0	0	0	0	0	0	0	0	0	0	0	0	0	0	0	0	0	0	0	0	0	0	0	0	0	0	0	0	0	0	0	0
Tg1virus	0	0	0	0	0	0	0	0	0	0	0	0	0	0	0	0	0	0	0	0	0	0	0	0	0	0	0	0	0	0	0	0	0	0	0	0	0	0	0	0	0	0	0	0	0	0	0	0	0
Vhmlvirus	0	0	0	0	0	0	0	0	0	0	0	0	0	0	0	0	0	0	0	0	0	0	0	0	0	0	0	0	0	0	0	0	0	0	0	0	0	0	0	0	0	0	0	0	0	0	0	0	0
Wphvirus	0	0.00036	0	0.00069	0	0	0	0	0	0.00042	0.00052	0.00126	0.0003	0	0	8e-05	0	6e-05	0	0.0024	0	4e-05	0	0.0001	0.00012	0.0002	0.00011	7e-05	0	0	0	0.00054	0.00119	0	0.00039	0.00145	0.00165	0.00162	0	0.00047	0.00169	0.00133	0.00048	0.0013	0.00042	0.00076	0	0.00103	0.00062
Kpp10virus	0	0	0	0	0	0	0	0	0	0	0	0	0	0	0	0	0	0	0	0	0	0	0	0	0	0	0	0	0	0	0	0	0	0	0	0	0	0	0	0	0	0	0	0	0	0	0	0	0
Rslunavirus	0	0	0	0	0	0	0	0	0	0	0	0	0	0	0	0	0	0	0	0	0	0	0	0	0	0	0	0	0	4e-05	0	0	0	0	0	0	0	0	0	0	0	0	0	0	0	0	0	0	0
Rsl2virus	0	0	0	0	0	0	0	0	0	0	0	0	0	0	0	0	0	0	0	0	0	0	0	0	0	0	0	0	0	0	0	0	0	0	0	0	0	0	0	0	0	0	0	0	0	0	0	0	0
Sep1virus	0	0	0	0	0	0.00037	0	0	0	0	0	0	0	0	0	0	0	0	0	0	0	0	0	0.0001	0	0	0	0	0	0	0	0	0	0	0	0	0	0	0	0	0	0	0	0	0	0	0	0	0
Spn3virus	0	0	0	0	0	0	0	0	0	0	0	0	0	0	0	0	0	0	0	0	0	0	0	0	0	0	0	0	0	0	0	0	0	0	0	0	0	0	0	0	0	0	0	0	0	0	0	0	0
Cvm10virus	0	0	0	0	0	0	0	0	0	0	0	0	0	0	0	0	0	0	0	0	0	0	0	0	0	0	0	0	0	0	0	0	0	0	0	0	0	0	0	0	0	0	0	0	0	0	0	0	0
M12virus	0	0	0	0	0	0	0	0	0	0	0	0	0	0	0	0	0	0	0	0	0	0	0	0	0	0	0	0	0	0	0	0	0	0	0	0	0	0	0	0	0	0	0	0	0	0	0	0	0
Msw3virus	0	0	0	0	0	0	0	0	0	0	0	0	0	0	0	0	0	0	0	0	0	0	0	0	0	0	0	0	0	0	0	0	0	0	0	0	0	0	0	0	0	0	0	0	0	0	0	0	0
Abouovirus	0	0	0	0	0	0	0	0	0	0	0	0	0	0	0	0	0	0	0	0	0	0	0	0	0	0	0	0	0	0	0	0	0	0	0	0	0	0	0	0	0	0	0	0	0	0	0	0	0
Agrican357virus	0	0	0	0	0	0	0	0	0	0	0	0	0	0	0	0	0	0	0	0	0	0	0	0	0	0	0	0	0	0	0	0	0	0	0	0	0	0	0	0	0	0	0	0	0	0	0	0	0
Arv1virus	0	0	0	0	0	0	0	0	0	0	0	0	0	0	0	0	0	0	0	0	0	0	0	0	0	0	0	0	0	0	0	0	0	0	0	0	0	0	0	0	0	0	0	0	0	0	0	0	0
Elvirus	0	0	0	0	0	0	0	0	0	0	0	0	0	0	0	0	0	0	0	0	0	0	0	0	0	0	0	0	4e-05	0	0	0	0	0	0	0	0	0	0	0	0	0	0	0	0	0	0	0	0
Jimmervirus	0	0	0	0	0	0	0	0	0	0	0	0	0	0	0	0	0	0	0	0	0	0	0	0	0	0	0	0	0	0	0	0	0	0	0	0	0	0	0	0	0	0	0	0	0	0	0	0	0
Felixo1virus	0	0	0	0	0	0	0	0	0	0	0	0	0	0	0	0	0	0	0	0	0	0	0	0	0	0	0	0	0	0	0	0	0	0	0	0	0	0	0	0	0	0	0	0	0	0	0	0	0
Suspvirus	0	0	0	0	0	0	0	0	0	0	0	0	0	0	0	0	0	0	0	0	0	0	0	0	0	0	0	0	0	0	0	0	0	0	0	0	0	0	0	0	0	0	0	0	0	0	0	0	0
Ea214virus	0	0	0	0	0	0	0	0	0	0	0	0	0	0	0	0	0	0	0	0	0	0	0	0	0	0	0	0	0	0	0	0	0	0	0	0	0	0	0	0	0	0	0	0	0	0	0	0	0
Mooglevirus	0	0	0	0	0	0	0	0	0	0	0	0	0	0	0	0	0	0	0	0	0	0	0	0	0	0	0	0	0	0	0	0	0	0	0	0	0	0	0	0	0	0	0	0	0	0	0	0	0
Svunavirus	0	0	0	0	0	0	0	0	0	0	0	0	0	0	0	0	0	0	0	0	0	0	0	0	0	0	0	0	0	0	0	0	0	0	0	0	0	0	0	0	0	0	0	0	0	0	0	0	0
Cp220virus	0	0	0	0	0	0	0	0	0	0	0	0	0	0	0	0	0	0	0	0	0	0	0	0	0	0	0	0	0	0	0	0	0	0	0	0	0	0	0	0	0	0	0	0	0	0	0	0	0
Cp8virus	0	0	0	0	0	0	0	0	0	0	0	0	0	0	0	0	0	0	0	0	0	0	0	0	0	0	0	0	0	0	0	0	0	0	0	0	0	0	0	0	0	0	0	0	0	0	0	0	0
P1virus	0	0	0	0	0	0	0	0	0	0	0	0	0	0	0	0	0	0	0	0	0	0	0	0	0	0	0	0	0	0	0	0	0	0	0	0	0	0	0	0	0	0	0	0	0	0	0	0	0
Bxz1virus	0	0	0	0	0	0	0	0	0	0	0	0	0	0	0	0	0	0	0	0	0	0	0	0	0	0	0	0	0	0	0	0	0	0	0	0	0	0	0	0	0	0	0	0	0	0	0	0	0
Phikzvirus	0	0	0	0	0	0	0	0	0	0	0	0	0	0	0	0	0	0	0	0	0	0	8e-05	0	0	0	0	0	0	0	0	0	0	0	0	0	0	0	0	0	0	0	0	0	0	0	0	0	0
P2virus	0	0	0	0	0	0	0	0	0	0	0	0	0	0	0	0	0	0	0	0	0	0	0	0	0	0	0	0	0	0	0	0	0	0	0	0	0	0	0	0	0	0	0	0	0	0	0	0	0
Hp1virus	0	0	0	0	0	0	0	0	0	0	0	0	0	0	0	0	0	0	0	0	0	0	0	0	0	0	0	0	0	0	0	0	0	0	0	0	0	0	0	0	0	0	0	0	0	0	0	0	0
T4virus	0	0	0	0	0	0	0	0	0	0	0	0.00021	0	0	0	0	0.00029	0	0	0	0	0	8e-05	0	0	0	0	0	4e-05	0	0	0	0	0	0	0	0	0	0	0	0	0	0	0	0	0	0	0	0
Schizot4virus	0	0	0	0	0	0	0	0	0	0	0	0	0	0	0	0	0	0	0	0	0	0	0	0	0	0	0	0	0	0	0	0	0	0	0	0	0	0	0	0	0	0	0	0	0	0	0	0	0
Cc31virus	0	0	0	0	0	0	0	0	0	0	0	0.00021	0	0	0	8e-05	0	0	0	0	0	0	0	0	0	0	0	0	0	0	0	0	0	0	0	0	0	0	0	0	0	0	0	0	0	0	0	0	0
Rb49virus	0	0	0	0	0	0	0	0	0	0	0	0	0	0	0	0	0	0	0	0	0	0	0	0	0	0	0	0	0	0	0	0	0	0	0	0	0	0	0	0	0	0	0	0	0	0	0	0	0
Rb69virus	0	0	0	0	0	0	0	0	0	0	0	0	0	0	0	0	0	0	0	0	0	0	0	0	0	0	0	0	0	0	0	0	0	0	0	0	0	0	0	0	0	0	0	0	0	0	0	0	0
S16virus	0	0	0	0	0	0	0	0	0	0	0	0	0	0	0	0	0	0	0	0	0	0	0	0	0	0	0	0	0	0	0	0	0	0	0	0	0	0	0	0	0	0	0	0	0	0	0	0	0
Sp18virus	0	0	0	0	0	0	0	0	0	0	0	0	0	0	0	0	0	0	0	0	0	0	0	0	0	0	0	0	0	0	0	0	0	0	0	0	0	0	0	0	0	0	0	0	0	0	0	0	0
Js98virus	0	0	0	0	0	0	0	0	0	0	0	0.00021	0	0	0	0	0	0	0	0	0	0	0	0	0	0	0	0	0	0	0	0	0	0	0	0	0	0	0	0	0	0	0	0	0	0	0	0	0
Jd18virus	0	0	0	0	0	0	0	0	0	0	0	0	0	0	0	0	0	0	0	0	0	0	0	0	0	0	0	0	0	0	0	0	0	0	0	0	0	0	0	0	0	0	0	0	0	0	0	0	0
Kp15virus	0	0	0	0	0	0	0	0	0	0	0	0	0	0	0	8e-05	0	0	0	0	0	0	0	0	0	0	0	0	0	0	0	0	0	0	0	0	0	0	0	0	0	0	0	0	0	0	0	0	0
Moonvirus	0	0	0	0	0.00032	0	0	0	0	0	0	0	0	0	0	0.00017	0	0	0	0	3e-05	0	0	0	0	0	0	0	0	0	0	0.00027	0	0	0.00019	0	0	0	0	0	0	0	0	0	0	0	0	0	0
Bcep78virus	0	0	0	0	0	0	0	0	0	0	0	0	0	0	0	0	0	0	0	0	0	0	0	0	0	0	0	0	0	0	0	0	0	0	0	0	0	0	0	0	0	0	0	0	0	0	0	0	0
Bcepmuvirus	0	0	0	0	0	0	0	0	0	0	0	0	0	0	0	0	0	0	0	0	0	0	0	0	0	0	0	0	0	0	0	0	0	0	0	0	0	0	0	0	0	0	0	0	0	0	0	0	0
Hapunavirus	0	0	0	0	0	0	0	0	0	0	0	0	0	0	0	0	0	0	0	0	0	0	0	0	0	0	0	0	0	0	0	0	0	0	0	0	0	0	0	0	0	0	0	0	0	0	0	0	0
Pbunavirus	0	0	0	0	0	0	0	0	0	0	0	0	0	0	0	0	0	0	0	0	0	0	0	0	0	0	0	0	0	0	0	0	0	0	0	0	0	0	0	0	0	0	0	0	0	0	0	0	0
Pakpunavirus	0	0	0	0	0.00601	0	0	0	0	0	0	0	0	0	0	0	0.03289	0	0	0	0.01189	0	0.01401	0	0	0	0	0	0	0	0	0	0	0	0	0	0	0	0	0	0	0	0	0	0	0	0	0	0
Agatevirus	0	0	0	0	0	0	0	0	0	0.00042	0	0	0	0	0	0	0	0	0	0	0	0	0	0	0	0	0	0	0	0	0	0	0	0	0	0	0	0	0	0	0	0	0	0	0	0	0	0	0
Cr3virus	0	0	0	0	0	0	0	0	0	0	0	0	0	0	0	0	0	0	0	0	0	0	0	0	0	0	0	0	0	0	0	0	0	0	0	0	0	0	0	0	0	0	0	0	0	0	0	0	0
Se1virus	0	0	0	0	0	0	0	0	0	0	0	0	0	0	0	0	0	0	0	0	0	0	0	0	0	0	0	0	0	0	0	0	0	0	0	0	0	0	0	0	0	0	0	0	0	0	0	0	0
V5virus	0	0	0	0	0	0	0.00037	0	0	0	0	0	0	0	0	0	0	0	0	0	0	0	0	0	0	0	0	0	0	0	0	0	0	0	0	0	0	0	0	0	0	0	0	0	0	0	0	0	0
Bc431virus	0	0	0	0	0.00063	0.00037	0	0	0	0	0	0	0	0	0	0	0	0	0	0	0	0	0	0	0	0	0	0	0	0	0	0	0	0	0	0	0	0	0	0	0.00024	0	0	0	0	0	0	0	0
Cd119virus	0	0	0	0	0	0.00634	0	0	0	0	0	0	0	0	0	0	0	0	0	0	0	0	0	0	0	0	0	0	0	0	0	0	0	0	0	0	0	0	0	0	0	0	0	0	0	0	0	0	0
Ap22virus	0	0	0	0	0	0	0	0	0	0	0	0	0	0	0	0	0	0	0	0	0	0	0	0	0	0	0	0	0	0	0	0	0	0	0	0	0	0	0	0	0	0	0	0	0	0	0	0	0
B4virus	0	0	0	0	0	0	0	0	0	0	0.00103	0.00021	0	0	0	0	0.0001	6e-05	0	0	0.00025	0	0	0	0	0	0	0	0	0	0	0.00027	0	0	0	0	0	0.00016	0	0	0	0	0	0	0.00021	0	0	0	0
Bastillevirus	0	0	0	0	0	0	0	0	0	0	0	0	0	0	0	0	0	0	0	0	0	0	0	0	0	0	0	0	0	0	0	0	0	0	0	0	0	0	0	0	0	0	0	0	0	0	0	0	0
Cp51virus	0	0	0	0	0	0	0	0	0	0	0	0	0	0	0	0	0	0	0	0	0	0	0	0	0	0	0	0	0	0	0	0	0	0	0	0	0	0	0	0	0	0	0	0	0	0	0	0	0
Muvirus	0.00902	0.00285	0	0.00451	0	0	0	0	0.00079	0	0	0	0.00133	0	0	0	0	0	0.0016	0	0	0	0	0	0.00024	0	0	0	0	0	0	0	0.00158	0	0	0	0.00248	0	0.00128	0.00188	0	0	0.0012	0.00065	0	0	0	0.0012	0.00062
Pg1virus	0.00036	0	0	0	0	0	0.00037	0	0	0	0	0	0.00015	9e-05	0.00015	0	5e-05	0.00013	0	0	3e-05	4e-05	0	0	0	7e-05	6e-05	0	0	4e-05	0.00014	0.00054	0	0	0	0	0	0	0	0.00023	0	0	0	0	0	0	0	0	0.00021
Acadianvirus	0	0	0	0	0	0	0	0	0	0	0	0	0	0	0	0	0	0	0	0	0	0	0	0	0	0	0	0	0	0	0	0	0	0	0	0	0	0	0	0	0	0	0	0	0	0	0	0	0
Coopervirus	0	0	0	0	0	0	0	0	0	0	0	0	0	0	0	0	0	0	0	0	0	0	0	0	0	0	0	0	0	0	0	0	0	0	0	0	0	0	0	0	0	0	0	0	0	0	0	0	0
Pipefishvirus	0	0	0	0	0	0	0	0	0	0	0	0	0	0	0	0	0	0	0	0	0	0	0	0	0	0	0	0	0	0	0	0	0	0	0	0	0	0	0	0	0	0	0	0	0	0	0	0	0
Rosebushvirus	0	0	0	0	0	0	0	0	0	0	0	0	0	0	0	0	0	0	0	0	0	0	0	0	0	0	0	0	0	0	0	0	0	0	0	0	0	0	0	0	0	0	0	0	0	0	0	0	0
Che8virus	0.00072	0	0.00034	0	0.00063	0.00075	0	0	0	0	0	0	0	0	0	0	0	6e-05	0	0	0	0	0	0	0	0	0	0	0	0	0	0	0	0	0	0	0	0	0	0	0	0	0	0	0	0	0	0	0
Gordtnkvirus	0	0	0	0	0	0	0	0	0	0	0	0	0	0	0	0	0	0	0	0	0	0	0	0	0	0	0	0	0	0	0	0	0	0	0	0	0	0	0	0	0	0	0	0	0	0	0	0	0
Pepy6virus	0	0	0	0	0	0	0	0	0	0	0	0	0	0	0	0	0	0	0	0	0	0	0	0	0	0	0	0	0	0	0	0	0	0	0	0	0	0	0	0	0	0	0	0	0	0	0	0	0
Patiencevirus	0	0	0	0	0	0	0	0	0	0	0	0	0	0	0	0	0	0	0	0	0	0	0	0	0	0	0	0	0	0	0	0	0	0	0	0	0	0	0	0	0	0	0	0	0	0	0	0	0
Pamx74virus	0	0	0	0	0	0	0	0	0	0	0	0	0	0	0	0	0	0	0	0	0	0	4e-05	0	0	0	0	0	0	0	0	0	0	0	0	0	0	0	0	0	0	0	0	0	0	0	0	0	0
Pa6virus	0	0	0	0	0	0	0	0	0.00079	0	0	0.00084	0	0	0.00073	0.00017	0.00087	0.00038	0	0	0.00022	0.00022	0.00068	0	0.00012	7e-05	0.00011	4e-05	0.00015	0.00016	0.00014	0	0	0	0	0	0	0	0	0.00094	0	0	0	0	0.00126	0.00038	0	0	0
P12024virus	0	0	0	0	0	0	0	0	0	0	0	0	0	0	0	0	0	0	0	0	0	0	0	0	0	0	0	0	0	0	0	0	0	0	0	0	0	0	0	0	0	0	0	0	0	0	0	0	0
P12002virus	0	0	0	0	0	0	0	0	0	0	0	0	0	0	0	0	0	0	0	0	0	0	8e-05	0	0	0	0	0	0	0	0	0	0	0	0	0	0	0	0	0	0	0	0	0	0	0	0	0	0
Np1virus	0	0	0	0	0	0	0	0	0	0	0	0	0	0	0	0	0	0	0	0	0	0	0	0	0	0	0	0	0	0	0	0	0	0	0	0	0	0	0	0	0	0	0	0	0	0	0	0	0
Kelleziovirus	0	0	0	0	0	0	0	0	0	0	0	0	0	0	0	0	0	0	0	0	0	0	0	0	0	0	0	0	0	0	0	0	0	0	0	0	0	0	0	0	0	0	0	0	0	0	0	0	0
Jwxvirus	0	0	0	0	0	0	0	0	0	0	0	0	0	0	0	0	0	0	0	0	0	0	0	0	0	0	0	0	0	0	0	0	0	0	0	0	0	0	0	0	0	0	0	0	0	0	0	0	0
Jenstvirus	0	0	0	0	0	0	0	0	0	0	0	0	0	0	0	0	0	0	0	0	0	0	0	0	0	0	0	0	0	0	0	0	0	0	0	0	0	0	0	0	0	0	0	0	0	0	0	0	0
Harrisonvirus	0	0	0	0	0	0	0	0	0	0	0	0	0	0	0	0	0	0	0	0	0	0	0	0	0	0	0	0	0	0	0	0	0	0	0	0	0	0	0	0	0	0	0	0	0	0	0	0	0
Rer2virus	0	0	0	0	0	0	0	0	0	0	0	0	0	0	0	0	0	0	0	0	0	0	0	0	0	0	0	0	0	0	0	0	0	0	0	0	0	0	0	0	0	0	0	0	0	0	0	0	0
Gilesvirus	0	0	0	0	0	0	0	0	0	0	0	0	0	0	0	0	0	0	0	0	0	0	0	0	0	0	0	0	0	0	0	0	0	0	0	0	0	0	0	0	0	0	0	0	0	0	0	0	0
Gaiavirus	0	0	0	0	0	0	0	0	0	0	0	0	0	0	0	0	0	0	0	0	0	0	0	0	0	0	0	0	0	0	0	0	0	0	0	0	0	0	0	0	0	0	0	0	0	0	0	0	0
Eiauvirus	0	0	0	0	0	0	0	0	0	0	0	0	0	0	0	0	0	0	0	0	0	0	0	0	0	0	0	0	0	0	0	0	0	0	0	0	0	0	0	0	0	0	0	0	0	0	0	0	0
Demosthenesvirus	0	0	0	0	0	0	0	0	0	0	0	0	0	0	0	0	0	0	0	0	0	0	0	0	0	0	0	0	0	0	0	0	0	0	0	0	0	0	0	0	0	0	0	0	0	0	0	0	0
Decurrovirus	0	0	0	0	0	0	0	0	0	0	0	0	0	0	0	0	0	0	0	0	0	0	0	0	0	0	0	0	0	0	0	0	0	0	0	0	0	0	0	0	0	0	0	0	0	0	0	0	0
Bernal13virus	0	0	0	0	0	0	0	0	0	0	0	0	0	0	0	0	0	0	0	0	0	0	0	0	0	0	0	0	0	0	0	0	0	0	0	0	0	0	0	0	0	0	0	0	0	0	0	0	0
Ab18virus	0	0	0	0	0	0	0	0	0	0	0	0	0	0	0	0	0	0	0	0	0	0	0	0	0	0	0	0	0	0	0	0	0	0	0	0	0	0	0	0	0	0	0	0	0	0	0	0	0
Marvinvirus	0	0	0	0	0	0	0	0	0	0	0	0	0	0	0	0	0	0	0	0	0	0	0	0	0	0	0	0	0	0	0	0	0	0	0	0	0	0	0	0	0	0	0	0	0	0	0	0	0
Mudcatvirus	0	0	0	0	0	0	0	0	0	0	0	0	0	0	0	0	0	0	0	0	0	0	0	0	0	0	0	0	0	0	0	0	0	0	0	0	0	0	0	0	0	0	0	0	0	0	0	0	0
Sextaecvirus	0	0	0	0	0	0	0	0	0	0	0	0	0	0.00019	0	0	0.0001	0	8e-05	0	0	0	0	0	0	0	0	0	4e-05	0	0	0	0	0	0	0	0	0	0	0.00023	0	0	0	0	0	0	0	0	0
Slashvirus	0	0	0	0	0	0	0	0	0	0	0	0	0	0	0	0	0	0	0	0	0	0	0	0	0	0	0	0	0	0	0	0	0	0	0	0	0	0	0	0	0	0	0	0	0	0	0	0	0
Bignuzvirus	0	0	0	0	0	0	0	0	0	0	0	0	0	0	0	0	0	0	0	0	0	0	0	0	0	0	0	0	0	0	0	0	0	0	0	0	0	0	0	0	0	0	0	0	0	0	0	0	0
Fishburnevirus	0	0	0	0	0	0	0	0	0	0	0	0	0	0	0	0	0	0	0	0	0	0	0	0	0	0	0	0	0	0	0	0	0	0	0	0	0	0	0	0	0	0	0	0	0	0	0	0	0
Phayoncevirus	0	0	0	0	0	0	0	0	0	0	0	0	0	0	0	0	0	0	0	0	0	0	0	0	0	0	0	0	0	0	0	0	0	0	0	0	0	0	0	0	0	0	0	0	0	0	0	0	0
Wizardvirus	0	0	0	0	0	0	0	0	0	0	0	0	0	0	0	0	0	0	0	0	0	0	0	0	0	0	0	0	0	0	0	0	0	0	0	0	0	0	0	0	0	0	0	0	0	0	0	0	0
Pfr1virus	0	0	0	0	0	0	0	0	0	0	0	0	0	0	0	0	0	0	0	0	0	0	0	0	0	0	0	0	0	0	0	0	0	0	0	0	0	0	0	0	0	0	0	0	0	0	0	0	0
Hk97virus	0	0	0	0	0	0	0	0	0	0	0	0	0	0	0	0	0	0	0	0	0	0	0	0	0	0	0	0	0	0	0	0	0	0	0	0	0	0	0	0	0	0	0	0	0	0	0	0	0
Attisvirus	0	0	0	0	0	0	0	0	0	0	0	0	0	0	0	0	5e-05	0	0	0	0	0	0	0	0	0	0	0	0	0	0	0	0	0	0	0	0	0	0	0	0	0	0	0	0	0	0	0	0
Baxtervirus	0	0	0	0	0	0	0	0	0	0	0	0	0	0	0	0	0	0	0	0	0	0	0	0	0	0	0	0	0	0	0	0	0	0	0	0	0	0	0	0	0	0	0	0	0	0	0	0	0
Nymphadoravirus	0	0	0	0	0	0	0	0	0	0	0	0	0	0	0	0	0	0	0	0	0	0	0	0	0	0	0	0	0	0	0	0	0	0	0	0	0	0	0	0	0	0	0	0	0	0	0	0	0
Charlievirus	0	0	0	0	0	0	0	0	0	0	0	0	0	0	0	0	0	0	0	0	0	0	0	0	0	0	0	0	0	0	0	0	0	0	0	0	0	0	0	0	0	0	0	0	0	0	0	0	0
Buttersvirus	0	0	0	0	0	0	0	0	0	0	0	0	0	0	0	8e-05	0	0	0	0	0	0	0	0	0	0	0	0	0	0	0	0	0	0	0	0	0	0	0	0	0	0	0	0	0	0	0	0	0
Redivirus	0	0	0	0	0	0	0	0	0	0	0	0	0	0	0	0	0	0	0	0	0	0	0	0	0	0	0	0	0	0	0	0	0	0	0	0	0	0	0	0	0	0	0	0	0	0	0	0	0
Che9cvirus	0	0	0	0	0	0	0	0	0	0	0	0	0	0	0	0	0	0	0	0	0	0	0	0	0	0	0	0	0	0	0	0	0	0	0	0	0	0	0	0	0	0	0	0	0	0	0	0	0
Brujitavirus	0	0	0	0	0	0	0	0	0	0	0	0	0	0	0	0	0	0	0	0	0	0	0	0	0	0	0	0	0	0	0	0	0	0	0	0	0	0	0	0	0	0	0	0	0	0	0	0	0
Vendettavirus	0	0	0	0	0	0	0	0	0	0	0	0	0	0	0	0	0	0	0	0	0	0	0	0	0	0	0	0	0	0	0	0	0	0	0	0	0	0	0	0	0	0	0	0	0	0	0	0	0
Vegasvirus	0	0	0	0	0	0	0	0	0	0	0	0	0	0	0	0	0	0	0	0	0	0	0	0	0	0	0	0	0	0	0	0	0	0	0	0	0	0	0	0	0	0	0	0	0	0	0	0	0
Cronusvirus	0	0	0	0	0	0	0	0	0	0	0	0	0	0	0	0	0	0	0	0	0	0	0	0	0	0	0	0	0	0	0	0	0	0	0	0	0	0	0	0	0	0	0	0	0	0	0	0	0
Wildcatvirus	0	0	0	0	0	0	0	0	0	0	0	0	0	0	0	0	0	0	0	0	0	0	0	0	0	0	0	0	0	0	0	0	0	0	0	0	0	0	0	0	0	0	0	0	0	0	0	0	0
Pis4avirus	0	0	0	0	0	0	0	0	0	0	0	0	0	0	0	0	0	0	0	0	0	0	0	0	0	0	0	0	0	0	0	0	0	0	0	0	0	0	0	0	0	0	0	0	0	0	0	0	0
Bongovirus	0	0	0	0	0	0	0	0	0	0	0	0	0	0	0	0	0	0	0	0	0	0	0	5e-05	0	0	0	0	0	0	0	0	0	0	0	0	0	0	0	0	0	0	0	0	0	0	0	0	0
Camvirus	0	0	0	0	0	0	0	0	0	0	0	0	0	0	0	0	0	0	0	0	0	0	0	0	0	0	0	0	0	0	0	0	0	0	0	0	0	0	0	0	0	0	0	0	0	0	0	0	0
Likavirus	0	0	0	0	0	0	0	0	0	0	0	0	0	0	0	0	5e-05	0	0	0	0	0	0	0	0	0	0	0	0	0	0	0	0	0	0	0	0	0	0	0	0	0	0	0	0	0	0	0	0
R4virus	0	0	0	0	0	0	0	0	0	0	0	0	0	0	0	0	0	0	0	0	0	0	0	0	0	0	0	0	0	0	0	0	0	0	0	0	0	0	0	0	0	0	0	0	0	0	0	0	0
Woesvirus	0	0	0	0	0	0	0	0	0	0	0	0	0	0	0	0	0	0	0	0	0	0	0	0	0	0	0	0	0	0	0	0	0	0	0	0	0	0	0	0	0	0	0	0	0	0	0	0	0
Ydn12virus	0	0	0	0	0	0	0	0	0	0	0	0	0	0	0	0	0	0	0	0	0	0	0	0	0	0	0	0	0	0	0	0	0	0	0	0	0	0	0	0	0	0	0	0	0	0	0	0	0
Titanvirus	0	0	0	0	0	0	0	0	0	0	0	0	0	0	0	0	0	0	0	0	0	0	0	0	0	0	0	0	0	0	0	0	0	0	0	0	0	0	0	0	0	0	0	0	0	0	0	0	0
Tin2virus	0	0	0	0	0	0	0	0	0	0	0	0	0	0	0	0	0	0	0	0	0	0	0	0	0	0	0	0	0	0	0	0	0	0	0	0	0	0	0	0	0	0	0	0	0	0	0	0	0
Soupsvirus	0	0	0	0	0	0	0	0	0	0	0	0	0	0	0	0	0	0	0	0	0	0	0	0	0	0	0	0	0	0	0	0	0	0	0	0	0	0	0	0	0	0	0	0	0	0	0	0	0
Smoothievirus	0	0	0	0	0	0	0	0	0	0	0	0	0	0	0	0	0	0	0	0	0	0	0	0	0	0	0	0	0	0	0	0	0	0	0	0	0	0	0	0	0	0	0	0	0	0	0	0	0
Send513virus	0	0	0	0	0	0	0	0	0	0	0	0	0	0	0	0	0	0	0	0	0	0	0	0	0	0	0	0	0	0	0	0	0	0	0	0	0	0	0	0	0	0	0	0	0	0	0	0	0
Sitaravirus	0	0	0	0	0	0	0	0	0	0	0	0	0	0	0	0	0	0	0	0	0	0	0	0	0	0	0	0	0	0	0	0	0	0	0	0	0	0	0	0	0	0	0	0	0	0	0	0	0
Rdjlvirus	0	0	0	0	0	0	0	0	0	0	0	0	0	0	0	0	0	0	0	0	0	0	0	0	0	0	0	0	0	0	0	0	0	0	0	0	0	0	0	0	0	0	0	0	0	0	0	0	0
Bronvirus	0	0	0	0	0	0	0	0	0	0	0	0	0	0	0	0	0	0	0	0	0	0	0	0	0	0	0	0	0	0	0	0	0	0	0	0	0	0	0	0	0	0	0	0	0	0	0	0	0
Phicbkvirus	0	0	0	0	0	0	0	0	0	0	0	0	0	0	0	0.00033	0	0	0	0	0	0	0	0	0	7e-05	0	0	8e-05	0	0	0	0	0	0	0	0	0	0.00014	0	0	0	0	0.00032	0	0	0	0	0
Pbi1virus	0	0	0	0	0	0	0	0	0	0	0	0	0	0	0	0	0	0	0	0	0	0	0	0	0	0	0	0	0	0	0	0	0	0	0	0	0	0	0	0	0	0	0	0	0	0	0	0	0
P23virus	0	0	0	0	0	0	0	0	0	0	0	0	0	0	0	0	0	0	0	0	0	0	0	0	0	0	0	0	0	0	0	0	0	0	0	0	0	0	0	0	0	0	0	0	0	0	0	0	0
Omegavirus	0	0	0	0	0	0	0	0	0	0	0	0	0	0	0	0	0	0	0	0	0	0	0	0	0	0	0	0	0	0	0	0	0	0	0	0	0	0	0	0	0	0	0	0	0	0	0	0	0
Cecivirus	0	0	0	0	0	0	0	0	0	0	0	0	0	0	0	0	0	0	0	0	0	0	0	0	0	0	0	0	0	0	0	0	0	0	0	0	0	0	0	0	0	0	0	0	0	0	0	0	0
Hk578virus	0	0	0	0	0	0	0	0	0	0	0	0	0	0	0	0	0	0	0	0	3e-05	0	0	0	0	0	0	0	0	0	0	0	0	0	0	0	0	0	0	0	0	0	0	0	0	0	0	0	0
Liefievirus	0	0	0	0	0	0	0	0	0	0	0	0	0	0	0	0	0	0	0	0	0	0	0	0	0	0	0	0	0	0	0	0	0	0	0	0	0	0	0	0	0	0	0	0	0	0	0	0	0
D3virus	0	0	0	0	0	0	0	0	0	0	0	0	0	0	0	0	0	0	0	0	0	0	0	0	0	0	0	0	0	0	0	0	0	0	0	0	0	0	0	0	0	0	0	0	0	0	0	0	0
D3112virus	0	0	0	0	0	0	0	0	0	0	0	0	0	0	0	0	0	0	0	0	0	0	0	0	0	0	0	0	0	0	0	0	0	0	0	0	0	0	0	0	0	0	0	0	0	0	0	0	0
Corndogvirus	0	0	0	0	0	0	0	0	0	0	0	0	0	0	0	0	0	0	0	0	0	0	0	0	0	0	0	0	0	0	0	0	0	0	0	0	0	0	0	0	0	0	0	0	0	0	0	0	0
Cjw1virus	0	0	0	0	0	0	0	0	0	0	0	0	0	0	0	0	0	0	0	0	0	0	0	0	0	0	0	0	0	0	0	0	0	0	0	0	0	0	0	0	0	0	0	0	0	0	0	0	0
Chivirus	0	0	0	0	0	0	0	0	0	0	0	0	0	0	0	0	0	0	0	0	0	0	0.00168	0	0	0	0	0	4e-05	0	0	0	0	0	0	0	0	0	0	0	0	0	0	0	0	0	0	0	0
E125virus	0	0	0.00274	0.00312	0	0	0.00186	0	0.00079	0	0	0	0.0003	0	0.00059	0	0	0	0	0	0	0	0	0	0	0	6e-05	0	0	0.00077	0	0	0	0	0	0	0.00041	0	0	0	0	0.00044	0	0	0.00042	0	0	0.00017	0
Barnyardvirus	0	0	0	0	0	0	0	0	0	0	0	0	0	0	0	0	5e-05	0	0	0	0	0	0	0	0	0	0	0	0	0	0	0	0	0	0	0	0.00021	0	0	0	0	0	0	0	0	0	0	0	0
Andromedavirus	0	0	0	0	0	0	0	0	0	0	0	0	0	0	0	0	0	0	0	0	0	0	0	0	0	0	0	0	0	0	0	0	0	0	0	0	0	0	0	0	0	0	0	0	0	0	0	0	0
Biseptimavirus	0	0	0	0	0	0	0	0	0	0	0	0	0	0	0	0	0	0	0	0	0	0	0	0	0	0	0	0	0	0	0	0	0	0	0	0	0	0	0	0	0	0	0	0	0	0	0	0	0
Triavirus	0	0	0	0	0	0	0	0	0	0	0	0	0	0	0	0	0	0	0	0	0	0	0	0	0	0	0	0	0	0	0	0	0	0	0	0	0	0	0	0	0	0	0	0	0	0	0	0	0
Yuavirus	0	0	0	0	0	0	0	0	0	0	0	0	0	0	0	0	0	0	0	0	0	0	0	0	0	0	0	0	0	0	0	0	0	0	0	0	0	0	0	0	0	0	0	0	0	0	0	0	0
Spbetavirus	0	0	0	0	0	0	0	0	0	0	0	0	0	0	0	0	0	0	0	0	0	0	0	0	0	0	0	0	0	0	0	0	0	0	0	0	0	0	0	0	0	0	0	0	0	0	0	0	0
Phic31virus	0	0	0	0	0	0	0	0	0	0	0	0	0	0	0	0	0	0	0	0	0	0	0	0	0	0	0	0	0	0	0	0	0	0	0	0	0	0	0	0	0	0	0	0	0	0	0	0	0
N15virus	0	0	0	0	0	0	0	0	0	0	0	0	0	0	0	0	0	0	0	0	0	0	0	0	0	0	0	0	0	0	0	0	0	0	0	0	0	0	0	0	0	0	0	0	0	0	0	0	0
T5virus	0	0	0	0	0	0	0	0	0	0	0	0	0	0	0	0	0	0	0	0	0	0	0	0	0	0	0	0	0	0	0	0	0	0	0	0	0	0	0	0	0	0	0	0	0	0	0	0	0
Lambdavirus	0	0	0	0	0	0	0	0	0	0	0	0	0	0	0	0	0	0	0	0	0	0	0	0	0	0	0	0	0	0	0	0	0	0	0	0	0	0	0	0	0	0	0	0	0	0	0	0	0
L5virus	0	0	0	0	0	0	0	0	0	0	0	0	0	0	0	0	0	0	0	0	0	0	0	0	0	0	0	0	0	0	0	0	0	0	0	0	0	0	0	0	0	0	0	0	0	0	0	0	0
Jerseyvirus	0	0	0	0	0	0	0	0	0	0	0	0	0	0	0	0	0	0	0	0	0	0	0	0	0	0	0	0	0	0	0	0	0	0	0	0	0	0	0	0	0	0	0	0	0	0	0	0	0
K1gvirus	0	0	0	0	0	0	0	0	0	0	0	0	0	0	0	0	0	0	0	0	0	0	0	0	0	0	0	0	0	0	0	0	0	0	0	0	0	0	0	0	0	0	0	0	0	0	0	0	0
Sp31virus	0	0	0	0	0	0	0	0	0	0	0	0	0	0	0	0	0	0	0	0	0	0	0	0	0	0	0	0	0	0	0	0	0	0	0	0	0	0	0	0	0	0	0	0	0	0	0	0	0
C2virus	0	0	0	0	0	0	0	0	0	0	0	0	0	0	0	0	0	0	0	0	0	0	0	0	0	0	0	0	0	0	0	0	0	0	0	0	0	0.00016	0.00014	0	0	0	0	0	0	0	0	0	0
Seuratvirus	0	0	0	0	0	0	0	0	0	0	0	0	0	0	0	0	0	0	0	0	0	0	0	0	0	0	0	0	0	0	0	0	0	0	0	0	0	0	0	0	0	0	0	0	0	0	0	0	0
Septima3virus	0	0	0	0	0	0	0	0	0	0	0	0	0	0	0	0	0	0	0	0	0	0	0	0	0	0	0	0	0	0	0	0	0	0	0	0	0	0	0	0	0	0	0	0	0	0	0	0	0
Psavirus	0	0	0	0	0	0	0	0	0	0	0	0	0	0	0	0	0	0	0	0	0	0	0	0	0	0	0	0	0	0	0	0	0	0	0	0	0	0	0	0	0	0	0	0	0	0	0	0	0
P70virus	0	0	0	0	0	0	0	0	0	0	0	0	0	0	0	0	0	0	0	0	0	0	0	0	0	0	0	0	0	0	0	0	0	0	0	0	0	0	0	0	0	0	0	0	0	0	0	0	0
Nonagvirus	0	0	0	0	0	0	0	0	0	0	0	0	0	0	0	0	0	0	0	0	0	0	0	0	0	0	0	0	0	0	0	0	0	0	0	0	0	0	0	0	0	0	0	0	0	0	0	0	0
Ff47virus	0	0	0	0	0	0	0	0	0	0	0	0	0	0	0	0	0	0	0	0	0	0	0	0	0	0	0	0	0	0	0	0	0	0	0	0	0	0	0	0	0	0	0	0	0	0	0	0	0
Cbastvirus	0	0	0	0	0.00823	0	0	0	0	0	0.00671	0	0	0	0	0	0	0	0	0	0.00095	0	0	0	0	0	0	0	0	0	0	0	0	0	0	0	0	0	0	0	0	0	0	0	0	0	0	0	0
Cba181virus	0	0	0	0	0	0	0	0	0	0	0	0	0	0	0	0	0	0	0	0	0	0	0	0	0	0	0	0	0	0	0	0	0	0	0	0	0	0	0	0	0	0	0	0	0	0	0	0	0
C5virus	0	0	0	0	0	0	0	0.00031	0	0	0	0	0.0003	0	0	0	0	0	0	0	0	0	0	0	0	0	0	0	0	0	0	0	0	0	0	0	0	0.00016	0	0.00023	0	0	0	0	0	0	0	0	0
T1virus	0	0	0	0	0	0	0	0	0	0	0	0	0	0	0	0	0	0	0	0	3e-05	0	0	0	0	0	0	0	0	0	0	0	0	0	0	0	0	0	0	0	0	0	0	0	0	0	0	0	0
Kp36virus	0	0	0	0	0	0	0	0	0	0	0	0	0	0	0	0	0	0	0	0	0	0	0	0	0	0	0	0	0	0	0	0	0	0	0	0	0	0	0	0	0	0	0	0	0	0	0	0.00017	0
Rtpvirus	0	0	0	0	0	0	0	0	0	0	0	0	0	0	0	0	0	0	0	0	0	0	0	0	0	0	0	0	0	0	0	0	0	0	0	0	0	0	0	0	0	0	0	0	0	0	0	0	0
Tlsvirus	0	0	0	0	0	0	0	0	0	0	0	0	0	0	0	0	0	0	0	0	0	0	0	0	0	0	0	0	0	0	0	0	0	0	0	0	0	0	0	0	0	0	0	0	0	0	0	0	0
Rogue1virus	0	0	0.00068	0	0	0	0	0	0	0	0	0	0	0	0	0	0	6e-05	0	0	6e-05	0	0	0	0	0	0	0	4e-05	4e-05	7e-05	0	0	0	0	0	0	0	0	0	0	0	0	0.00032	0	0	0	0	0
Ssp2virus	0	0	0	0	0	0	0	0	0	0	0	0	0	0	0	0	0	0	0	0	0	0	0	0	0	0	0	0	0	0	0	0	0	0	0	0	0	0	0	0	0	0	0	0	0	0	0	0	0
Xp10virus	0	0	0	0	0	0	0	0	0	0	0	0	0	0	0	0	0	0	0	0	0	0	0	0	0	0	0	0	0	0	0	0	0	0	0	0	0	0	0	0	0	0	0	0	0	0	0	0	0
Wbetavirus	0	0	0	0	0	0	0	0	0	0	0	0	0	0	0	0	0	0	0	0	0	0	0	0	0	0	0	0	0	0	0	0	0	0	0	0	0	0	0	0	0	0	0	0	0	0	0	0	0
Tp21virus	0	0	0	0	0	0	0	0	0	0	0	0	0	0	0	0	0	0	0	0	0	0	0	0	0	0	0	0	0	0	0	0	0	0	0	0	0	0	0	0	0	0	0	0	0	0	0	0	0
Tm4virus	0	0	0	0	0	0	0	0	0	0	0	0	0	0	0	0	0	0	0	0	0	0	0	0	0	0	0	0	0	0	0	0	0	0	0	0	0	0	0	0	0	0	0	0	0	0	0	0	0
Sk1virus	0	0	0	0	0	0	0	0	0	0	0	0	0	0	0	0	0	0	0	0	0	0	0	0	0	0	0	0	0	0	0	0	0	0	0	0	0	0	0	0	0	0	0	0	0	0	0	0	0
Sfi21dt1virus	0	0	0	0	0	0	0	0	0	0	0	0	0	0	0	0	0	0	0	0	0	0	0	0	0	0	0	2e-05	0	0	0	0	0	0	0	0	0	0	0	0	0	0	0	0	0	0	0	0	0
Sfi11virus	0	0	0	0	0	0	0	0	0	0	0	0	0	0	0	0	0	0	0	0	0	0	0	0	0	0	0	0	0.00015	4e-05	0	0	0	0	0	0	0	0	0	0	0	0	0	0	0	0	0	0	0
Sap6virus	0	0	0	0	0	0	0	0	0	0	0	0	0	0	0	0	0	0	0	0	0	0	0	0	0	0	0	0	0	0	0	0	0	0	0	0	0	0	0	0	0	0	0	0	0	0	0	0	0
Phijl1virus	0	0	0	0	0	0	0	0	0	0	0	0	0	0	0	0	0	0	0	0	0	0	0	0	0	0	0	0	0	0	0	0	0	0	0	0	0	0	0	0	0	0	0	0	0	0	0	0	0
Phifelvirus	0	0	0	0	0	0	0	0	0	0	0	0	0	0	0	0	0	0.00051	0	0	0	0	0	0	0	0.00146	0	0	0	0	0	0.00081	0	0	0	0	0	0	0	0	0.00024	0	0	0	0	0	0	0	0
Phietavirus	0.00216	0	0	0	0	0	0	0	0	0	0	0	0	0.00019	0	0.00017	0.00015	0	0	0	0	4e-05	0.00016	0	0	7e-05	0	0	0.00034	0.00069	0	0	0	0	0	0	0	0	0	0	0	0	0	0	0	0	0	0	0
Una961virus	0	0	0	0	0	0	0	0	0	0	0	0	0.0003	0	0	0	0	0	0	0	0	0	0	0	0	0	0	0	0	0	0	0	0	0	0	0	0	0	0	0	0	0	0	0	0	0	0	0	0
P22virus	0	0	0	0	0	0	0	0	0	0	0	0	0	0	0	0	0	0	0	0	0	0	0	0	0	0	0	0	0	0	0	0	0	0	0	0	0	0	0	0	0	0	0	0	0	0	0	0	0
Prtbvirus	0	0	0	0	0	0	0	0	0	0	0	0	0	0	0	0	0	0	0	0	0	0	0	0	0	0	0	0	0	0	0	0	0	0	0	0	0	0	0	0	0	0	0	0	0	0	0	0	0
Luz7virus	0	0	0	0	0	0	0	0	0	0	0	0	0	0	0	0	0	0	0	0	0	0	0	0	0	0	0	0	0	0	0	0	0	0	0	0	0	0	0	0	0	0	0	0	0	0	0	0	0
Kpp25virus	0	0	0	0	0	0	0	0	0	0	0	0	0	0	0	0	0	0	0	0	0	0	0	0	0	0	0	0	0	0	0	0	0	0	0	0	0	0	0	0	0	0	0	0	0	0	0	0	0
Kf1virus	0	0	0	0	0	0	0	0	0	0	0	0	0	0	0	0	0	0	0	0	0	0	0	0	0	0	0	0	0	0	0	0	0	0	0	0	0	0	0	0	0	0	0	0	0	0	0	0	0
Ea92virus	0	0	0	0	0	0	0	0	0	0	0	0	0	0	0	0	0	0	0	0	0	0	0	0	0	0	0	0	0	0	0	0	0	0	0	0	0	0	0	0	0	0	0	0	0	0	0	0	0
Nona33virus	0	0	0	0	0	0	0	0	0	0	0	0	0	0	0	0	0	0	0	0	0	0	0	0	0	0	0	0	0	0	0	0	0	0	0	0	0	0	0	0	0	0	0	0	0	0	0	0	0
Pocjvirus	0	0	0	0	0	0	0	0	0	0	0	0	0	0	0	0	0	0	0	0	0	0	0	0	0	0	0	0	0	0	0	0	0	0	0	0	0	0	0	0	0	0	0	0	0	0	0	0	0
Tl2011virus	0	0	0	0	0	0	0	0	0	0	0	0	0	0	0	0	0	0	0	0	0	0	0	0	0	0	0	0	0	0	0	0	0	0	0	0	0	0	0	0	0	0	0	0	0	0	0	0	0
Vp5virus	0	0	0	0	0	0	0	0	0	0	0	0	0	0	0	0	0	0	0	0	0	0	0	0	0	0	0	0	0	0	0	0	0	0	0	0	0	0	0	0	0	0	0	0	0	0	0	0	0
Pagevirus	0	0	0	0	0	0	0	0	0	0	0	0	0	0	0	0	0	0	0	0	0	0	0	0	0	0	0	0	0	0	0	0	0	0	0	0	0	0	0	0	0	0	0	0	0	0	0	0	0
Nonanavirus	0	0	0	0	0	0	0	0	0	0	0	0	0	0	0	0	0	0	0	0	0	0	0	0	0	0	0	0	0	0	0	0	0	0	0	0	0	0	0	0	0	0	0	0	0	0	0	0	0
Lit1virus	0	0	0	0	0	0	0	0	0	0	0	0	0	0	0	0	0	0	0	0	0	0	0	0	0	0	0	0	0	0	0	0	0	0	0	0	0	0	0	0	0	0	0	0	0	0	0	0	0
G7cvirus	0	0	0	0	0	0	0	0	0	0	0	0	0	0	0	0	0	0	0	0	0	0	0	0	0	0	0	0	0	0	0	0	0	0	0	0	0	0	0	0	0	0	0	0	0	0	0	0	0
F116virus	0	0	0	0	0	0	0	0	0	0	0	0	0	0	0	0	0	0	0	0	0	0	0	0	0	0	0	0	0	0	0	0	0	0	0	0	0	0	0	0	0	0	0	0	0	0	0	0	0
Bcep22virus	0	0	0	0	0	0	0	0	0	0	0	0	0	0	0	0	0	0	0	0	0	0	0	0	0	0	0	0	0	0	0	0	0	0	0	0	0	0	0	0	0	0	0	0	0	0	0	0	0
Phieco32virus	0	0	0	0	0	0	0	0	0	0	0	0	0	0	0	0	0	0	0	0	0	0	0	0	0	0	0	0	0	0	0	0	0	0	0	0	0	0	0	0	0	0	0	0	0	0	0	0	0
Luz24virus	0	0	0	0	0	0	0	0	0	0	0	0	0	0	0	0	0	0	0	0	0	0	0	0	0	0	0	0	0	0	0	0	0	0	0	0	0	0	0	0	0	0	0	0	0	0	0	0	0
Epsilon15virus	0	0	0	0	0	0	0	0	0	0	0	0	0	0	0	0	0	0	0	0	0	0	0	0	0	0	0	0	0	0	0	0	0	0	0	0	0	0	0	0	0	0	0	0	0	0	0	0	0
Bpp1virus	0	0	0	0	0	0	0	0	0	0	0	0	0	0	0	0	0	0	0	0	0	0	0	0	0	0	0	0	0	0	0	0	0	0	0	0	0	0	0	0	0	0	0	0	0	0	0	0	0
Phi29virus	0	0	0	0	0	0	0	0	0	0	0	0	0	0	0	0	0	0	0	0	0	0	0	0	0	0	0	0	0	0	0	0	0	0	0	0	0	0	0	0	0	0	0	0	0	0	0	0	0
P68virus	0	0	0	0	0	0	0	0	0	0	0	0	0	0	0	0	0	0	0	0	0	0	0	0	0	0	0	0	0	0	0	0	0	0	0	0	0	0	0	0	0	0	0	0	0	0	0	0	0
Cp1virus	0	0	0	0	0	0	0	0	0	0	0	0	0	0	0	0	0	0	0	0	0	0	0	0	0	0	0	0	0	0	0	0	0	0	0	0	0	0	0	0	0	0	0	0	0	0	0	0	0
T7virus	0	0	0	0	0	0	0	0	0	0	0	0	0	0	0.00015	0	0	0	0	0.00034	0	0	0.00012	0	0	0	0	0	0	0	0	0	0.0004	0	0	0	0	0	0	0	0	0	0	0	0	0	0	0	0
Phikmvvirus	0	0	0	0	0	0	0	0	0	0	0	0	0	0	0	0	0	0	0	0	0	0	0	0	0	0	0	0	0	0	0	0	0	0	0	0	0	0	0	0	0	0	0	0	0	0	0	0	0
Sp6virus	0	0	0	0	0	0	0	0	0	0	0	0	0	0	0	0	0	0	0	0	0	0	0	0	0	0	0	0	0	0	0	0	0	0	0	0	0	0	0	0	0	0	0	0	0	0	0	0	0
Kp34virus	0	0	0	0	0	0	0	0	0	0	0	0	0	0	0	0	0	0	0	0	0	0	0	0	0	0	0	0	0	0	0	0	0	0	0	0	0	0	0	0	0	0	0	0	0	0	0	0	0
Fri1virus	0	0	0	0	0	0	0	0	0	0	0	0	0	0	0	0	0	0	0	0	0	0	0	0	0	0	0	0	0	0	0	0	0	0	0	0	0	0	0	0	0	0	0	0	0	0	0	0	0
Kp32virus	0	0	0	0	0	0	0	0	0	0	0	0	0	0	0	0	0	0	0	0	0	0	0	0	0	0	0	0	0	0	0	0	0	0	0	0	0	0	0	0	0	0	0	0	0	0	0	0	0
Pradovirus	0	0	0	0	0	0	0	0	0	0	0	0	0	0	0	0	0	0	0	0	0	0	0	0	0	0	0	0	0	0	0	0	0	0	0	0	0	0	0	0	0	0	0	0	0	0	0	0	0
N4virus	0	0	0	0	0.04241	0.00224	0	0.00124	0	0.00084	0	0.00105	0	0	0	0	0.00233	0.00133	0.00053	0	0.00441	0	0	0.00076	0	0	0	0.00034	0	0	0.00193	0	0	0	0	0	0	0	0	0	0	0	0	0	0	0	0	0	0
Ag3virus	0	0	0	0	0	0	0	0	0	0	0	0	0	0	0	0	0	0	0	0	0	0	0	0	0	0	0	0	0	0	0	0	0	0	0	0	0	0	0	0	0	0	0	0	0	0	0	0	0
Limestonevirus	0	0	0	0	0.00032	0	0	0	0	0	0	0	0	0	0	0	0	0	0	0	0	0	0	0	0	0	0	0	0	0	0	0	0	0	0	0	0	0	0	0	0	0	0	0	0	0	0	0	0
Vi1virus	0	0	0	0	0	0	0	0	0	0	0	0	0	0	0	0	0	0	0	0	0	0	0	0	0	0	0	0	0	0	0	0	0	0	0	0	0	0	0	0	0	0	0	0	0	0	0	0	0
Cba120virus	0.0083	0	0.00651	0.00763	0	0	0	0.00496	0	0	0.00336	0	0.00311	0	0	0	0	0	0	0	0	0	0.00364	0	0	0	0	0	0	0	0.00322	0	0	0	0	0	0	0	0	0	0	0.00823	0	0	0	0	0	0	0
Betanudivirus	0.00685	0.00428	0.00445	0.00069	0.00222	0.00336	0.00297	0.00372	0.00754	0.01466	0.00129	0.03007	0.00222	0.00612	0.00689	0.00224	0.01064	0.00669	0.00547	0.00257	0.00177	0.00244	0.0036	0.00283	0.00134	0.00305	0.00243	0.00065	0.0017	0.0019	0.00186	0.00378	0.00475	0	0.00329	0.00435	0.00413	0.00325	0.0027	0.00703	0.00339	0.00111	0.00216	0.00195	0.00401	0.00133	0.0137	0.00669	0.0031
Alphanudivirus	0.00036	0.00678	0.00034	0	0.00095	0.00037	0.0026	0.00124	0.00119	0.00168	0.00077	0.004	0.00074	0.00085	0.00176	0.00224	0.00073	0.00044	0.00099	0.00172	0.00041	0.00035	0.00012	0.0002	0.00134	0.00258	0.00378	2e-05	0.00132	0.0004	0.00072	0.00054	0.00119	0	0.00194	0.00109	0.00103	0.0013	0.00142	0	0.00024	0.002	0.00048	0.00065	0.00211	0.00076	0	0.00069	0.00144
Betapapillomavirus	0.00613	0.005	0.00342	0.00555	0.00317	0.00447	0.00742	0.00434	0.00397	0.00628	0.00207	0.00357	0.00133	0.00122	0.00117	0.00025	0.00029	0.00069	0.00053	0.00635	0.00048	0	0.00104	0.0005	0.00085	0.00033	0.00045	0.00011	0.00019	0.00032	0.00093	0.00324	0.00237	0	0.00116	0.00181	0.00124	0.00341	0.00214	0.00117	0.00242	0.00156	0.00264	0.00179	0.00169	0.00152	0.00457	0.00189	0.00248
Gammapapillomavirus	0.00072	0	0.00103	0.00035	0.00063	0	0.00037	0	0	0.00042	0.00026	0.00126	0.0003	0.00028	0	8e-05	0.0001	0.00019	0	0.00086	0.0001	6e-05	0.00016	5e-05	0.00012	0	0.00011	0	0.00011	0	0	0.00027	0.00198	0	0.00077	0.00018	0	0.00016	0.00014	0.00047	0.00048	0.00044	0.00072	0.00049	0.00042	0	0	0.00034	0.00083
Lambdapapillomavirus	0.00036	0	0.00034	0	0.00032	0	0	0	0	0	0	0	0	0	0	0	0	0	0	0	0	0	0	0	0	0	0	0	0	0	7e-05	0	0	0	0	0	0	0	0	0	0	0	0	0	0	0	0	0	0
Alphapapillomavirus	0.00036	0	0	0	0.00032	0	0.00037	0.00093	0	0.00042	0	0.00126	0.00015	0.00038	0.00029	0	0	0.00032	0	0.00017	3e-05	0	0.00016	0.00025	0	0	0.00011	0	0	8e-05	7e-05	0	0	0	0	0.00127	0	0.00049	0	0.00047	0.00121	0	0.00024	0.00016	0	0	0	0.00017	0
Upsilonpapillomavirus	0	0	0	0	0	0	0	0	0	0	0	0	0	0	0.00015	0	0	0	0	0	3e-05	0	4e-05	0	0	0	0	0	0	0	0	0	0	0	0	0	0	0	0	0	0	0	0	0	0	0	0	0	0
Treiskappapapillomavirus	0	0	0	0	0	0	0	0	0	0	0	0	0	0	0	0	0	0	0	0	0	0	0	0	0	0	0	0	0	0	0	0	0	0	0	0	0	0	0	0	0	0	0	0	0	0	0	0	0
Omegapapillomavirus	0	0	0	0	0	0	0	0	0	0	0	0	0	0	0	0	0	0	0	0	0	0	0	0	0	0	0	0	0	0	0	0	0	0	0	0	0	0	0	0	0	0	0	0	0	0.00019	0	0	0
Dyothetapapillomavirus	0	0	0	0	0	0	0	0	0	0	0	0	0	0	0	0	0	0	0	0	0	0	0	0	0	0	0	0	0	0	0	0	0	0	0	0	0	0	0	0	0	0	0	0	0	0	0	0	0
Dyokappapapillomavirus	0	0	0	0	0	0	0	0	0	0	0	0	0	0	0	0	0	0	0	0	0	0	0	0	0	0	0	0	0	0	0	0	0	0	0	0	0	0	0	0	0	0	0	0	0	0	0	0	0
Dyolambdapapillomavirus	0	0	0	0	0	0	0	0	0	0	0	0	0	0	0	0	0	0	0	0	0	0	0	0	0	0	0	0	0	0	0	0	0	0	0	0	0	0	0	0	0	0	0	0	0	0	0	0	0
Dyomupapillomavirus	0	0	0	0	0	0	0	0	0	0	0	0	0	0	0	0	0	0	0	0	0	0	0	0	0	0	0	0	0	0	0	0	0	0	0	0	0	0	0	0	0	0	0	0	0	0	0	0	0
Dyonupapillomavirus	0	0	0	0	0	0	0	0	0	0	0	0	0	0	0	0	0	0	0	0	0	0	0	0	0	0	0	0	0	0	0	0	0	0	0	0	0	0	0	0	0	0	0	0	0	0	0	0	0
Dyoomikronpapillomavirus	0	0	0	0	0	0	0	0	0	0	0	0	0	0	0	0	0	0	0	0	0	0	0	0	0	0	0	0	0	0	0	0	0	0	0	0	0	0	0	0	0	0	0	0	0	0	0	0	0
Dyopipapillomavirus	0	0	0	0	0	0	0	0	0	0	0	0	0	0	0	0	0	0	0	0	0	0	0	0	0	0	0	0	0	0	0	0	0	0	0	0	0	0	0	0	0	0	0	0	0	0	0	0	0
Dyorhopapillomavirus	0	0	0	0	0	0	0	0	0	0	0	0	0	0	0	0	0	0	0	0	0	0	0	0	0	0	0	0	0	0	0	0	0	0	0	0	0	0	0	0	0	0	0	0	0	0	0	0	0
Dyosigmapapillomavirus	0	0	0	0	0	0	0	0	0	0	0	0	0	0	0	0	0	0	0	0	0	0	0	0	0	0	0	0	0	0	0	0	0	0	0	0	0	0	0	0	0	0	0	0	0	0	0	0	0
Dyoxipapillomavirus	0	0	0	0	0	0	0	0	0	0	0	0	0	0	0	0	0	0	0	0	0	0	0	0	0	0	0	0	0	0	0	0	0	0	0	0	0	0	0	0	0	0	0	0	0	0	0	0	0
Dyochipapillomavirus	0	0	0	0	0	0	0	0	0	0	0	0	0	0	0	0	0	0	0	0	0	0	0	0	0	0	0	0	0	0	0	0	0	0	0	0	0	0	0	0	0	0	0	0	0	0	0	0	0
Dyoomegapapillomavirus	0	0	0	0	0	0	0	0	0	0	0	0	0	0	0	0	0	0	0	0	0	0	0	0	0	0	0	0	0	0	0	0	0	0	0	0	0	0	0	0	0	0	0	0	0	0	0	0	0
Dyopsipapillomavirus	0	0	0	0	0	0	0	0	0	0	0	0	0	0	0	0	0	0	0	0	0	0	0	0	0	0	0	0	0	0	0	0	0	0	0	0	0	0	0	0	0	0	0	0	0	0	0	0	0
Treisdeltapapillomavirus	0	0	0	0	0	0	0	0	0	0	0	0	0	0	0	0	0	0	0	0	0	0	0	0	0	0	0	0	0	0	0	0	0	0	0	0	0	0	0	0	0	0	0	0	0	0	0	0	0
Treisepsilonpapillomavirus	0	0	0	0	0	0	0	0	0	0	0	0	0	0	0	0	0	0	0	0	0	0	0	0	0	0	0	0	0	0	0	0	0	0	0	0	0	0	0	0	0	0	0	0	0	0	0	0	0
Treisetapapillomavirus	0	0	0	0	0	0	0	0	0	0	0	0	0	0	0	0	0	0	0	0	0	0	0	0	0	0	0	0	0	0	0	0	0	0	0	0	0	0	0	0	0	0	0	0	0	0	0	0	0
Treiszetapapillomavirus	0	0	0	0	0	0	0	0	0	0	0	0	0	0	0	0	0	0	0	0	0	0	0	0	0	0	0	0	0	0	0	0	0	0	0	0	0	0	0	0	0	0	0	0	0	0	0	0	0
Dyotaupapillomavirus	0	0	0	0	0	0	0	0	0	0	0	0	0	0	0	0	0	0	0	0	0	0	0	0	0	0	0	0	0	0	0	0	0	0	0	0	0	0	0	0	0	0	0	0	0	0	0	0	0
Dyoupsilonpapillomavirus	0	0	0	0	0	0	0	0	0	0	0	0	0	0	0	0	0	0	0	0	0	0	0	0	0	0	0	0	0	0	0	0	0	0	0	0	0	0	0	0	0	0	0	0	0	0	0	0	0
Deltapapillomavirus	0	0	0	0	0	0	0	0	0	0	0	0	0	0	0	0	0	0	0	0	0	0	0	0	0	0	0	0	0	0	0	0	0	0	0	0	0	0	0	0	0	0	0	0	0	0	0	0	0
Nupapillomavirus	0	0	0	0	0	0	0	0	0	0	0	0	0	0	0	0	0	0	0	0	0	0	0	0	0	0	0	0	0	0	0	0	0	0	0	0	0	0	0	0	0	0	0	0	0	0	0	0	0
Iotapapillomavirus	0	0	0	0	0	0	0	0	0	0	0	0	0	0	0	0	0	0	0	0	0	0	0	0	0	0	0	0	0	0	0	0	0	0	0	0	0	0	0	0	0	0	0	0	0	0	0	0	0
Kappapapillomavirus	0	0	0	0	0	0	0	0	0	0	0	0	0	0	0	0	0	0	0	0	0	0	0	0	0	0	0	0	0	0	0	0	0	0	0	0	0	0	0	0	0	0	0	0	0	0	0	0	0
Etapapillomavirus	0	0	0	0	0	0	0	0	0	0	0	0	0	0	0	0	0	0	0	0	0	0	0	0	0	0	0	0	0	0	0	0	0	0	0	0	0	0	0	0	0	0	0	0	0	0	0	0	0
Epsilonpapillomavirus	0	0	0	0	0	0	0	0	0	0	0	0	0	0	0	0	0	0	0	0	0	0	0	0	0	0	0	0	0	0	0	0	0	0	0	0	0	0	0	0	0	0	0	0	0	0	0	0	0
Omikronpapillomavirus	0	0	0	0	0	0	0	0	0	0	0	0	0	0	0	0	0	0	0	0	0	0	0	0	0	0	0	0	0	0	0	0	0	0	0	0	0	0	0	0	0	0	0	0	0	0	0	0	0
Zetapapillomavirus	0	0	0	0	0	0	0	0	0	0	0	0	0	0	0	0	0	0	0	0	0	0	0	0	0	0	0	0	0	0	0	0	0	0	0	0	0	0	0	0	0	0	0	0	0	0	0	0	0
Xipapillomavirus	0	0	0	0	0	0	0	0	0	0	0	0	0	0	0	0	0	0	0	0	0	0	0	0	0	0	0	0	0	0	0	0	0	0	0	0	0	0	0	0	0	0	0	0	0	0	0	0	0
Mupapillomavirus	0	0	0	0	0	0	0	0	0	0	0	0	0	0	0	0	0	0	0	0	0	0	0	0	0	0	0	0	0	0	0	0	0	0	0	0	0	0	0	0	0	0	0	0	0	0	0	0	0
Pipapillomavirus	0	0	0	0	0	0	0	0	0	0	0	0	0	0	0	0	0	0	0	0	0	0	0	0	0	0	0	0	0	0	0	0	0	0	0	0	0	0	0	0	0	0	0	0	0	0	0	0	0
Thetapapillomavirus	0	0	0	0	0	0	0	0	0	0	0	0	0	0	0	0	0	0	0	0	0	0	0	0	0	0	0	0	0	0	0	0	0	0	0	0	0	0	0	0	0	0	0	0	0	0	0	0	0
Rhopapillomavirus	0	0	0	0	0	0	0.00037	0	0	0	0	0	0	0	0	0	0	0	0	0	3e-05	0	0	0	0	0	0	0	0	0	0	0	0	0	0	0	0	0	0	0	0	0	0	0	0	0	0	0	0
Taupapillomavirus	0	0	0	0	0	0	0	0	0	0	0	0	0	0	0	0	0	0	0	0	0	0	0	0	0	0	0	0	0	0	0	0	0	0	0	0	0	0	0	0	0	0	0	0	0	0	0	0	0
Chipapillomavirus	0	0	0	0	0	0	0	0	0	0	0	0	0	0	0	0	0	0	0	0	0	0	0	0	0	0	0	0	0	0	0	0	0	0	0	0	0	0	0	0	0	0	0	0	0	0	0	0	0
Phipapillomavirus	0	0	0	0	0	0	0	0	0	0	0	0	0	0	0	0	0	6e-05	0	0	0	0	0	0	0	0	0	0	0	0	0	0	0	0	0	0	0	0	0	0	0	0	0	0	0	0	0	0.00017	0
Dyozetapapillomavirus	0	0	0	0	0	0	0	0	0	0	0	0	0	0	0	0	0	0	0	0	0	0	0	0	0	0	0	0	0	0	0	0	0	0	0	0	0	0	0	0	0	0	0	0	0	0	0	0	0
Dyoiotapapillomavirus	0	0	0	0	0	0	0	0	0	0	0	0	0	0	0	0	0	0	0	0	0	0	0	0	0	0	0	0	0	0	0	0	0	0	0	0	0	0	0	0	0	0	0	0	0	0	0	0	0
Sigmapapillomavirus	0	0	0	0	0	0	0	0	0	0	0	0	0	0	0	0	0	0	0	0	0	0	0	0	0	0	0	0	0	0	0	0	0	0	0	0	0	0	0	0	0	0	0	0	0	0	0	0	0
Dyoetapapillomavirus	0	0	0	0	0	0	0	0	0	0	0	0	0	0	0	0	0	0	0	0	0	0	0	0	0	0	0	0	0	0	0	0	0	0	0	0	0	0	0	0	0	0	0	0	0	0	0	0	0
Dyoepsilonpapillomavirus	0	0	0	0	0	0	0	0	0	0	0	0	0	0	0	0	0	0	0	0	0	0	0	0	0	0	0	0	0	0	0	0	0	0	0	0	0	0	0	0	0	0	0	0	0	0	0	0	0
Psipapillomavirus	0	0	0	0	0	0.00037	0	0	0	0	0	0	0	0	0	0	0	0	0	0	0	0	0	0	0	0	0	0	0	0	0	0	0	0	0	0	0	0	0	0	0	0	0	0	0	0	0	0	0
Dyodeltapapillomavirus	0	0	0	0	0	0	0	0	0	0	0	0	0	0	0	0	0	0	0	0	0	0	0	0	0	0	0	0	0	0	0	0	0	0	0	0	0	0	0	0	0	0	0	0	0	0	0	0	0
Alefpapillomavirus	0	0	0	0	0	0	0	0	0.00119	0	0	0	0	0	0.00073	0.00033	0.0001	0	0	0	0.00349	2e-05	0	0	0	0	0	0	8e-05	8e-05	0	0	0	0	0	0	0	0	0	0	0	0.00067	0	0	0	0	0	0	0
Whispovirus	0.00757	0.00571	0.0024	0.00763	0.01519	0.01491	0.00668	0.00341	0.00595	0.00712	0.00387	0.00105	0.00208	0.00226	0.0022	0.00199	0.00282	0.00392	0.0003	0.00275	0.0025	0.00316	0.00152	0.00126	0.00146	0.00119	0.0022	0.00049	0.00106	0.00198	0.00215	0.0054	0.00989	0.03311	0.00349	0.00363	0.00475	0.00487	0.00199	0.00375	0.0029	0.00445	0.00408	0.00325	0.00274	0.00455	0	0.00292	0.0064
Lymphocystivirus	0.00469	0.00321	0.00205	0.00486	0.00855	0.00373	0.00186	0.00434	0.0004	0.00251	0.00232	0.0021	0.00104	0.00019	0.00103	0.0005	0.00039	0.00032	8e-05	0.00377	0.00029	2e-05	0.00104	0.00045	0.00097	0.0002	0.00017	6e-05	4e-05	4e-05	0.00036	0.00135	0.00237	0	0.00174	0.00091	0.00145	0.0013	0.00171	0.00258	0.00121	0.00111	0.00192	0.00179	0.00105	0.00057	0	0.0012	0.00206
Ranavirus	0	0.00036	0	0	0.00063	0	0.00037	0.00031	0	0	0	0.00021	0.0003	0.00085	0.00073	0.00033	0.00083	0.00139	0.00023	0.00017	3e-05	0.00054	0.00052	0	0	0.00066	0.00045	0.00022	0.00072	0.00101	0.00043	0.00054	0.00119	0	0.00039	0.00018	0.00021	0.00032	0.00043	0	0	0.00089	0.00072	0	0.00042	0.00019	0	0	0.00021
Megalocytivirus	0	0	0	0	0	0	0	0	0	0	0	0	0	0	0	0	0	0	0	0	0	0	0	0	0	0	0	0	0	0	0	0	0	0	0	0	0	0	0	0	0	0	0	0	0	0	0	0	0
Iridovirus	0	0.00107	0.00205	0	0.00032	0	0.00037	0.00031	0.00079	0.00042	0.00026	0.00294	0	0	0.00103	0.00042	0.00301	0.0024	0.00046	0	0.0052	6e-05	0.00284	0.00035	0.00049	0	0	2e-05	4e-05	0	0.00387	0	0	0	0.00077	0.00091	0	0.00081	0.00014	0	0	0	0	0.00016	0.00063	0	0	0.0012	0.00124
Chloriridovirus	0.00252	0	0	0.0052	0.00633	0.00149	0.00223	0	0	0	0	0	0	0	0	0	0	0	0	0	0	0	0	0	0	0	0	0	0	0	0	0	0	0	0	0	0	0	0	0	0	0	0	0	0	0.00057	0	0	0.00351
Alphapolyomavirus	0	0	0	0	0	0	0	0	0	0	0	0	0	0	0	0	0	0	0	0	0	0	0	0	0	0	0	0	0	0	0	0	0	0	0	0	0	0	0	0	0	0	0	0	0	0	0	0	0
Betapolyomavirus	0	0	0	0	0	0	0	0	0	0	0	0	0	0	0	0	0	0	0	0	0	0	0	0	0	0	0	0	0	0	0	0	0	0	0	0	0	0	0	0	0	0.00044	0	0	0	0	0	0	0
Deltapolyomavirus	0	0	0	0	0	0	0	0	0	0	0	0	0	0	0	0	0	0	0	0	0	0	0	0	0	0	0	0	0	0	0	0	0	0	0	0	0	0	0	0	0	0	0	0	0	0	0	0	0
Gammapolyomavirus	0	0	0	0	0	0	0	0	0	0.00042	0	0	0	0	0	0	0	0.00013	0	0	0	0	0	0	0	0	0	0	0	0	0	0	0	0	0	0	0	0.00016	0	0	0	0	0	0	0	0.00038	0	0	0
Glossinavirus	0.00216	0.00464	0.00308	0.00451	0.00127	0.00075	0.00148	0.00093	0.00119	0.00168	0.00129	0.00421	0.00089	0.00075	0.00059	0.00066	0.00539	0.00152	0.00106	0.00257	0.00108	0.00032	0.00092	0.00056	0.00037	0.00093	0.00186	0.00032	0.00068	0.0004	0.0005	0.00135	0.00277	0	0.00116	0.002	0.00062	0.00081	0.00157	0.00234	0.00048	0.00044	0.0024	0.00065	0.00042	0.00076	0	0.00103	0.00289
Muscavirus	0	0	0.00308	0.00139	0	0	0.00037	0.00124	0.00119	0.00251	0.00052	0	0.00015	9e-05	0.00044	0	5e-05	0	0	0.00103	0	0	0	5e-05	0.00049	7e-05	6e-05	0	4e-05	4e-05	0.0005	0.00027	0	0	0.00077	0.00036	0	0.00065	0	0	0.00048	0	0	0	0	0	0	0	0.00041
Mastadenovirus	0.00036	0.04068	0	0.00069	0.00032	0	0.06532	0	0	0	0.00026	0.02607	0.02505	0	0.02038	0.00025	0.05771	0.00865	8e-05	0	6e-05	0	0.03195	0	0.00901	0.00132	0.00389	2e-05	0	0	0.01504	0.00054	0.0004	0	0	0.00018	0.00021	0.00016	0.0047	0.00023	0.00266	0	0	0	0	0	0	0	0.00021
Aviadenovirus	0	0	0	0	0	0	0	0	0	0	0	0	0.00015	0	0	0.00017	0.00015	0	8e-05	0	0.00044	0.00073	0	5e-05	0	0	0	7e-05	0.00068	0.00053	0.00057	0	0	0	0	0	0.00062	0.00032	0	0	0	0	0	0.00049	0.00021	0.00019	0	0.00051	0
Atadenovirus	0	0	0	0	0	0	0	0	0	0	0	0	0	0	0	0	0	0	0	0	0	0	0	0	0	0	0	0	0	0	0	0	0	0	0	0	0	0	0	0	0	0	0	0	0	0	0	0	0
Siadenovirus	0	0.00107	0	0	0.00063	0	0	0	0	0	0	0	0.00059	0	0	0	0	0.00019	0.00015	0	0	0	0.00012	0	0	0.00013	6e-05	4e-05	0	0	7e-05	0.00027	0.00079	0	0	0	0.00062	0.00016	0.00028	0.00023	0	0	0	0.00032	0	0	0	0.00017	0
Mavirus	0	0	0	0	0	0	0	0	0	0	0	0	0	0	0	0	0	0	0	0	0	0	0	0	0	0	0	0	0	0	0	0	0	0	0	0	0	0	0	0	0	0	0	0	0	0	0	0	0
Sputnikvirus	0	0	0	0	0	0	0	0	0	0	0	0	0	0	0	0	0	0	0	0	0	0	0	0	0	0	0	0	0	0	0	0	0	0	0	0	0	0	0	0	0	0	0	0	0	0	0	0	0
Alphasphaerolipovirus	0	0	0	0	0	0	0	0	0	0	0	0	0	0	0	0	0	0	0	0	0	0	0	0	0	0	0	0	0	0	0	0	0	0	0	0	0	0	0	0	0	0	0	0	0	0	0	0	0
Betasphaerolipovirus	0	0	0	0	0	0	0	0	0	0	0	0	0	0	0	0	0	0	0	0	0	0	0	0	0	0	0	0	0	0	0	0	0	0	0	0	0	0	0	0	0	0	0	0	0	0	0	0	0
Gammasphaerolipovirus	0	0	0	0	0	0	0	0	0	0	0	0	0	0	0	0	0	0	0	0	0	0	0	0	0	0	0	0	0	0	0	0	0	0	0	0	0	0	0	0	0	0	0	0	0	0	0	0	0
Botybirnavirus	0	0	0	0	0	0	0	0	0	0	0	0	0	0	0	0	0	0	0	0	0	0	0	0	0	0	0	0	0	0	0	0	0	0	0	0	0	0	0	0	0	0	0	0	0	0	0	0	0
Alphaturrivirus	0	0	0	0	0	0	0	0	0	0	0	0	0	0	0	0	0	0	0	0	0	0	0	0	0	0	0	0	0	0	0	0	0	0	0	0	0	0	0	0	0	0	0	0	0	0	0	0	0
Betalipothrixvirus	0	0	0	0	0	0	0	0	0	0	0	0	0	0	0	0	0	0	0	0	0	0	0	0	0	0	0	0	0	0	0	0	0	0	0	0	0	0	0	0	0	0	0	0	0	0	0	0	0
Gammalipothrixvirus	0	0	0	0	0	0	0	0	0	0	0	0	0	0	0	0	0	0	0	0	0	0	0	0	0	0	0	0	0	0	0	0	0	0	0	0	0	0	0	0	0	0	0	0	0	0	0	0	0
Deltalipothrixvirus	0	0	0	0	0	0	0	0	0	0	0	0	0	0	0	0	0	0	0	0	0	0	0	0	0	0	0	0	0	0	0	0	0	0	0	0	0	0	0	0	0	0	0	0	0	0	0	0	0
Rudivirus	0	0	0	0	0	0	0	0	0	0	0	0	0	0	0	0	0	0	0	0	0	0	0	0	0	0	0	0	0	0	0	0	0	0	0	0	0	0	0	0	0	0	0	0	0	0	0	0	0
Alphatristromavirus	0	0	0	0	0	0	0	0	0	0	0	0	0	0	0	0	0	0	0	0	0	0	0	0	0	0	0	0	0	0	0	0	0	0	0	0	0	0	0	0	0	0	0	0	0	0	0	0	0
Alphaportoglobovirus	0	0	0	0	0	0	0	0	0	0	0	0	0	0	0	0	0	0	0	0	0	0	0	0	0	0	0	0	0	0	0	0	0	0	0	0	0	0	0	0	0	0	0	0	0	0	0	0	0
Dinodnavirus	0	0	0	0	0	0	0	0	0	0	0	0	0	0	0	0	0	0	0	0	0	0	0	0	0	0	0	0	0	0	0	0	0	0	0	0	0	0	0	0	0	0	0	0	0	0	0	0	0
Marseillevirus	0	0	0	0	0	0	0	0	0	0	0	0	0	0	0	0	0	0	0	0	0	0	0	0	0	0	0	0	0	0	0	0	0	0	0	0	0	0.00032	0	0	0	0	0	0	0.00021	0	0	0	0
Ampullavirus	0	0	0	0	0	0	0	0	0	0	0	0	0	0	0	0	0	0	0	0	0	0	0	0	0	0	0	0	0	0	0	0	0	0	0	0	0	0	0	0	0	0	0	0	0	0	0	0	0
Bicaudavirus	0	0	0	0	0	0	0	0	0	0	0	0	0	0	0	0	0	0	0	0	0	0	0	0	0	0	0	0	0	0	0	0	0	0	0	0	0	0	0	0	0	0	0	0	0	0	0	0	0
Salterprovirus	0	0	0	0	0	0	0	0	0	0	0	0	0	0	0	0	0	0	0	0	0	0	0	0	0	0	0	0	0	0	0	0	0	0	0	0	0	0	0	0	0	0	0	0	0	0	0	0	0
Betaguttavirus	0	0	0	0	0	0	0	0	0	0	0	0	0	0	0	0	0	0	0	0	0	0	0	0	0	0	0	0	0	0	0	0	0	0	0	0	0	0	0	0	0	0	0	0	0	0	0	0	0
Globulovirus	0	0	0	0	0	0	0	0	0	0	0	0	0	0	0	0	0	0	0	0	0	0	0	0	0	0	0	0	0	0	0	0	0	0	0	0	0	0	0	0	0	0	0	0	0	0	0	0	0
Asfivirus	0	0	0.00034	0	0	0	0	0	0	0	0	0	0	0	0	0	0	0	0	0	0	0	0	0	0	0	0	0	0	0	0	0	0	0	0	0	0	0	0	0	0	0	0	0	0	0	0	0	0
Corticovirus	0	0	0	0	0	0	0	0	0	0	0	0	0	0	0	0	0	0	0	0	0	0	0	0	0	0	0	0	0	0	0	0	0	0	0	0	0	0	0	0	0	0	0	0	0	0	0	0	0
Tectivirus	0	0	0	0	0	0	0	0	0	0	0	0	0	0	0	0	0	0	0	0	0	0	0	0	0	0	0	0	0	0	0	0	0	0	0	0	0	0	0	0	0	0	0	0	0	0	0	0	0
Betatectivirus	0	0	0	0	0	0	0	0	0	0	0	0	0	0	0	0	0	0	0	0	0	0	0	0	0	0	0	0	0	0	0	0	0	0	0	0	0	0	0	0	0	0	0	0	0	0	0	0	0
Alphafusellovirus	0	0	0	0	0	0	0	0	0	0	0	0	0	0	0	0	0	0	0	0	0	0	0	0	0	0	0	0	0	0	0	0	0	0	0	0	0	0	0	0	0	0	0	0	0	0	0	0	0
Betafusellovirus	0	0	0	0	0	0	0	0	0	0	0	0	0	0	0	0	0	0	0	0	0	0	0	0	0	0	0	0	0	0	0	0	0	0	0	0	0	0	0	0	0	0	0	0	0	0	0	0	0
Plasmavirus	0	0	0	0	0	0	0	0	0	0	0	0	0	0	0	0	0	0	0	0	0	0.00236	0	0	0	0	0	0	0.00132	0	0	0	0	0	0	0	0	0	0	0	0	0	0	0	0	0	0	0	0
Solendovirus	0.48189	0.59342	0.50614	0.49895	0.42541	0.52462	0.47837	0.40808	0.38859	0.52916	0.37578	0.04416	0.27171	0.02476	0.01569	0.00864	0.00724	0.01017	0.01026	0.47099	0.00599	0.0022	0.02174	0.00712	0.12912	0.00662	0.00739	0.00228	0.00522	0.00432	0.00759	0.28675	0.73736	0.7118	0.26913	0.23874	0.26581	0.32396	0.25338	0.33461	0.29823	0.36748	0.30107	0.20332	0.26544	0.23113	0.20096	0.19595	0.35387
Cavemovirus	0.01262	0.01285	0.01473	0.01214	0.01203	0.01641	0.01113	0.00682	0.01111	0.01131	0.00826	0.00042	0.0043	0.00056	0.00205	0.00042	0.00024	0.00025	0.0003	0.00841	0.00022	6e-05	0.00012	5e-05	0.00183	0.00053	0.00023	0	0.00023	0.00012	0.00079	0.00567	0.01623	0.03311	0.00465	0.00363	0.00496	0.00699	0.00498	0.00657	0.00557	0.00734	0.00672	0.00568	0.00506	0.00493	0.0137	0.00446	0.00702
Caulimovirus	0	0	0	0	0	0	0	0	0	0	0	0	0	0	0	0	0	0	0	0	0	0	0	0	0	0	0	0	0	4e-05	0	0	0	0	0	0	0	0	0.00043	0	0	0	0	0	0	0	0	0	0
Badnavirus	0	0	0	0	0	0	0	0	0	0	0	0	0	0	0	0	0	0	0	0	0	0	0	0	0	0	6e-05	0	0	0	0	0	0	0	0	0	0	0	0	0	0	0	0	0	0	0	0	0	0
Petuvirus	0	0	0	0	0	0	0	0	0	0	0	0	0	0	0	0	0	0	0	0	0	0	0	0	0	0	0	0	0	0	0	0	0	0	0	0	0	0	0	0	0	0	0	0	0	0	0	0	0
Tungrovirus	0	0	0	0	0	0	0	0	0	0	0	0	0	0	0	0	0	0	0	0	0	0	0	0	0	0	0	0	0	0	0	0	0	0	0	0	0	0	0	0	0	0	0	0	0	0	0	0	0
Soymovirus	0	0	0	0	0	0	0	0	0	0	0	0	0	0	0	0	0	0	0	0	0	0	0	0	0	0	0	0	0	0	0	0	0	0	0	0	0	0	0	0	0	0	0	0	0	0	0	0	0
Rosadnavirus	0	0	0	0.00035	0	0	0	0	0	0	0	0.00042	0	0.00038	0.00103	8e-05	0.00078	0.00038	0.00015	0	0.00073	0.00015	0.00048	0	0.00012	7e-05	0	0	0	0	0	0.00189	0	0	0	0	0.00765	0	0.00014	0	0	0	0.00024	0	0	0	0	0	0
Lentivirus	0	0	0	0	0	0	0	0	0	0	0	0	0	0	0	0	0	0	0	0	0	0	0	0	0	0	0	0	0	0	0	0	0	0	0	0	0	0	0	0	0	0	0	0	0	0	0	0	0
Betaretrovirus	0	0	0	0	0	0	0	0	0	0	0	0	0	0	0	0	0	0	0	0	0	0	0	0	0	0	0	0	0.00023	0.00028	0	0	0	0	0.00136	0.00018	0.00041	0.00764	0	0.00422	0	0.00289	0.00072	0.00016	0.0019	0.00379	0	0.00069	0.00103
Alpharetrovirus	0	0	0	0	0	0	0	0	0	0	0	0	0	0	0.00015	0	0	0	0	0	0	0	0	0	0	0	0	0	0	0	0	0	0	0	0	0	0	0	0	0	0	0	0	0	0	0	0	0	0
Gammaretrovirus	0	0	0	0	0	0	0	0	0	0	0	0	0	0	0	0	0.00029	0	0	0	0	0	0	0	0	0	0	0	4e-05	0	0	0	0	0	0	0	0	0	0	0	0	0.00289	0	0	0	0	0	0	0
Deltaretrovirus	0	0	0	0	0	0	0	0	0	0	0	0	0	0	0	0	0	0	0	0	0	0	0	0	0	0	0	0	0	0	0	0	0	0	0	0	0	0	0	0	0	0	0	0	0	0	0	0	0
Epsilonretrovirus	0	0	0	0	0	0	0	0	0	0	0	0	0	0	0	0	0	0	0	0	0	0	0	0	0	0	0	0	8e-05	8e-05	0	0	0	0	0.00039	0	0	0	0	0.00023	0	0.00044	0	0	0.00021	0.00019	0	0	0
Spumavirus	0	0	0	0	0	0	0	0	0	0	0	0	0	0	0	0	0	0	0	0	0	0	0	0	0	0	0	0	0	0	0	0	0	0	0	0	0	0	0	0	0	0	0	0	0	0	0	0	0
Bovispumavirus	0	0	0	0	0	0	0	0	0	0	0	0	0	0	0	0	0	0	0	0	0	0	0	0	0	0	0	0	0	0	0	0	0	0	0	0	0	0	0	0	0	0	0	0	0	0	0	0	0
Equispumavirus	0	0	0	0	0.0747	0.10366	0	0.02448	0.02739	0.03519	0	0	0	0	0.00337	0	0	0	0	0	0.00637	0	0	0	0	0	0	0	0	0.00101	0	0	0	0	0	0	0	0	0	0	0	0	0	0	0	0	0	0	0
Tobamovirus	0.01912	0.00821	0.01233	0.02602	0.01234	0.01081	0.01262	0.00682	0.00953	0.0067	0.00439	0.00379	0.00548	0.00235	0.00323	0.00224	0.0034	0.00183	0.00137	0.01819	0.00365	0.0003	0.00705	0.00096	0.00256	0.00159	0.00124	0.00028	0.00095	0.00077	0.00122	0.01107	0.0186	0.04966	0.00581	0.00581	0.00537	0.00552	0.00555	0.00492	0.00654	0.00489	0.006	0.00422	0.00485	0.00379	0.00457	0.00515	0.0064
Pomovirus	0.00036	0	0	0	0	0	0	0.00031	0	0	0	0	0	0	0	8e-05	0	0	0	0	0	0	0	0	0.00049	0	0	0	4e-05	0	0	0	0	0	0	0	0	0	0	0	0	0	0	0	0	0	0	0	0
Furovirus	0	0	0	0	0	0	0	0	0	0	0	0	0	0	0	0	0	0	0	0	0	0	0	0	0	0	0	0	0	0	0	0	0	0	0	0	0	0	0	0	0	0	0	0	0	0	0	0	0
Tobravirus	0	0	0	0	0	0	0	0	0	0	0	0	0	0	0	0	0	0	0	0	0	0	0	0	0	0	0	0	0	0	0	0	0	0	0	0	0	0	0	0	0	0	0	0	0	0	0	0	0
Hordeivirus	0	0	0	0	0	0	0	0	0	0	0	0	0	0	0	0	0	0	0	0	0	0	0	0	0	0	0	0	0	0	0	0	0	0	0	0	0	0	0	0	0	0	0	0	0	0	0	0	0
Pecluvirus	0	0	0	0	0	0	0	0	0	0	0	0	0	0	0	0	0	0	0	0	0	0	0	0	0	0	0	0	0	0	0	0	0	0	0	0	0	0	0	0	0	0	0	0	0	0	0	0	0
Goravirus	0	0.00036	0.00034	0.00035	0.00095	0.00037	0.00037	0	0.00079	0.00042	0.00026	0.00021	0	0.00113	0	0.00199	0	0	0.00038	0	0.00285	2e-05	0	0.0001	0.00012	0.00073	0.00113	0	0	0	0	0.00297	0	0	0	0	0	0.00081	0	0	0.0029	0.00089	0	0	0	0.00114	0	0	0.00144
Sapelovirus	0.01335	0.00464	0.01336	0.01908	0.01962	0.02871	0.00854	0.0093	0.00754	0.01089	0.00465	0.00315	0.00133	9e-05	0	0.00033	0.0001	0.00051	0.00076	0.00017	6e-05	6e-05	0.0006	0.00056	0	0.0002	0.00028	0	0.00038	0	7e-05	0.00054	0.00079	0	0	0	0.00041	0	0.00014	0.00023	0.00024	0	0	0.00032	0	0	0	0.00017	0
Senecavirus	0.00036	0	0	0	0.00158	0.00112	0	0.00031	0.0004	0.00042	0	0	0.00015	0	0	8e-05	0	0	0.00015	0	0	0	4e-05	5e-05	0	0	0	0	4e-05	4e-05	0	0	0.0004	0	0	0	0	0	0	0	0	0	0	0	0	0	0	0	0
Avisivirus	0	0	0	0	0	0	0	0	0	0	0	0	0	0	0	0	0	0	0	0	0	0	0	0	0	0	0	0	0	0	0	0	0	0	0	0	0	0	0	0	0	0	0	0	0	0	0	0	0
Mosavirus	0	0	0	0	0	0	0	0	0	0	0	0	0	0	0	0	0	0	0	0	3e-05	0	0	0	0	0	0	0	0	0	0	0	0	0	0	0	0	0	0	0	0	0	0	0	0	0	0	0	0
Gallivirus	0	0	0	0	0	0	0	0	0	0	0	0	0	0	0	0	0	0	0	0	0	0	0	0	0	0	0	0	0	0	0	0	0	0	0	0	0	0	0	0	0	0	0	0	0	0	0	0	0
Mischivirus	0	0	0	0	0	0	0	0	0	0	0	0	0	0	0	0	0	0	0	0	0	0	0	0	0	0	0	0	0	0	0	0	0	0	0	0	0	0	0	0	0	0	0	0	0	0	0	0	0
Oscivirus	0	0	0	0	0	0	0	0	0	0	0	0	0	0	0	0	0	0	0	0	0	0	0	0	0	0	0	0	0	0	0	0	0	0	0	0	0	0	0	0	0	0	0	0	0	0	0	0	0
Pasivirus	0	0	0	0	0	0	0	0	0	0	0	0	0	0	0	0	0	0	0	0	0	0	0	0	0	0	0	0	0	0	0	0	0	0	0	0	0	0	0	0	0	0	0	0	0	0	0	0	0
Passerivirus	0	0	0	0	0	0	0	0	0	0	0	0	0	0	0	0	0	0	0	0	0	0	0	0	0	0	0	0	0	0	0	0	0	0	0	0	0	0	0	0	0	0	0	0	0	0	0	0	0
Rosavirus	0	0	0	0	0	0	0	0	0	0	0	0	0	0	0	0	0	0	0	0	0	0	0	0	0	0	0	0	0	0	0	0	0	0	0	0	0	0	0	0	0	0	0	0	0	0	0	0	0
Sakobuvirus	0	0	0	0	0	0	0	0	0	0	0	0	0	0	0	0	0	0	0	0	0	0	0	0	0	0	0	0	0	0	0	0	0	0	0	0	0	0	0	0	0	0	0	0	0	0	0	0	0
Sicinivirus	0	0	0	0	0	0	0	0	0	0	0	0	0	0	0	0	0	0	0	0	0	0	0	0	0	0	0	0	0	0	0	0.00027	0	0	0	0	0	0	0	0	0	0	0	0	0	0	0	0	0
Kunsagivirus	0	0	0	0	0	0	0	0	0	0	0	0	0	0	0	0	0	0	0	0	0	0	0	0	0	0	0	0	0	0	0	0	0	0	0	0	0	0	0	0	0	0	0	0	0	0	0	0	0
Limnipivirus	0	0	0	0	0.00032	0	0	0	0	0	0	0	0	0	0	0	0	0	0	0	0	0	0	0	0	0	0	0	0	0	0	0	0	0	0	0	0	0	0	0	0	0	0	0.00016	0	0	0	0	0
Potamipivirus	0	0.00071	0	0	0	0	0	0	0	0.00042	0	0	0	0	0	0	5e-05	0	0	0	0	0	0	0	0	0	6e-05	0	0	0	0	0	0	0	0	0	0	0	0	0	0	0	0	0	0.00021	0	0	0	0
Ampivirus	0	0	0	0	0	0	0	0	0	0	0	0	0	0	0	0	0	0	0	0	0	0	0	0	0	0	0	0	0	0	0	0	0	0	0	0	0	0	0	0	0	0	0	0	0	0	0	0	0
Harkavirus	0	0	0	0	0	0	0	0	0	0	0	0	0	0	0	0	0	0	0	0	0	0	0	0	0	0	0	0	0	0	0	0	0	0	0	0	0	0	0	0	0	0	0	0	0	0	0	0	0
Rabovirus	0	0	0	0	0	0	0	0	0	0	0	0	0	0	0	0	0	0	0	0	0	0	0	0	0	0	0	0	0	0	0	0	0	0	0	0	0	0	0	0	0	0	0	0	0	0	0	0	0
Torchivirus	0	0	0	0	0	0	0	0	0	0	0	0	0	0	0	0	0	0	0	0	0	0	0	0	0	0	0	0	0	0	0	0	0	0	0	0	0	0	0	0	0	0	0	0	0	0	0	0	0
Aalivirus	0	0	0	0	0	0	0	0	0	0	0	0	0	0	0	0	0	0	0	0	0	0	0	0	0	0	0	0	0	0	0	0	0	0	0	0	0	0	0	0	0	0	0	0	0	0	0	0	0
Cosavirus	0	0	0	0	0	0	0	0	0	0	0	0	0	0	0	0	0	0	0	0	0	0	0	0	0	0	0	0	0	0	0	0	0	0	0	0	0	0	0	0	0	0	0	0	0	0	0	0	0
Hepatovirus	0	0.00036	0	0	0	0	0	0	0	0	0	0	0	0	0	0	0	0	0	0	3e-05	0	0	0	0	0	0	2e-05	0	0	0	0	0	0	0	0	0	0	0	0	0	0	0	0	0	0	0	0	0
Cardiovirus	0	0	0	0.00035	0.00063	0.00075	0	0.00062	0	0	0	0	0	0	0	0	0	0	0	0	0	0	0	0	0	0	0	0	0	0	0	0	0	0	0	0.00036	0	0	0	0	0	0	0	0	0	0	0	0.00034	0
Aphthovirus	0	0	0	0	0	0	0	0	0	0	0	0	0	0	0	0	0	0	0	0	0	0	0	0	0	0	0	0	0	0	0	0	0	0	0	0	0	0	0	0	0	0	0	0	0	0	0	0	0
Teschovirus	0	0	0	0	0	0	0	0	0	0	0	0	0	0	0	0	0	0	0	0	0	0	0	0	0	0	0	0	0	0	0	0	0	0	0	0	0	0	0	0	0	0	0	0	0	0	0	0	0
Parechovirus	0	0	0	0	0	0	0	0	0	0	0	0	0	0	0	0	0	0	0	0	0	0	0	0	0	0	0	0	0	0	0	0	0	0	0	0	0	0	0	0	0	0	0	0	0	0	0	0	0
Kobuvirus	0	0	0	0	0	0	0	0	0	0	0	0	0	0	0	0	0	0	0	0	0	0	0	0	0	0	0	0	0	0	0	0	0	0	0	0	0	0	0	0	0	0	0	0	0	0	0	0	0
Erbovirus	0	0	0	0	0	0	0	0	0	0	0	0	0	0	0	0	0	0	0	0	0	0	0	0	0	0	0	0	0	0	0	0	0	0	0	0	0	0	0	0	0	0	0	0	0	0	0	0	0
Crohivirus	0	0	0	0	0	0	0	0	0	0	0	0	0	0	0	0	0	0	0	0	0	0	0	0	0	0	0	0	0	0	0	0	0	0	0	0	0	0	0	0	0	0	0	0	0	0	0	0	0
Salivirus	0	0.00036	0.00034	0	0.00032	0	0	0	0	0	0	0.00042	0	0	0	0	0	0	0	0	0	0	4e-05	0	0	0	0	0	0	0	0	0	0	0	0	0	0	0	0	0	0	0	0	0	0	0	0	0	0
Tremovirus	0	0	0	0	0	0	0	0	0	0	0	0	0	0	0	0	0	0	0	0	0	0	0	0	0	0	0	0	0	0	0	0	0	0	0	0	0	0	0	0	0	0	0	0	0	0	0	0	0
Avihepatovirus	0	0	0	0	0	0	0	0	0	0	0	0	0	0	0	0	0	0	0	0	0	0	0	0	0	0	0	0	0	0	0	0	0	0	0	0	0	0	0	0	0	0	0	0	0	0	0	0	0
Aquamavirus	0	0	0	0	0	0	0	0	0	0	0	0	0	0	0	0	0	0	0	0	0	0	0	0	0	0	0	0	0	0	0	0	0	0	0	0	0	0	0	0	0	0	0	0	0	0	0	0	0
Dicipivirus	0	0	0	0	0	0	0	0	0	0	0	0	0	0	0	0	0	0	0	0	0	0	4e-05	0	0	0	0	0	0	0	0	0	0	0	0	0	0	0	0	0	0	0	0	0	0	0	0	0	0
Megrivirus	0	0	0	0	0	0	0	0	0	0	0	0	0	0	0	0	0	0	0	0	0	0	0	0	0	0	0	0	0	0	0	0	0	0	0	0	0	0	0	0	0	0	0	0	0	0	0	0	0
Hunnivirus	0	0	0	0	0	0	0	0	0	0	0	0	0	0	0	0	5e-05	0	0	0	0	0	0	0	0	0	0	0	0	0	0	0	0	0	0	0	0	0	0	0	0	0	0	0	0	0	0	0	0
Enterovirus	0	0	0	0.00173	0	0	0	0	0	0	0	0	0	0	0	0	0	0	0	0	0	0	0	0	0	0	0	0	0	0	0	0	0	0	0	0	0	0	0	0	0	0	0	0	0	0	0	0.00017	0
Torradovirus	0.00108	0.00107	0.00068	0.00035	0.00063	0.00037	0.00074	0.00031	0	0	0.00077	0.00126	0	0.00019	0.00161	0.00017	0.00087	0.00051	0.00046	0.00103	0.00025	2e-05	0.00072	0.00025	0.00024	0.0002	0.00073	0.00015	0.00019	0.00024	0.00021	0.00027	0.00119	0	0	0.00054	0.00021	0.00049	0.00071	0.00047	0.00024	0.00022	0.0012	0	0	0	0	0	0.00062
Waikavirus	0	0	0	0	0	0	0	0	0	0	0	0	0	0	0	0	0	0	0	0	0	0	0	0	0	0	0	0	0	0	0	0	0	0	0	0	0	0	0	0	0	0	0	0	0	0	0	0	0
Sequivirus	0	0	0	0	0	0	0	0	0	0	0	0	0	0	0	0	0	0	0	0	0	0	0	0	0	0	0	0	0	0	0	0	0	0	0	0	0	0	0	0	0	0	0	0	0	0	0	0	0
Sadwavirus	0	0	0	0	0	0	0	0	0	0	0	0	0	0	0	0	0	0	0	0	0	0	0	0	0	0	0	0	0	0	0	0	0	0	0	0	0	0	0	0	0	0	0	0	0	0	0	0	0
Cheravirus	0	0	0	0	0	0	0	0	0	0	0	0	0	0	0	0	0	0	0	0	0	0	0	0	0	0	0	0	0	0	0	0	0	0	0	0	0	0	0	0	0	0	0	0	0	0	0	0	0
Comovirus	0	0	0	0	0	0	0	0	0	0	0	0	0	0	0	0	0	0	0	0	0	0	0	0	0	0	0	0	0	0	0	0	0	0	0	0	0	0	0	0	0	0	0	0	0	0	0	0	0
Fabavirus	0	0	0	0	0	0	0	0	0	0	0	0	0	0	0	0	0	0	0	0	0	0	0	0	0	0	0	0	0	0	0	0	0	0	0	0	0	0	0	0	0	0	0	0	0	0	0	0	0
Nepovirus	0.00108	0	0.00034	0	0.00032	0	0	0	0	0	0	0.00021	0	0	0	0	0	0	8e-05	0.00051	0	2e-05	4e-05	0	0	0	0	0	4e-05	0	0	0	0	0	0	0	0	0.00016	0	0	0	0	0.00024	0	0	0	0	0	0
Iflavirus	0.00036	0	0	0	0	0.00037	0	0	0	0	0	0	0	0	0	0	0	0	0	0	0	0	0	0	0	0	0	0	0	0	0	0	0	0	0	0	0	0	0	0	0	0	0	0	0	0	0	0	0
Cripavirus	0	0	0	0	0	0	0	0	0	0	0	0	0	0	0	0	0	0	0	0	0	0	0	0	0	0	0	0	0	0	0	0	0	0	0	0	0	0	0	0	0	0	0	0	0	0	0	0	0
Aparavirus	0	0	0	0	0	0	0	0	0	0	0	0	0	0	0	0	0	0	0	0	0	0	0	0	0	0	0	0	0	0	0	0	0	0	0	0	0	0	0	0	0	0	0	0	0	0	0	0	0
Triatovirus	0.00036	0	0.00034	0.00035	0	0	0	0	0	0	0	0	0	0	0	0	0	0	0	0	0	0	0	0	0	0	0	0	0	0	0	0	0	0	0	0	0	0	0	0	0	0	0	0	0	0	0	0	0
Posavirus	0	0	0	0.00035	0	0.00037	0	0.00031	0	0.00042	0	0	0	0	0	0	0	0	0	0	0	0	0	0	0	0	0	0	0	0	0	0	0	0	0	0	0	0	0	0	0	0	0	0	0	0	0	0	0
Husavirus	0	0	0	0.00035	0	0.00075	0	0	0.0004	0.00042	0	0	0	0	0	0	0	0	0	0	0	0	0	5e-05	0	0	0	0	0	0	0	0	0	0	0	0	0	0	0	0	0	0	0	0	0	0	0	0	0
Marnavirus	0	0	0	0	0	0	0	0	0	0	0	0	0	0	0	0	0	0	0	0	0	0	0	0	0	0	0	0	0	0	0	0	0	0	0	0	0	0	0	0	0	0	0	0	0	0	0	0	0
Bacillarnavirus	0	0	0	0	0	0	0	0	0	0	0	0	0	0	0	0	0	0	0	0	0	0	0	0	0	0	0	0	0	0	0	0	0	0	0	0	0	0	0	0	0	0	0	0	0	0	0	0	0
Labyrnavirus	0	0	0	0	0	0	0	0	0	0	0	0	0	0	0	0	0	0	0	0	0	0	0	0	0	0	0	0	0	0	0	0	0	0	0	0	0	0	0	0	0	0	0	0	0	0	0	0	0
Chipolycivirus	0	0	0	0	0	0	0	0	0	0	0	0	0	0	0	0	0	0	0	0	0	0	0	0	0	0	0	0	0	0	0	0	0	0	0	0	0	0	0	0	0	0	0	0	0	0	0	0	0
Sopolycivirus	0	0	0	0	0.00032	0	0.00037	0	0	0	0	0	0.00074	0	0	0	0.00034	0.00038	0	0.00154	0	0	0	0	0	0	0	4e-05	0	0	0	0	0.00198	0	0	0	0.00062	0	0	0	0	0	0.00024	0	0.00021	0	0	0	0
Tymovirus	0.00433	0.00178	0.00479	0.00555	0.00696	0.01193	0.00445	0.00341	0.00198	0.00419	0.00155	0.00084	0.00044	9e-05	0	0	5e-05	6e-05	0.00023	0	0	0	4e-05	0.00015	0	0	0	4e-05	4e-05	0	7e-05	0.00027	0	0	0.00019	0.00018	0	0	0	0	0	0	0.00024	0	0	0	0	0.00034	0.00062
Marafivirus	0	0	0	0	0	0	0	0	0	0	0	0	0	0	0	0	0	0	0	0	0	0	0	0	0	0	0	0	0	0	0	0	0	0	0	0	0	0	0	0	0	0	0	0	0	0	0	0	0
Maculavirus	0	0	0	0	0	0	0	0	0	0	0	0	0	9e-05	0	0	0	0	0	0	0	0	0	0	0	0	0	0	0	0	0	0	0	0	0	0	0	0	0	0	0	0	0	0	0	0	0	0	0
Carlavirus	0.00036	0.00036	0	0.00139	0.00063	0.00112	0.00037	0.00093	0.0004	0.00042	0	0.00021	0	0	0	0	0.0001	0	0	0	0	0	8e-05	0	0	0	0	2e-05	4e-05	0	0	0	0	0	0	0	0	0	0	0	0	0	0	0	0	0	0	0	0.00021
Foveavirus	0	0	0	0	0	0	0	0	0	0	0	0	0	0	0	0	0	0	0	0	0	0	0	0	0	0	0	0	0	0	0	0	0	0	0	0	0	0	0	0	0	0	0	0	0	0	0	0	0
Robigovirus	0	0	0	0	0	0	0	0	0	0	0	0	0	0	0	0	0	0	0	0	0	0	4e-05	0	0	0	0	0	0	0	0	0	0	0	0	0	0	0	0	0	0	0	0	0	0	0	0	0	0
Capillovirus	0	0	0	0	0	0	0	0	0	0	0	0	0	0	0	0	0	0	0	0	0	0	0	0	0	0	0	0	0	0	0	0	0	0	0	0	0	0	0	0	0	0	0	0	0	0	0	0	0
Trichovirus	0	0	0	0	0	0	0	0	0	0	0	0	0	0	0	0	0	0	0	0	0	0	0	0	0	0	0	0	0	0	0	0	0	0	0	0	0	0	0	0	0	0	0	0	0	0	0	0	0
Vitivirus	0	0	0	0	0	0	0	0	0	0	0	0	0	0	0	0	0	0	0	0	0	0	0	0	0	0	0	0	0	0	0	0	0	0	0	0	0	0	0	0	0	0	0	0	0	0	0	0	0
Citrivirus	0	0	0	0	0	0	0	0	0	0	0	0	0	0	0	0	0	0	0	0	0	0	0	0	0	0	0	0	0	0	0	0	0	0	0	0	0	0	0	0	0	0	0	0	0	0	0	0	0
Tepovirus	0	0	0	0	0	0	0	0	0	0	0	0	0	0	0	0	0	0	0	0	0	0	0	0	0	0	0	0	0	0	0	0	0	0	0	0	0	0	0	0	0	0	0	0	0	0	0	0	0
Divavirus	0	0	0	0	0	0	0	0	0	0	0	0	0	0	0	0	0	0	0	0	0	0	0	0	0	0	0	0	0	0	0	0	0	0	0	0	0	0	0	0	0	0	0	0	0	0	0	0	0
Prunevirus	0	0	0	0	0	0	0	0	0	0	0	0	0	0	0	0	0	0	0	0	0	0	0	0	0	0	0	0	0	0	0	0	0	0	0	0	0	0	0	0	0	0	0	0	0	0	0	0	0
Chordovirus	0	0	0	0	0	0	0	0	0	0	0	0	0	0	0	0	0	0	0	0	0	0	0	0	0	0	0	0	0	0	0	0	0	0	0	0	0	0	0	0	0	0	0	0	0	0	0	0	0
Mycoflexivirus	0	0	0	0	0	0	0	0	0	0	0	0	0	0	0	0	0	0	0	0	0	0	0	0	0	0	0	0	0	0	0	0	0	0	0	0	0	0	0	0	0	0	0	0	0	0	0	0	0
Potexvirus	0	0	0	0	0	0	0	0	0	0	0	0	0	0	0	0	0	0	0	0	0	0	0	0	0	0	0	0	0	0	0	0	0	0	0	0	0	0	0	0	0	0	0	0	0	0	0	0	0
Allexivirus	0	0	0	0	0	0	0	0	0	0	0	0	0	0	0	0	0	0	0	0	0	0	0	0	0	0	0	0	0	0	0	0	0	0	0	0	0	0	0	0	0	0	0	0	0	0	0	0	0
Mandarivirus	0	0	0	0	0	0	0	0	0	0	0	0	0	0	0	0	0	0	0	0	0	0	0	0	0	0	0	0	0	0	0	0	0	0	0	0	0	0	0	0	0	0	0	0	0	0	0	0	0
Botrexvirus	0	0	0	0	0	0	0	0	0	0	0	0	0	0	0	0	0	0	0	0	0	0	0	0	0	0	0	0	0	0	0	0	0	0	0	0	0	0	0	0	0	0	0	0	0	0	0	0	0
Sclerodarnavirus	0	0	0	0	0	0	0	0	0	0	0	0	0	0	0	0	0	0	0	0	0	0	0	0	0	0	0	0	0	0	0	0	0	0	0	0	0	0	0	0	0	0	0	0	0	0	0	0	0
Lolavirus	0	0	0	0	0	0	0	0	0	0	0	0	0	0	0	0	0	0	0	0	0	0	0	0	0	0	0	0	0	0	0	0	0	0	0	0	0	0	0	0	0	0	0	0	0	0	0	0	0
Platypuvirus	0	0	0	0	0	0	0	0	0	0	0	0	0	0	0	0	0	0	0	0	0	0	0	0	0	0	0	0	0	0	0	0	0	0	0	0	0	0	0	0	0	0	0	0	0	0	0	0	0
Deltaflexivirus	0	0	0	0	0	0	0	0	0	0	0	0	0	0	0	0	0	6e-05	0	0	0	0	0	0	0	0	0	0	0	0	0	0	0	0	0	0	0	0	0	0	0	0	0	0	0	0	0	0	0
Alphavirus	0.00397	0.00107	0.00479	0.00486	0.00665	0.0082	0.00111	0.00124	0.00198	0.00335	0.00077	0.00063	0.00059	9e-05	0	0.00017	5e-05	0.00019	0.0003	0	0	4e-05	0.00016	0.0002	0	7e-05	6e-05	0	4e-05	0	0	0.00027	0	0	0	0	0	0	0	0.00023	0	0	0	0	0	0	0	0	0.00041
Rubivirus	0	0.00071	0	0	0	0	0.00074	0	0.0004	0.00251	0.00052	0.00042	0	0	0	0	0	0	0	0	0	0	0	0.0002	0	0	0	0	0	0	0	0	0	0	0	0	0	0	0	0	0	0	0	0	0	0	0	0	0
Invictavirus	0.00325	0	0.00137	0.00347	0.00348	0.00559	0.00074	0.00217	0.00198	0.00335	0.00077	0.00084	0.00059	0.00028	0.00029	0.00033	0.0001	0	0.0003	0	0	0	0.0002	5e-05	0	0.00013	0	0	0.00042	0	0	0	0	0	0	0	0	0	0	0	0	0	0.00024	0	0	0	0	0	0.00021
Nyfulvavirus	0	0	0	0	0	0	0	0	0	0	0	0	0	0	0	0	0	0	0	0	0	0	0.0002	0	0	0	0	0	0	0	0	0	0	0	0	0	0	0	0	0	0	0	0	0	0	0	0	0	0
Alphacoronavirus	0	0	0	0	0	0	0	0	0	0	0	0	0	0	0	0	0	0	0	0	0	0	0	0	0	0	0	0	0	0	0	0	0	0	0	0	0	0	0	0	0	0	0	0	0	0	0	0	0
Betacoronavirus	0	0	0	0	0	0	0	0	0	0	0	0	0	0	0	0	0	0	0	0	0	0	0	0	0	0	0	0	0	0	0	0	0	0	0	0	0	0	0	0	0	0	0	0	0	0	0	0	0
Gammacoronavirus	0	0	0	0	0	0	0	0	0	0	0	0	0	0	0	0	0	0	0	0	0	0	0	0	0	0	0	0	0	0	0	0	0	0	0	0	0	0	0	0	0	0	0	0	0	0	0	0	0
Deltacoronavirus	0	0	0	0	0	0	0	0	0	0	0	0	0	0	0	0	0	0	0	0	0	0	0	0	0	0	0	0	4e-05	0	0	0	0	0	0	0	0	0	0	0	0	0	0	0	0	0	0	0	0
Torovirus	0	0	0	0	0	0	0	0	0	0	0	0	0	0	0	0	0	0	0	0	0	0	0	0	0	0	0	0	0	0	0	0	0	0	0	0	0	0	0	0	0	0	0	0	0	0	0	0	0
Bafinivirus	0	0	0	0.00035	0	0	0	0	0	0	0	0	0	0	0.00015	0	0	0	0	0	0	2e-05	4e-05	0	0	0	0	0	0	0	0	0	0	0	0	0	0	0	0	0	0	0.00022	0	0	0	0	0	0	0.00021
Dipartevirus	0	0	0	0	0	0	0	0	0	0	0	0	0	0	0	0	0	0	0	0	0	0	0	0	0	0	0	0	0	0	0	0	0	0	0	0	0	0	0	0	0	0	0	0	0	0	0	0	0
Equartevirus	0	0	0	0	0	0	0	0	0	0	0	0	0	0	0	0	0	0	0	0	0	0	0	0	0	0	0	0	0	0	0	0	0	0	0	0	0	0	0	0	0	0	0	0	0	0	0	0	0
Porartevirus	0	0	0	0	0	0	0	0	0	0	0	0	0	0	0	0	0	0	0	0	0	0	0	0	0	0	0	0	0	0	0	0	0	0	0	0	0	0	0	0	0	0	0	0	0	0	0	0	0
Simartevirus	0	0	0.00034	0	0	0	0	0	0	0	0	0	0	0	0	8e-05	0	0	0	0	0	0	0	0	0	0	0	0	0	0	0	0	0	0	0	0	0	0	0	0	0	0	0	0	0	0	0	0	0
Okavirus	0	0	0	0	0	0	0	0	0	0	0	0	0	0	0	0	0	0	0	0	0	0	0	0	0	0	0	0	0	0	0	0	0	0	0	0	0	0	0	0	0	0	0	0	0	0	0	0	0
Alphamesonivirus	0	0.00178	0.00137	0.00069	0.00127	0.00336	0	0.00031	0.0004	0	0	0	0.00044	0	0	0	0	0	0	0	0	0	0	0	0	0	0	0	0	0	0	0	0	0	0	0	0.00021	0	0	0	0.00024	0	0	0	0	0	0	0	0
Hepacivirus	0.09198	0.00107	0.06507	0.28244	0.10825	0.18047	0.00371	0.07591	0.05478	0.05824	0.00103	0.01493	0.0003	9e-05	0	8e-05	0.00015	0.00013	0.01041	0	0.0038	2e-05	0.00585	0.00045	0	7e-05	6e-05	4e-05	0.00023	4e-05	0.00014	0.03915	0	0	0	0	0	0.00016	0.00014	0.00023	0	0	0.00024	0.00016	0	0	0	0.00103	0.00021
Flavivirus	0	0	0	0	0	0	0	0	0	0	0	0	0	0	0	0	0	0	0	0	0	0	0	0	0	0	0	0	0	0	0	0	0	0	0	0	0	0	0	0	0	0	0	0	0	0	0	0	0
Pestivirus	0	0	0.00034	0	0	0.00075	0.00111	0	0	0	0	0.00042	0	0	0.00015	0	0	0	0	0	0.00013	0	0	0	0	0	0.00028	0	0	8e-05	0	0.00135	0.00237	0	0	0.00018	0	0.00032	0.00057	0	0	0	0	0	0	0.00019	0	0	0
Pegivirus	0	0	0	0	0	0	0	0	0	0	0	0	0	0	0	8e-05	0	0	0	0	6e-05	0	0	0	0	0	0	0	0	0	0	0	0	0	0	0	0	0	0.00043	0	0	0	0	0	0	0.00019	0	0	0
Closterovirus	0.00036	0	0	0	0	0	0.00037	0	0	0	0	0	0	0	0	0	5e-05	0.00013	0	0	0	0	0	0	0	0	0	0	0	0	0	0	0.0004	0	0.00019	0	0	0	0	0	0	0	0	0	0	0	0	0	0
Crinivirus	0	0	0.00034	0.00035	0	0	0	0	0	0	0	0	0	0	0	0	5e-05	0.00013	0	0	0	0	0	0	0	0	0	0	0	0	0	0	0	0	0.00019	0	0	0	0	0	0	0	0	0	0	0	0	0	0
Ampelovirus	0	0	0	0	0	0	0	0	0	0	0	0	0	0	0	0	0	0	0	0	0	0	0	0	0	0	0	0	0	0	0	0	0	0	0	0	0	0	0	0	0	0	0	0	0	0	0	0	0
Velarivirus	0.00036	0	0	0	0	0	0	0	0	0	0	0	0	0	0	0	0	0	0	0	0	0	0.00012	0	0	0	0	0	0	0	0	0	0	0	0	0	0	0	0	0	0	0	0	0	0	0	0	0	0
[truncated: 262 more rows]
[truncated: 212 more columns]

## Sheet: fruit pericarp phylum
name	SRR5932797	SRR5932798	SRR5932799	SRR5932800	SRR5932811	SRR5932812	SRR5932813	SRR5932815	SRR5932816	SRR5932817	SRR5932818	SRR5932819	SRR5932820	SRR5932837	SRR5932838	SRR5932839	SRR5932840	SRR5932841	SRR5932842	SRR5932843	SRR5932844	SRR5932845	SRR5932846	SRR5932847	SRR5932848	SRR5932849	SRR5932850	SRR5932852	SRR5932854	SRR5932855	SRR5932856	SRR5932857	SRR5932858	SRR5932859	SRR5932860	SRR5932861	SRR5932862	SRR5932863	SRR5932864	SRR5932865	SRR5932866	SRR5932867	SRR5932868	SRR5932869	SRR5932870	SRR5932871	SRR5932872	SRR5932873	SRR5932874
[truncated: 41 more rows]
[truncated: 168 more columns]

[truncated: 1 more sheets: fruit pericarp genus]
