# Supplementary material for: Domestication and Genetic Improvement Alter the Symbiotic Microbiome Structure and Function of Tomato Leaf and Fruit Pericarp
Source: Microorganisms. 2024 Jul 2;12(7):1351. doi: 10.3390/microorganisms12071351 (PMC11279011; doi:10.3390/microorganisms12071351)
Supplement: Supplementary file 1 [file microorganisms-12-01351-s001.zip › Supplementary Table S4.xlsx]

## Sheet: WGS单因素PERMANOVA分析结果permanova_si
leaf whole genome sequencing			SumsOfSqs	MeanSqs	F.Models	R2	Pvalue
	PERMANOVA	Clades(PIM/CER/BIG)	0.790433	0.395217	6.1165	0.0475561	0.001
			Statistic	Pvalue	Permutation number
	ANOSIM	Clades(PIM/CER/BIG)	0.118949	0.001	999
fruit transcriptome sequencing			SumsOfSqs	MeanSqs	F.Models	R2	Pvalue
	PERMANOVA	Clades(PIM/CER/BIG)	0.278943	0.139472	3.96019	0.0375515	0.001
			Statistic	Pvalue	Permutation number
	ANOSIM	Clades(PIM/CER/BIG)	0.118949	0.001	999
The first column represents grouping factors:tomato clades PIM/CER/BIG; SumOfSqs represents the total variance of each element in each grouping factor. MeanSqs represents the average variance of each element in each grouping factor; F.Models stands for statistical F value; R2 value represents the degree of explanation of grouping factors on sample differences. Pvalue represents the P value of dif…
