# Supplementary material for: Domestication and Genetic Improvement Alter the Symbiotic Microbiome Structure and Function of Tomato Leaf and Fruit Pericarp
Source: Microorganisms. 2024 Jul 2;12(7):1351. doi: 10.3390/microorganisms12071351 (PMC11279011; doi:10.3390/microorganisms12071351)
Supplement: Supplementary file 1 [file microorganisms-12-01351-s001.zip › Supplementary Table S5.xlsx]

## Sheet: leaf whole genome sequencing
Taxonomy	LDA	Clade	Pvalue
d__Viruses.o__Herpesvirales	3.6273	PIM	0.00113268 × 10^-3
d__Bacteria.p__Firmicutes.c__Bacilli.o__Bacillales.f__Paenibacillaceae.g__Paenibacillus.s__Paenibacillussp_CAA11	0.42597	PIM	0.00015571 × 10^-4
d__Bacteria.p__Verrucomicrobia.c__Verrucomicrobiae.o__Verrucomicrobiales.f__Verrucomicrobiaceae.g__Verrucomicrobium.s__Verrucomicrobiumspinosum	0.397941	PIM	0.00000213 × 10^-6
d__Viruses.f__Geminiviridae.g__Begomovirus.s__TomatoleafcurlMadagascarvirus	0.301031	PIM	0.00003649 × 10^-4
d__Viruses.f__Phycodnaviridae	3.08708	CER	0.00063457 × 10^-3
d__Bacteria.p__Proteobacteria.c__Alphaproteobacteria.o__Rhizobiales.f__Bradyrhizobiaceae	2.97266	CER	0.00007034 × 10^-4
d__Bacteria.p__Proteobacteria.c__Alphaproteobacteria.o__Rhizobiales.f__Bradyrhizobiaceae.g__Bradyrhizobium	2.91254	CER	0.00000141 × 10^-6
d__Bacteria.p__Proteobacteria.c__Betaproteobacteria.o__Burkholderiales.f__Burkholderiaceae.g__Ralstonia	2.76456	CER	0.00024915 × 10^-4
d__Bacteria.p__Proteobacteria.c__Betaproteobacteria.o__Burkholderiales.f__Burkholderiaceae.g__Ralstonia.s__Ralstoniainsidiosa	2.6499	CER	0.00000017 × 10^-7
d__Viruses.f__Poxviridae.g__Avipoxvirus.s__Pigeonpoxvirus	0.381128	CER	0.00007676 × 10^-4
d__Bacteria.p__Proteobacteria.c__Alphaproteobacteria.o__Rhizobiales.f__Methylobacteriaceae.g__Methylobacterium.s__Methylobacteriumsp_17Sr1_1	2.35059	CER	0. × 10^-12
d__Bacteria.p__Firmicutes.c__Bacilli.o__Bacillales.f__Bacillaceae.g__Bacillus.s__Bacilluscereus	4.85251	BIG	0.00000395 × 10^-5
d__Bacteria.p__Firmicutes.c__Bacilli.o__Bacillales.f__Bacillaceae	4.86406	BIG	0.00001513 × 10^-5
d__Bacteria.p__Firmicutes.c__Bacilli.o__Bacillales.f__Bacillaceae.g__Bacillus	4.86228	BIG	0.00001705 × 10^-5
d__Bacteria.p__Firmicutes.c__Bacilli.o__Bacillales	4.89415	BIG	0.00002959 × 10^-5
d__Bacteria.p__Firmicutes.c__Bacilli	4.902	BIG	0.00003681 × 10^-4
d__Bacteria.p__Bacteroidetes.c__Sphingobacteriia.o__Sphingobacteriales	3.90411	BIG	0.00000012 × 10^-7
d__Bacteria.p__Bacteroidetes.c__Sphingobacteriia.o__Sphingobacteriales.f__Sphingobacteriaceae	3.90411	BIG	0.00000012 × 10^-7
d__Bacteria.p__Bacteroidetes.c__Sphingobacteriia.o__Sphingobacteriales.f__Sphingobacteriaceae.s__SphingobacteriaceaebacteriumGW460_11_11_14_LB5	3.89775	BIG	0.0000001 × 10^-7
d__Bacteria.p__Bacteroidetes.c__Sphingobacteriia	3.90545	BIG	0.00000011 × 10^-7
d__Bacteria.p__Proteobacteria.c__Alphaproteobacteria.o__Rhizobiales.f__Methylobacteriaceae	3.4554	BIG	0. × 10^-12
d__Bacteria.p__Proteobacteria.c__Alphaproteobacteria.o__Rhizobiales.f__Methylobacteriaceae.g__Methylobacterium	3.38395	BIG	0. × 10^-13
d__Bacteria.p__Proteobacteria.c__Alphaproteobacteria.o__Sphingomonadales.f__Sphingomonadaceae.g__Sphingomonas.s__Sphingomonastaxi	2.90952	BIG	0. × 10^-16
d__Bacteria.p__Cyanobacteria.o__Synechococcales.f__Chamaesiphonaceae.g__Chamaesiphon.s__Chamaesiphonminutus	3.18019	BIG	0.00033943 × 10^-3
d__Bacteria.p__Cyanobacteria.o__Synechococcales.f__Chamaesiphonaceae	3.18019	BIG	0.00033943 × 10^-3
d__Bacteria.p__Cyanobacteria.o__Synechococcales.f__Chamaesiphonaceae.g__Chamaesiphon	3.18019	BIG	0.00033943 × 10^-3
d__Bacteria.p__Proteobacteria.c__Alphaproteobacteria.o__Rhizobiales.f__Methylobacteriaceae.g__Methylobacterium.s__Methylobacteriumaquaticum	2.6906	BIG	0. × 10^-13
d__Bacteria.p__Bacteroidetes.c__Flavobacteriia.o__Flavobacteriales.f__Flavobacteriaceae.g__Chryseobacterium.s__Chryseobacteriumglaciei	2.63105	BIG	0. × 10^-9
d__Bacteria.p__Proteobacteria.c__Betaproteobacteria.o__Burkholderiales.f__Oxalobacteraceae.g__Massilia	2.73151	BIG	0.00016034 × 10^-4
d__Bacteria.p__Proteobacteria.c__Alphaproteobacteria.o__Sphingomonadales.f__Sphingomonadaceae.g__Sphingomonas.s__Sphingomonassp_NIC1	2.515	BIG	0. × 10^-11
d__Bacteria.p__Proteobacteria.c__Alphaproteobacteria.o__Rhizobiales.f__Methylobacteriaceae.g__Methylobacterium.s__Methylobacteriumsp_17Sr1_43	2.46322	BIG	0. × 10^-9
d__Bacteria.p__Proteobacteria.c__Alphaproteobacteria.o__Sphingomonadales.f__Sphingomonadaceae.g__Sphingobium	2.55006	BIG	0.00000026 × 10^-7

## Sheet: fruit transcriptome sequencing
Taxonomy	LDA	Clade	Pvalue
d__Archaea.p__Crenarchaeota.c__Thermoprotei.o__Sulfolobales.f__Sulfolobaceae	3.25276	PIM	0.00000001 × 10^-8
d__Viruses.o__Herpesvirales	3.66095	PIM	0.00032905 × 10^-3
d__Bacteria.p__Bacteroidetes.c__Sphingobacteriia.o__Sphingobacteriales.f__Sphingobacteriaceae.s__SphingobacteriaceaebacteriumGW460_11_11_14_LB5	2.73046	PIM	0.00011563 × 10^-4
d__Bacteria.p__Proteobacteria.c__Alphaproteobacteria.o__Sphingomonadales.f__Sphingomonadaceae.g__Blastomonas	3.12905	PIM	0. × 10^-11
d__Archaea.p__Crenarchaeota.c__Thermoprotei.o__Sulfolobales	3.25276	PIM	0.00000001 × 10^-8
d__Viruses.o__Herpesvirales.f__Herpesviridae.s__Caviidbetaherpesvirus2	3.05339	PIM	0.00000331 × 10^-5
d__Bacteria.p__Proteobacteria.c__Epsilonproteobacteria.o__Campylobacterales.f__Campylobacteraceae.g__Aliiarcobacter	2.93065	PIM	0.00000016 × 10^-7
d__Bacteria.p__Proteobacteria.c__Alphaproteobacteria.o__Sphingomonadales.f__Sphingomonadaceae.g__Blastomonas.s__Blastomonasfulva	3.12905	PIM	0. × 10^-11
d__Bacteria.p__Proteobacteria.c__Gammaproteobacteria.o__Enterobacterales.f__Enterobacteriaceae.g__Klebsiella	4.04986	PIM	0.00000523 × 10^-5
d__Bacteria.p__Proteobacteria.c__Epsilonproteobacteria.o__Campylobacterales.f__Campylobacteraceae.g__Aliiarcobacter.s__Aliiarcobacterbutzleri	2.92552	PIM	0.00000003 × 10^-7
d__Bacteria.p__Cyanobacteria.o__Nostocales.f__Hapalosiphonaceae.g__Fischerella.s__Fischerellasp_NIES_3754	2.98927	PIM	0.00398482 × 10^-2
d__Archaea.p__Crenarchaeota.c__Thermoprotei.o__Sulfolobales.f__Sulfolobaceae.g__Sulfolobus	3.24304	PIM	0.00000001 × 10^-8
d__Bacteria.p__Cyanobacteria.o__Synechococcales.f__Synechococcaceae.g__Synechococcus.s__Synechococcussp_RCC307	3.05108	PIM	0.00209669 × 10^-3
d__Viruses.o__Caudovirales.f__Myoviridae.g__Cp220virus	2.78647	PIM	0.00501539 × 10^-2
d__Archaea.p__Crenarchaeota.c__Thermoprotei.o__Sulfolobales.f__Sulfolobaceae.g__Sulfolobus.s__Sulfolobussp_A20	3.24045	PIM	0.00000001 × 10^-8
d__Bacteria.p__CandidatusGracilibacteria	2.8253	PIM	0.00014599 × 10^-4
d__Bacteria.p__Proteobacteria.c__Gammaproteobacteria.o__Vibrionales.f__Vibrionaceae.g__Vibrio.s__Vibriocholerae	2.41498	PIM	0.00000558 × 10^-5
d__Bacteria.p__Aquificae.c__Aquificae.o__Desulfurobacteriales.f__Desulfurobacteriaceae.g__Thermovibrio	2.51588	PIM	0.00000499 × 10^-5
d__Bacteria.p__CandidatusGracilibacteria.s__CandidatusGracilibacteriabacteriumHOT_871	2.81611	PIM	0.00054006 × 10^-3
d__Bacteria.p__Proteobacteria.c__Gammaproteobacteria.o__Enterobacterales.f__Enterobacteriaceae.g__Klebsiella.s__Klebsiellapneumoniae	4.04266	PIM	0.00000371 × 10^-5
d__Bacteria.p__Proteobacteria.c__Gammaproteobacteria.o__Pseudomonadales.f__Pseudomonadaceae.g__Pseudomonas.s__Pseudomonastolaasii	2.57657	PIM	0.00011972 × 10^-4
d__Archaea	4.10268	CER	0.01990762
d__Viruses.f__Poxviridae.s__Melanoplussanguinipesentomopoxvirus	3.05002	CER	0.00000711 × 10^-5
d__Bacteria.p__Proteobacteria.c__Epsilonproteobacteria.o__Campylobacterales.f__Campylobacteraceae.g__Haloarcobacter.s__Haloarcobacterbivalviorum	3.08614	CER	0.00165752 × 10^-3
d__Bacteria.p__Bacteroidetes.c__Chitinophagia.o__Chitinophagales.f__Chitinophagaceae.g__Filimonas.s__Filimonaslacunae	3.00515	CER	0.00030438 × 10^-4
d__Bacteria.p__Proteobacteria.c__Alphaproteobacteria.o__Rhizobiales	3.96011	CER	0.0042706 × 10^-2
d__Bacteria.p__Tenericutes.c__Mollicutes.o__Mycoplasmatales.f__Mycoplasmataceae.g__Mycoplasma.s__Mycoplasmagallisepticum	2.60415	CER	0.00006724 × 10^-4
d__Bacteria.p__Proteobacteria.c__Gammaproteobacteria.o__Thiotrichales.f__Piscirickettsiaceae.g__Thiomicrospira.s__Thiomicrospiracyclica	2.94163	CER	0.00005818 × 10^-4
d__Bacteria.p__Proteobacteria.c__Gammaproteobacteria.o__Thiotrichales.f__Francisellaceae.g__Francisella	3.84988	CER	0.00005314 × 10^-4
d__Bacteria.p__Cyanobacteria.o__Pleurocapsales.f__Hyellaceae	3.46073	CER	0.00004587 × 10^-4
d__Bacteria.p__Cyanobacteria.o__Pleurocapsales	3.58793	CER	0.00001278 × 10^-5
d__Bacteria.p__Proteobacteria.c__Alphaproteobacteria.o__Rhizobiales.f__Bradyrhizobiaceae.g__Bradyrhizobium.s__Bradyrhizobiumsp_ORS278	2.73834	CER	0.00011885 × 10^-4
d__Bacteria.p__Cyanobacteria.o__Pleurocapsales.f__Hyellaceae.g__Pleurocapsa.s__Pleurocapsaminor	3.46073	CER	0.00004587 × 10^-4
d__Bacteria.p__Firmicutes.c__Clostridia.o__Thermoanaerobacterales.f__Thermoanaerobacteraceae.g__Thermoanaerobacter.s__Thermoanaerobacterwiegelii	3.49341	CER	0.00410131 × 10^-2
d__Bacteria.p__Bacteroidetes.c__Chitinophagia.o__Chitinophagales.f__Chitinophagaceae.g__Filimonas	3.00515	CER	0.00030438 × 10^-4
d__Bacteria.p__Proteobacteria.c__Alphaproteobacteria.o__Sphingomonadales.f__Sphingomonadaceae.g__Sphingobium	3.34583	CER	0.0000009 × 10^-6
d__Bacteria.p__Cyanobacteria.o__Pleurocapsales.f__Hyellaceae.g__Pleurocapsa	3.46073	CER	0.00004587 × 10^-4
d__Bacteria.p__Chloroflexi.c__Caldilineae.o__Caldilineales.f__Caldilineaceae.g__Caldilinea.s__Caldilineaaerophila	2.58431	CER	0.00829885 × 10^-2
d__Bacteria.p__Bacteroidetes.c__Cytophagia.o__Cytophagales.f__Flammeovirgaceae.g__Marivirga	2.6255	CER	0.0000245 × 10^-5
d__Archaea.p__Euryarchaeota.c__Thermococci.o__Thermococcales.f__Thermococcaceae.g__Thermococcus	3.31718	CER	0.00224572 × 10^-3
d__Bacteria.p__Chloroflexi.c__Caldilineae.o__Caldilineales.f__Caldilineaceae.g__Caldilinea	2.58619	CER	0.0076769 × 10^-2
d__Bacteria.p__Bacteroidetes.c__Chitinophagia.o__Chitinophagales	3.07457	CER	0.00010645 × 10^-4
d__Bacteria.p__Proteobacteria.c__Epsilonproteobacteria.o__Campylobacterales.f__Campylobacteraceae.g__Haloarcobacter	3.08614	CER	0.00165752 × 10^-3
d__Bacteria.p__Proteobacteria.c__Gammaproteobacteria.o__Thiotrichales	3.96623	CER	0.00004333 × 10^-4
d__Bacteria.p__Chloroflexi.c__Caldilineae.o__Caldilineales	2.58445	CER	0.00930562 × 10^-2
d__Bacteria.p__Proteobacteria.c__Epsilonproteobacteria.o__Campylobacterales.f__Campylobacteraceae	3.85071	CER	0.01043634
d__Bacteria.p__Proteobacteria.c__Gammaproteobacteria.o__Thiotrichales.f__Francisellaceae	3.8513	CER	0.00005474 × 10^-4
d__Bacteria.p__Chloroflexi.c__Caldilineae.o__Caldilineales.f__Caldilineaceae	2.58445	CER	0.00930562 × 10^-2
d__Bacteria.p__Proteobacteria.c__Epsilonproteobacteria.o__Campylobacterales.f__Helicobacteraceae.g__Sulfurimonas	2.88403	CER	0.00000199 × 10^-6
d__Bacteria.p__Bacteroidetes.c__Cytophagia.o__Cytophagales.f__Flammeovirgaceae	2.69484	CER	0.00002526 × 10^-5
d__Bacteria.p__Bacteroidetes.c__Chitinophagia.o__Chitinophagales.f__Chitinophagaceae	3.07457	CER	0.00010645 × 10^-4
d__Bacteria.p__Proteobacteria.c__Gammaproteobacteria.o__Thiotrichales.f__Piscirickettsiaceae.g__Thiomicrospira	2.94169	CER	0.0000583 × 10^-4
d__Bacteria.p__Proteobacteria.c__Epsilonproteobacteria.o__Campylobacterales.f__Helicobacteraceae.g__Sulfurimonas.s__Sulfurimonasautotrophica	2.88221	CER	0.00000187 × 10^-6
d__Archaea.p__Euryarchaeota.c__Thermococci.o__Thermococcales.f__Thermococcaceae.g__Thermococcus.s__Thermococcuskodakarensis	3.27253	CER	0.00377432 × 10^-2
d__Bacteria.p__Proteobacteria.c__Betaproteobacteria.o__Neisseriales	3.01532	CER	0.00008251 × 10^-4
d__Bacteria.p__Proteobacteria.c__Gammaproteobacteria.o__Enterobacterales.f__Pectobacteriaceae.g__Pectobacterium	3.92833	BIG	0.00002515 × 10^-5
d__Bacteria.p__Fusobacteria.c__Fusobacteriia.o__Fusobacteriales.f__Leptotrichiaceae	2.7061	BIG	0.00054402 × 10^-3
d__Bacteria.p__Proteobacteria.c__Betaproteobacteria.o__Burkholderiales.f__Alcaligenaceae.g__Bordetella.s__Bordetellagenomosp_8	3.18916	BIG	0.00000007 × 10^-7
d__Bacteria.p__Proteobacteria.c__Betaproteobacteria.o__Burkholderiales.f__Alcaligenaceae.g__Bordetella	3.28591	BIG	0.00000478 × 10^-5
d__Bacteria.p__Bacteroidetes.c__Flavobacteriia.o__Flavobacteriales.f__Flavobacteriaceae.g__Elizabethkingia	2.52599	BIG	0. × 10^-11
d__Bacteria.p__Bacteroidetes.c__Flavobacteriia.o__Flavobacteriales.f__Flavobacteriaceae.g__Elizabethkingia.s__Elizabethkingiabruuniana	2.48521	BIG	0. × 10^-11
d__Bacteria.p__Proteobacteria.c__Alphaproteobacteria.o__Rhizobiales.f__Phyllobacteriaceae	3.27617	BIG	0.00048812 × 10^-3
d__Bacteria.p__Fusobacteria.c__Fusobacteriia.o__Fusobacteriales.f__Leptotrichiaceae.g__Streptobacillus	2.4906	BIG	0.00138883 × 10^-3
d__Bacteria.p__Proteobacteria.c__Alphaproteobacteria.o__Rhizobiales.f__Phyllobacteriaceae.g__Mesorhizobium	3.26385	BIG	0.00038532 × 10^-3
d__Bacteria.p__Tenericutes.c__Mollicutes.o__Mycoplasmatales.f__Mycoplasmataceae.g__Mycoplasma.s__Mycoplasmacloacale	2.51407	BIG	0. × 10^-9
d__Bacteria.p__Proteobacteria.c__Gammaproteobacteria.o__Enterobacterales.f__Pectobacteriaceae	3.93185	BIG	0.00002454 × 10^-5
d__Archaea.p__Euryarchaeota.c__Methanococci.o__Methanococcales.f__Methanococcaceae.g__Methanococcus.s__Methanococcusaeolicus	2.60344	BIG	0.00000001 × 10^-8
d__Bacteria.p__Bacteroidetes.c__Flavobacteriia.o__Flavobacteriales.f__Flavobacteriaceae.g__Polaribacter	2.95227	BIG	0.00024486 × 10^-4
d__Bacteria.p__Actinobacteria.c__Actinobacteria.o__Streptomycetales.f__Streptomycetaceae.g__Streptomyces.s__Streptomycessp_CLI2509	2.75484	BIG	0.00000134 × 10^-6
d__Bacteria.p__Proteobacteria.c__Betaproteobacteria.o__Burkholderiales.f__Alcaligenaceae	3.32043	BIG	0.00000685 × 10^-5
d__Bacteria.p__Proteobacteria.c__Gammaproteobacteria.o__Enterobacterales.f__Pectobacteriaceae.g__Pectobacterium.s__Pectobacteriumcarotovorum	3.92713	BIG	0.00001763 × 10^-5
