# Supplementary material for: Domestication and Genetic Improvement Alter the Symbiotic Microbiome Structure and Function of Tomato Leaf and Fruit Pericarp
Source: Microorganisms. 2024 Jul 2;12(7):1351. doi: 10.3390/microorganisms12071351 (PMC11279011; doi:10.3390/microorganisms12071351)
Supplement: Supplementary file 1 [file microorganisms-12-01351-s001.zip › Supplementary Table S6.xlsx]

## Sheet: leaf whole genome sequencing
GO	Clade	LDA_value	P_value
GO:0005198_MF_structural_molecule_activity	PIM	2.02183	0.00000026 × 10^-7
GO:0019028_CC_viral_capsid	PIM	3.75193	0.00000001 × 10^-8
GO:0003677_MF_DNA_binding	PIM	2.24918	0.00000719 × 10^-5
GO:0042025_CC_host_cell_nucleus	PIM	2.23388	0.00001327 × 10^-5
GO:0006260_BP_DNA_replication	PIM	2.60749	0.00001337 × 10^-5
GO:0016779_MF_nucleotidyltransferase_activity	PIM	2.24155	0. × 10^-14
GO:0016888_MF_endodeoxyribonuclease_activity	PIM	2.01307	0. × 10^-14
GO:0004386_MF_helicase_activity	PIM	3.25319	0. × 10^-14
GO:0046718_BP_viral_entry_into_host_cell	PIM	2.78226	0. × 10^-10
GO:0016757_MF_transferase_activity	PIM	2.66279	0. × 10^-13
GO:0005975_BP_carbohydrate_metabolic_process	PIM	2.68081	0. × 10^-14
GO:0005509_MF_calcium_ion_binding	PIM	2.69882	0.00000109 × 10^-6
GO:0019646_BP_aerobic_electron_transport_chain	PIM	2.71684	0.0001965 × 10^-4
GO:0046872_MF_metal_ion_binding	CER	2.73485	0.00006353 × 10^-4
GO:0030430_CC_host_cell_cytoplasm	CER	2.75287	0.00007034 × 10^-4
GO:0020037_MF_heme_binding	CER	2.77089	0.00007714 × 10^-4
GO:0006313_BP_transposition_DNA-mediated	CER	2.7889	0.00008395 × 10^-4
GO:0004803_MF_transposase_activity	CER	2.80692	0.00009076 × 10^-4
GO:0016301_MF_kinase_activity	CER	2.82493	0.00009756 × 10^-4
GO:0005737_CC_cytoplasm	BIG	2.84295	0.00000148 × 10^-6
GO:0031305_CC_integral_component_of_mitochondrial_inner_membrane	BIG	2.86097	0. × 10^-10
GO:0005886_CC_plasma_membrane	BIG	2.87898	0.00000006 × 10^-7
GO:0051561_BP_positive_regulation_of_mitochondrial_calcium_ion_concentration	BIG	2.897	0.00001482 × 10^-5
GO:0070509_BP_calcium_ion_import	BIG	2.91502	0.00000001 × 10^-8
GO:0006851_BP_mitochondrial_calcium_ion_transmembrane_transport	BIG	2.93303	0.00000089 × 10^-6
GO:0003700_MF_DNA-binding_transcription_factor_activity	BIG	2.95105	0.00055595 × 10^-3
GO:0006355_BP_regulation_of_transcription_DNA-templated	BIG	2.96906	0.0000054 × 10^-5
GO:0000287_MF_magnesium_ion_binding	BIG	2.98708	0.0001824 × 10^-4
GO:0004519_MF_endonuclease_activity	BIG	3.0051	0.00005717 × 10^-4
GO:0043565_MF_sequence-specific_DNA_binding	BIG	3.02311	0.00025378 × 10^-4
GO:0008233_MF_peptidase_activity	BIG	3.04113	0.00018984 × 10^-4
GO:0005525_MF_GTP_binding	BIG	3.05915	0.00010518 × 10^-4
GO:0000160_BP_phosphorelay_signal_transduction_system	BIG	3.07716	0.00000016 × 10^-7
GO:0003924_MF_GTPase_activity	BIG	3.09518	0.00000049 × 10^-6
GO:0006310_BP_DNA_recombination	BIG	3.11319	0.00000025 × 10^-7
GO:0046933_MF_proton-transporting_ATP_synthase_activity	BIG	3.13121	0.0000002 × 10^-7
GO:0005623_CC_cell	BIG	3.14923	0.00000279 × 10^-6
GO:0006099_BP_tricarboxylic_acid_cycle	BIG	3.16724	0.00000002 × 10^-8
GO:0006352_BP_DNA-templated_transcription_initiation	BIG	3.18526	0. × 10^-15
GO:0016620_MF_oxidoreductase_activity	BIG	3.20327	0. × 10^-9
GO:0051536_MF_iron-sulfur_cluster_binding	BIG	3.22129	0.00055595 × 10^-3
GO:0022627_CC_cytosolic_small_ribosomal_subunit	BIG	3.23931	0.00055595 × 10^-3

## Sheet: fruit transcriptome sequencing
GO	Log_value	Clade	LDA_value	P_value
GO:0009535: [CC] chloroplast thylakoid membrane	3.73758	PIM	2.92835	0.00001012 × 10^-5
GO:0015979: [BP] photosynthesis	3.56764	PIM	2.89317	0.00000026 × 10^-7
GO:0009654: [CC] photosystem II oxygen evolving complex	3.47991	PIM	2.85222	0.00000001 × 10^-8
GO:0005985: [BP] sucrose metabolic process	3.28364	PIM	2.62067	0.00000719 × 10^-5
GO:0005775: [CC] vacuolar lumen	3.26141	PIM	2.61359	0.00001327 × 10^-5
GO:0004575: [MF] sucrose alpha-glucosidase activity	3.26177	PIM	2.61338	0.00001337 × 10^-5
GO:0006452: [BP] translational frameshifting	3.4216	PIM	2.58974	0. × 10^-14
GO:0045901: [BP] positive regulation of translational elongation	3.42168	PIM	2.58974	0. × 10^-14
GO:0045905: [BP] positive regulation of translational termination	3.42166	PIM	2.58971	0. × 10^-14
GO:0003743: [MF] translation initiation factor activity	3.66143	PIM	2.57586	0. × 10^-10
GO:0043022: [MF] ribosome binding	3.46765	PIM	2.56954	0. × 10^-13
GO:0003746: [MF] translation elongation factor activity	3.57286	PIM	2.51919	0. × 10^-14
GO:0004356: [MF] glutamate-ammonia ligase activity	3.1562	PIM	2.50187	0.00000109 × 10^-6
GO:0016831: [MF] carboxy-lyase activity	3.24538	PIM	2.50112	0.0001965 × 10^-4
GO:0000287: [MF] magnesium ion binding	3.3884	PIM	2.41152	0.00000001 × 10^-8
GO:0009408: [BP] response to heat	3.32871	PIM	2.36078	0.00093177 × 10^-3
GO:0006542: [BP] glutamine biosynthetic process	2.93081	PIM	2.29944	0.00000046 × 10^-6
GO:0030976: [MF] thiamine pyrophosphate binding	2.70076	PIM	2.28607	0. × 10^-11
GO:0005975: [BP] carbohydrate metabolic process	3.4745	PIM	2.21148	0.00019577 × 10^-4
GO:0009058: [BP] biosynthetic process	3.0464	PIM	2.15786	0. × 10^-9
GO:0046658: [CC] anchored component of plasma membrane	2.95165	PIM	2.1488	0.00000148 × 10^-6
GO:0006520: [BP] cellular amino acid metabolic process	2.903	PIM	2.14757	0. × 10^-10
GO:0005746: [CC] mitochondrial respirasome	2.86536	PIM	2.12393	0.00000006 × 10^-7
GO:0006633: [BP] fatty acid biosynthetic process	3.131	PIM	2.12001	0.00001482 × 10^-5
GO:0031305: [CC] integral component of mitochondrial inner membrane	2.90869	PIM	2.111	0.00000001 × 10^-8
GO:0003824: [MF] catalytic activity	3.42447	PIM	2.10513	0.00000089 × 10^-6
GO:0004553: [MF] hydrolase activity, hydrolyzing O-glycosyl compounds	3.01361	PIM	2.0813	0.00055595 × 10^-3
GO:0006807: [BP] nitrogen compound metabolic process	2.80178	PIM	2.07666	0.0000054 × 10^-5
GO:0005507: [MF] copper ion binding	3.29797	PIM	2.05873	0.0001824 × 10^-4
GO:0006749: [BP] glutathione metabolic process	2.90172	PIM	2.05144	0.00005717 × 10^-4
GO:0006412: [BP] translation	4.50407	CER	3.41971	0.00025378 × 10^-4
GO:0005840: [CC] ribosome	4.38385	CER	3.32076	0.00018984 × 10^-4
GO:0005576: [CC] extracellular region	3.51617	CER	2.65824	0.00010518 × 10^-4
GO:0009815: [MF] 1-aminocyclopropane-1-carboxylate oxidase activity	3.12406	BIG	2.51624	0.00000016 × 10^-7
GO:0004096: [MF] catalase activity	3.09449	BIG	2.40124	0.00000049 × 10^-6
GO:0006886: [BP] intracellular protein transport	3.55776	BIG	2.34517	0.00000025 × 10^-7
GO:0005730: [CC] nucleolus	3.43439	BIG	2.29834	0.0000002 × 10^-7
GO:0005794: [CC] Golgi apparatus	3.52555	BIG	2.28632	0.00000279 × 10^-6
GO:0004602: [MF] glutathione peroxidase activity	3.0687	BIG	2.20219	0.00000002 × 10^-8
GO:0006888: [BP] endoplasmic reticulum to Golgi vesicle-mediated transport	3.1628	BIG	2.19092	0. × 10^-15
GO:0050897: [MF] cobalt ion binding	2.8409	BIG	2.18493	0. × 10^-9
GO:0003690: [MF] double-stranded DNA binding	2.92079	BIG	2.15117	0.00000005 × 10^-7
GO:0006364: [BP] rRNA processing	3.10067	BIG	2.14797	0.00000001 × 10^-8
GO:0003755: [MF] peptidyl-prolyl cis-trans isomerase activity	3.36172	BIG	2.14541	0.00017415 × 10^-4
GO:0005768: [CC] endosome	3.08447	BIG	2.13809	0. × 10^-9
GO:0009651: [BP] response to salt stress	3.39065	BIG	2.125	0.00000009 × 10^-7
GO:0006145: [BP] purine nucleobase catabolic process	2.7165	BIG	2.10457	0.00000005 × 10^-7
GO:0000256: [BP] allantoin catabolic process	2.67732	BIG	2.10113	0.00000003 × 10^-7
GO:0004038: [MF] allantoinase activity	2.62058	BIG	2.07982	0.0000001 × 10^-7
GO:0005774: [CC] vacuolar membrane	3.31602	BIG	2.0499	0.00029581 × 10^-4
GO:0006122: [BP] mitochondrial electron transport, ubiquinol to cytochrome c	3.11636	BIG	2.03201	0.0000085 × 10^-5
