# Supplementary material for: Domestication and Genetic Improvement Alter the Symbiotic Microbiome Structure and Function of Tomato Leaf and Fruit Pericarp
Source: Microorganisms. 2024 Jul 2;12(7):1351. doi: 10.3390/microorganisms12071351 (PMC11279011; doi:10.3390/microorganisms12071351)
Supplement: Supplementary file 1 [file microorganisms-12-01351-s001.zip › Supplementary Table S7.xlsx]

## Sheet: 01. LDA_res
Biomarker_names	Log_value	Groups	LDA_values	P_values
k__Bacteria.p__Proteobacteria.c__Alphaproteobacteria.o__Rhizobiales.f__Methylobacteriaceae.g__Methylobacterium.s__Methylobacterium_currus	2.35337	B	2.04852	0. × 10^-13
k__Bacteria.p__Proteobacteria.c__Alphaproteobacteria.o__Rhizobiales.f__Methylobacteriaceae.g__Methylobacterium.s__Methylobacterium_sp__17Sr1_43	2.47046	B	2.1778	0. × 10^-9
k__Bacteria.p__Proteobacteria.c__Alphaproteobacteria.o__Rhizobiales.f__Methylobacteriaceae.g__Methylobacterium.s__Methylobacterium_sp__17Sr1_28	2.32345	B	2.01488	0. × 10^-11
k__Bacteria.p__Proteobacteria.c__Betaproteobacteria.o__Burkholderiales.f__Comamonadaceae.g__Delftia.s__Delftia_acidovorans	2.33675	B	2.05306	0.03397144
k__Bacteria.p__Proteobacteria.c__Alphaproteobacteria.o__Sphingomonadales.f__Sphingomonadaceae.g__Sphingomonas.s__Sphingomonas_taxi	2.91754	B	2.61368	0. × 10^-16
k__Bacteria.p__Bacteroidetes.c__Flavobacteriia.o__Flavobacteriales.f__Flavobacteriaceae.g__Chryseobacterium.s__Chryseobacterium_glaciei	2.63951	B	2.30863	0.00000001 × 10^-8	Note: Left table: The first column: Name of the Biomarker; The second column: The log base 10 of the maximum average abundance for each component; if the average abundance is less than 1, it is calculated as 10; The third column: Name of the group; The fourth column: LDA (Linear Discriminant Analysis) value; The fifth column: P-value from the Kruskal-Wallis rank sum test; if it is not a biomarker…
k__Bacteria.p__Proteobacteria.c__Alphaproteobacteria.o__Sphingomonadales.f__Sphingomonadaceae.g__Sphingomonas.s__Sphingomonas_sp__NIC1	2.5258	B	2.21688	0. × 10^-11
k__Bacteria.p__Proteobacteria.c__Alphaproteobacteria.o__Sphingomonadales.f__Sphingomonadaceae.g__Sphingomonas.s__Sphingomonas_sp__LK11	3.14717	B	2.84807	0. × 10^-13
k__Bacteria.p__Proteobacteria.c__Betaproteobacteria.o__Burkholderiales.f__Alcaligenaceae.g__Achromobacter.s__Achromobacter_xylosoxidans	3.7172	B	3.41886	0.0293617
k__Bacteria.p__Proteobacteria.c__Alphaproteobacteria.o__Rhizobiales.f__Methylobacteriaceae.g__Methylobacterium.s__Methylobacterium_aquaticum	2.69787	B	2.40383	0. × 10^-14
k__Bacteria.p__Proteobacteria.c__Gammaproteobacteria.o__Vibrionales.f__Vibrionaceae.g__Vibrio.s__Vibrio_vulnificus	2.48325	B	2.06743	0. × 10^-10
k__Bacteria.p__Proteobacteria.c__Gammaproteobacteria.o__Enterobacterales.f__Yersiniaceae.g__Serratia.s__Serratia_marcescens	3.14835	C	2.85872	0.01760232
k__Bacteria.p__Proteobacteria.c__Betaproteobacteria.o__Burkholderiales.f__Burkholderiaceae.g__Ralstonia.s__Ralstonia_insidiosa	2.65991	C	2.32144	0.00000095 × 10^-6
k__Bacteria.p__Proteobacteria.c__Gammaproteobacteria.o__Pseudomonadales.f__Moraxellaceae.g__Moraxella.s__Moraxella_osloensis	2.86879	C	2.492	0.00073252 × 10^-3
k__Bacteria.p__Proteobacteria.c__Alphaproteobacteria.o__Rhizobiales.f__Methylobacteriaceae.g__Methylobacterium.s__Methylobacterium_sp__17Sr1_1	2.35969	C	2.03352	0. × 10^-12
k__Bacteria.p__Firmicutes.c__Bacilli.o__Bacillales.f__Staphylococcaceae.g__Staphylococcus.s__Staphylococcus_cohnii	2.68286	P	2.22184	0.00340949 × 10^-2
k__Bacteria.p__Cyanobacteria.o__Chroococcales.f__Microcystaceae.g__Microcystis.s__Microcystis_sp__MC19	2.94015	P	2.4242	0. × 10^-9
k__Bacteria.p__Firmicutes.c__Clostridia.o__Thermoanaerobacterales.f__Thermodesulfobiaceae.g__Thermodesulfobium.s__Thermodesulfobium_narugense	3.50537	P	3.01365	0.0001917 × 10^-4
k__Bacteria.p__Tenericutes.c__Mollicutes.o__Mycoplasmatales.f__Mycoplasmataceae.g__Mycoplasma.s__Mycoplasma_hyopneumoniae	2.79293	P	2.00678	0.01839822
k__Bacteria.p__Proteobacteria.c__Gammaproteobacteria.o__Oceanospirillales.f__Halomonadaceae.g__Candidatus_Portiera.s__Candidatus_Portiera_aleyrodidarum	3.23571	P	2.90054	0.00358685 × 10^-2
k__Bacteria.p__Bacteroidetes.c__Flavobacteriia.o__Flavobacteriales.f__Flavobacteriaceae.g__Capnocytophaga.s__Capnocytophaga_sp__oral_taxon_878	2.65704	P	2.0558	0. × 10^-9
k__Bacteria.p__Cyanobacteria.o__Synechococcales.f__Synechococcaceae.g__Synechococcus.s__Synechococcus_sp__UTEX_2973	3.71384	W	3.16692	0.0333413
k__Bacteria.p__Cyanobacteria.o__Nostocales.f__Nostocaceae.g__Anabaena.s__Anabaena_sp__90	2.36361	W	2.06287	0.0001132 × 10^-4
k__Bacteria.p__Firmicutes.c__Tissierellia.o__Tissierellales.f__Gottschalkiaceae.g__Gottschalkia.s__Gottschalkia_acidurici	2.40912	W	2.01744	0.01019544
k__Bacteria.p__Proteobacteria.c__Epsilonproteobacteria.o__Campylobacterales.f__Campylobacteraceae.g__Campylobacter.s__Campylobacter_gracilis	2.67076	W	2.0578	0.00000001 × 10^-8
k__Bacteria.p__Cyanobacteria.o__Nostocales.f__Aphanizomenonaceae.g__Sphaerospermopsis.s__Sphaerospermopsis_kisseleviana	2.605	W	2.18816	0.00658481 × 10^-2
k__Bacteria.p__Proteobacteria.c__Gammaproteobacteria.o__Enterobacterales.f__Yersiniaceae.g__Yersinia.s__Yersinia_aleksiciae	2.80617	W	2.4672	0.00334148 × 10^-2
k__Bacteria.p__Bacteroidetes.c__Flavobacteriia.o__Flavobacteriales.f__Flavobacteriaceae.g__Formosa.s__Formosa_sp__Hel1_33_131	2.25755	W	2.09514	0.00000047 × 10^-6
k__Bacteria.p__Firmicutes.c__Bacilli.o__Lactobacillales.f__Streptococcaceae.g__Lactococcus.s__Lactococcus_lactis	2.49646	W	2.08801	0.00283413 × 10^-3
k__Bacteria.p__Cyanobacteria.o__Synechococcales.f__Chamaesiphonaceae.g__Chamaesiphon.s__Chamaesiphon_minutus	3.19239	W	2.63186	0.00054311 × 10^-3
k__Bacteria.p__Cyanobacteria.o__Synechococcales.f__Prochloraceae.g__Prochlorococcus.s__Prochlorococcus_sp__MIT_0801	2.76612	W	2.46964	0.00182171 × 10^-3
k__Bacteria.p__Bacteroidetes.c__Flavobacteriia.o__Flavobacteriales.g__Candidatus_Sulcia.s__Candidatus_Sulcia_muelleri	2.54187	W	2.04886	0.00031239 × 10^-4
k__Bacteria.p__Firmicutes.c__Bacilli.o__Bacillales.f__Bacillaceae.g__Bacillus.s__Bacillus_infantis	2.67869	W	2.45752	0.02669498
k__Bacteria.p__Firmicutes.c__Clostridia.o__Clostridiales.f__Clostridiaceae.g__Clostridium.s__Clostridium_beijerinckii	2.85644	W	2.49174	0.00000458 × 10^-5
k__Bacteria.p__Proteobacteria.c__Gammaproteobacteria.o__Pseudomonadales.f__Pseudomonadaceae.g__Pseudomonas.s__Pseudomonas_fulva	2.63207	W	2.32546	0.00000125 × 10^-6
k__Bacteria.p__Proteobacteria.c__Betaproteobacteria.s__Betaproteobacteria_bacterium_GR16_43	2.41486	W	2.11519	0.00014756 × 10^-4
k__Bacteria.p__Cyanobacteria.o__Chroococcales.f__Microcystaceae.g__Microcystis.s__Microcystis_aeruginosa	2.89934	W	2.34881	0.00355639 × 10^-2
k__Bacteria.p__Proteobacteria.c__Deltaproteobacteria.o__Myxococcales.f__Polyangiaceae.g__Sorangium.s__Sorangium_cellulosum	2.90705	W	2.47071	0.00945144 × 10^-2
k__Bacteria.p__Bacteroidetes.c__Cytophagia.o__Cytophagales.f__Hymenobacteraceae.g__Rufibacter.s__Rufibacter_sp__DG15C	1.16486	W	2.04523	0. × 10^-13
k__Bacteria.p__Cyanobacteria.o__Chroococcales.f__Chroococcaceae.g__Geminocystis.s__Geminocystis_herdmanii	3.27825	W	2.81062	0.00072826 × 10^-3
