# Supplementary material for: Domestication and Genetic Improvement Alter the Symbiotic Microbiome Structure and Function of Tomato Leaf and Fruit Pericarp
Source: Microorganisms. 2024 Jul 2;12(7):1351. doi: 10.3390/microorganisms12071351 (PMC11279011; doi:10.3390/microorganisms12071351)
Supplement: Supplementary file 1 [file microorganisms-12-01351-s001.zip › Supplementary Table S8.xlsx]

## Sheet: Sheet1
Species	SNP	Chromosome	Position	REF	ALT	Effect	SE	P_value
s__Anabaena_sp._90	SNP_1_86129	1	22043655	T	G	-1.10063	0.212882	0.00000054 × 10^-6
s__Candidatus_Portiera_aleyrodi	SNP_1_86129	1	22043655	T	G	-1.76324	0.276998	0. × 10^-9
s__Achromobacter_xylosoxidans	SNP_2_56640	2	14426758	A	G	2.64582	0.460598	0.00000003 × 10^-7
s__Anabaena_sp._90	SNP_2_56640	2	14426758	A	G	-0.763977	0.130985	0.00000002 × 10^-8
s__Candidatus_Sulcia_muelleri	SNP_2_56640	2	14426758	A	G	-0.69316	0.130786	0.00000029 × 10^-7
s__Mycoplasma_hyopneumoniae	SNP_2_56640	2	14426758	A	G	-0.723359	0.123529	0.00000002 × 10^-8
s__Campylobacter_gracilis	SNP_3_63302	3	20038041	T	A	0.793316	0.148838	0.00000025 × 10^-7
s__Formosa_sp._Hel1_33_131	SNP_3_63302	3	20038041	T	A	0.998534	0.195489	0.00000072 × 10^-6
s__Anabaena_sp._90	SNP_4_56413	4	10942732	G	A	0.529576	0.103504	0.0000007 × 10^-6
s__Serratia_marcescens	SNP_4_56413	4	10942732	G	A	-1.5144	0.290576	0.00000044 × 10^-6
s__Vibrio_vulnificus	SNP_9_1194	9	544062	T	G	0.562759	0.0824874	0. × 10^-10
s__Candidatus_Portiera_aleyrodi	SNP_10_216523	10	53153136	T	C	0.875066	0.155522	0.00000006 × 10^-7
s__Candidatus_Portiera_aleyrodi	SNP_10_243491	10	58278059	G	T	0.922391	0.159541	0.00000003 × 10^-8
s__Capnocytophaga_sp._oral_taxo	SNP_10_243491	10	58278059	G	T	0.502852	0.0828847	0.00000001 × 10^-8
s__Chamaesiphon_minutus	SNP_10_216523	10	53153136	T	C	0.61645	0.115612	0.00000025 × 10^-7
s__Mycoplasma_hyopneumoniae	SNP_10_125270	10	32175987	C	A	0.971359	0.184218	0.00000033 × 10^-6
s__Ralstonia_insidiosa	SNP_10_125270	10	32175987	C	A	1.69953	0.313324	0.00000016 × 10^-7
s__Staphylococcus_cohnii	SNP_10_125270	10	32175987	C	A	1.7795	0.268254	0. × 10^-10
s__Vibrio_vulnificus	SNP_10_264754	10	65499846	A	G	-0.446035	0.0851773	0.00000039 × 10^-6
s__Anabaena_sp._90	SNP_11_111941	11	35666132	C	G	-0.908899	0.158037	0.00000003 × 10^-8
s__Candidatus_Portiera_aleyrodi	SNP_11_111941	11	35666132	C	G	-1.11484	0.214112	0.00000045 × 10^-6
s__Candidatus_Portiera_aleyrodi	SNP_11_56599	11	18597619	A	G	0.885954	0.1668	0.00000027 × 10^-7
s__Capnocytophaga_sp._oral_taxo	SNP_11_56599	11	18597619	A	G	0.452622	0.0875179	0.00000054 × 10^-6
s__Mycoplasma_hyopneumoniae	SNP_11_113546	11	36265917	C	A	0.89373	0.163375	0.00000013 × 10^-7
s__Staphylococcus_cohnii	SNP_11_113546	11	36265917	C	A	1.88576	0.228422	0. × 10^-14
